# Supplementary material for: DeSUMOylation of chromatin-bound proteins limits the rapid transcriptional reprogramming induced by daunorubicin in acute myeloid leukemias
Source: Nucleic Acids Res. 2023 Jul 18;51(16):8413–33. doi: 10.1093/nar/gkad581 (PMC10484680; doi:10.1093/nar/gkad581)
Supplement: gkad581_Supplemental_Files [file gkad581_supplemental_files.zip]

Archive with 7 entries (7 files):
- 2023-04-28 Supplementary Figures.pdf
- Supplementary Table 1- transcriptomic.xlsx
- Supplementary Table 2- Patients.xlsx
- Supplementary Table 3- RNA-Seq.xlsx
- Supplementary Table 4- GSEA RNA-Seq.xlsx
- Supplementary Table 5- SILAC.xlsx
- Supplementary Table 6- HOMER motif search.xlsx
