# Supplementary material for: DeSUMOylation of chromatin-bound proteins limits the rapid transcriptional reprogramming induced by daunorubicin in acute myeloid leukemias
Source: Nucleic Acids Res. 2023 Jul 18;51(16):8413–33. doi: 10.1093/nar/gkad581 (PMC10484680; doi:10.1093/nar/gkad581)
Supplement: gkad581_Supplemental_Files [file gkad581_supplemental_files.zip › Supplementary Table 1- transcriptomic.xlsx]

## Sheet: ebs
ID	GeneSymbol	gene_description	RefSeq	pvalues	FDR	Ara_c_vs_mock.log2Ratio	Ara_c_vs_mock.FC	Ara_c_vs_mock.ebs.pvalue	Ara_c_vs_mock.ebs.FDR	Ara_c_vs_mock.ebs.Holm	DNR_vs_mock.log2Ratio	DNR_vs_mock.FC	DNR_vs_mock.ebs.pvalue	DNR_vs_mock.ebs.FDR	DNR_vs_mock.ebs.Holm
16657436	DDX11L1	NR_046018 // DDX11L1 // DEAD/H (Asp-Glu-Ala-Asp/His) box helicase 11 like 1 // 1p36.33	NR_046018	0.323086	0.654031	-0.014	-1.00975	0.929935	0.999909	1	-0.04285	-1.03015	0.788101	0.955394	1
16657440	MIR1302-11	ENST00000473358 // MIR1302-11 // microRNA 1302-11 // --- // 100422919 /// ENST000004733	ENST00000473358	0.000549003	0.0109446	0.13221	1.09597	0.174566	0.999909	1	0.42119	1.33903	0.000505725	0.0148958	1
16657445	OR4F5	NM_001005484 // OR4F5 // olfactory receptor, family 4, subfamily F, member 5 // 1p36.33	NM_001005484	0.267982	0.601114	0.0403733	1.02838	0.711692	0.999909	1	-0.0581967	-1.04116	0.595264	0.895928	1
16657447		---	---	0.108034	0.373551	-0.140977	-1.10265	0.316406	0.999909	1	-0.0219333	-1.01532	0.873744	0.97327	1
16657450	LOC100132062	AK302511 // LOC100132062 // uncharacterized LOC100132062 // 5q35.3 // 100132062 /// AK2	AK302511	0.80256	0.932862	0.157537	1.11538	0.646791	0.999909	1	-0.0588367	-1.04163	0.863639	0.97133	1
16657469	LINC00266-1	BC118988 // LINC00266-1 // long intergenic non-protein coding RNA 266-1 // 20q13.33 //	BC118988	0.477389	0.771337	-0.0722833	-1.05138	0.781735	0.999909	1	-0.0246367	-1.01722	0.924667	0.985684	1
16657473	OR4F29	ENST00000426406 // OR4F29 // olfactory receptor, family 4, subfamily F, member 29 // 1p	ENST00000426406	0.00684455	0.0620784	0.0246967	1.01727	0.842387	0.999909	1	0.46149	1.37696	0.00219907	0.0434014	1
16657476	LOC100508047	ENST00000424587 // LOC100508047 // uncharacterized LOC100508047 // --- // 100508047	ENST00000424587	0.323886	0.654593	0.210453	1.15705	0.201274	0.999909	1	0.125887	1.09118	0.435322	0.829751	1
16657480		---	---	0.66911	0.876084	0.0870467	1.06219	0.660658	0.999909	1	0.155113	1.11351	0.437741	0.831581	1
16657485	MTND2P28	XR_132471 // MTND2P28 // MT-ND2 pseudogene 28 // --- // 100652939 /// XR_133228 // LOC1	XR_132471	0.989275	0.996724	-0.03165	-1.02218	0.833068	0.999909	1	-0.05645	-1.0399	0.707503	0.933747	1
16657489		---	---	0.0206635	0.132401	0.0594233	1.04205	0.719522	0.999909	1	0.206067	1.15354	0.225252	0.671776	1
16657492		---	---	0.1095	0.376062	0.0406233	1.02856	0.855754	0.999909	1	-0.00786333	-1.00547	0.971913	0.994979	1
16657502	LOC100287934	AK290103 // LOC100287934 // uncharacterized LOC100287934 // 1p36.33 // 100287934	AK290103	0.472749	0.769268	-0.07728	-1.05503	0.884565	0.999909	1	-0.345697	-1.27076	0.519282	0.867432	1
16657506		---	---	0.0538086	0.247097	-0.01005	-1.00699	0.927625	0.999909	1	0.0935967	1.06703	0.403959	0.811672	1
16657509		---	---	0.0184699	0.122509	0.0382233	1.02685	0.725063	0.999909	1	0.174867	1.12886	0.123854	0.525037	1
16657514	LOC643837	NR_047526 // LOC643837 // uncharacterized LOC643837 // 1p36.33 // 643837 /// NR_047519	NR_047526	0.0231444	0.142625	0.143867	1.10486	0.298184	0.999909	1	0.19691	1.14624	0.161736	0.589988	1
16657527		---	---	0.15187	0.45069	-0.0485867	-1.03425	0.688012	0.999909	1	0.00990667	1.00689	0.934548	0.987946	1
16657529	LOC284600	ENST00000448179 // LOC284600 // uncharacterized LOC284600 // 1p36.33 // 284600 /// AK05	ENST00000448179	0.550195	0.81439	-0.03339	-1.02341	0.795998	0.999909	1	0.0190367	1.01328	0.882717	0.975069	1
16657534	SAMD11	ENST00000342066 // SAMD11 // sterile alpha motif domain containing 11 // 1p36.33 // 148	ENST00000342066	0.341844	0.66985	0.168983	1.12427	0.0707148	0.999909	1	0.134907	1.09802	0.140199	0.554629	1
16657554	KLHL17	NM_198317 // KLHL17 // kelch-like 17 (Drosophila) // 1p36.33 // 339451 /// ENST00000338	NM_198317	0.00825397	0.0704917	0.0254	1.01776	0.878774	0.999909	1	-0.193137	-1.14325	0.257902	0.704586	1
16657572	PLEKHN1	NM_032129 // PLEKHN1 // pleckstrin homology domain containing, family N member 1 // 1p3	NM_032129	0.0436103	0.216721	-0.00583333	-1.00405	0.953174	0.999909	1	0.239553	1.18063	0.0285632	0.241126	1
16657594	ISG15	ENST00000379389 // ISG15 // ISG15 ubiquitin-like modifier // 1p36.33 // 9636 /// NM_005	ENST00000379389	0.537725	0.807722	-0.161097	-1.11814	0.407631	0.999909	1	0.142133	1.10354	0.463716	0.842348	1
16657598	AGRN	NM_198576 // AGRN // agrin // 1p36.33 // 375790 /// ENST00000379370 // AGRN // agrin //	NM_198576	0.566603	0.823035	-0.154313	-1.11289	0.240869	0.999909	1	0.02831	1.01982	0.825192	0.96284	1
16657647	LOC254099	NR_038869 // LOC254099 // uncharacterized LOC254099 // 1p36.33 // 254099 /// BC028014 /	NR_038869	0.411141	0.726197	-0.0272733	-1.01908	0.805158	0.999909	1	-0.0632467	-1.04481	0.569288	0.885917	1
16657650	MIR200B	NR_029639 // MIR200B // microRNA 200b // 1p36.33 // 406984	NR_029639	0.756962	0.914692	0.0348667	1.02446	0.799169	0.999909	1	0.12432	1.08999	0.371242	0.79191	1
16657652	MIR200A	NR_029834 // MIR200A // microRNA 200a // 1p36.33 // 406983	NR_029834	0.271923	0.605126	0.0998533	1.07166	0.402941	0.999909	1	-0.0569667	-1.04028	0.630112	0.909251	1
16657654	MIR429	NR_029957 // MIR429 // microRNA 429 // 1p36.33 // 554210	NR_029957	0.21633	0.542236	-0.0914767	-1.06546	0.358486	0.999909	1	-0.0342333	-1.02401	0.727423	0.94043	1
16657656	TTLL10	NM_001130045 // TTLL10 // tubulin tyrosine ligase-like family, member 10 // 1p36.33 //	NM_001130045	0.412022	0.726554	-0.0145633	-1.01015	0.875604	0.999909	1	0.0929933	1.06658	0.326441	0.763003	1
16657680	B3GALT6	NM_080605 // B3GALT6 // UDP-Gal:betaGal beta 1,3-galactosyltransferase polypeptide 6 //	NM_080605	2.24811e-05	0.00125906	-0.115403	-1.08328	0.460327	0.999909	1	-1.03595	-2.05046	1.12624e-05	0.000968612	0.480668
16657683	SCNN1D	NM_001130413 // SCNN1D // sodium channel, non-voltage-gated 1, delta subunit // 1p36.3-	NM_001130413	0.863556	0.954837	0.0567	1.04008	0.697273	0.999909	1	0.09327	1.06679	0.524309	0.868912	1
16657713	PUSL1	NM_153339 // PUSL1 // pseudouridylate synthase-like 1 // 1p36.33 // 126789 /// ENST0000	NM_153339	0.568188	0.82377	-0.20545	-1.15305	0.286437	0.999909	1	-0.306167	-1.23642	0.121403	0.520421	1
16657730	GLTPD1	NM_001029885 // GLTPD1 // glycolipid transfer protein domain containing 1 // 1p36.33 //	NM_001029885	0.00447292	0.0463094	-0.01853	-1.01293	0.862204	0.999909	1	-0.39914	-1.31872	0.00210494	0.0421615	1
16657737	TAS1R3	ENST00000339381 // TAS1R3 // taste receptor, type 1, member 3 // 1p36.33 // 83756 /// N	ENST00000339381	0.449806	0.752126	-0.18477	-1.13664	0.226189	0.999909	1	-0.105853	-1.07613	0.479742	0.849208	1
16657746		---	---	9.91248e-08	3.75457e-05	0.203057	1.15113	0.569873	0.999909	1	0.627543	1.54493	0.0945959	0.465381	1
16657751	LOC148413	NR_015434 // LOC148413 // uncharacterized LOC148413 // 1p36.33 // 148413 /// AK092572 /	NR_015434	0.000150354	0.00448164	0.163633	1.1201	0.209377	0.999909	1	-0.22619	-1.16974	0.0908473	0.456882	1
16657758		---	---	0.164695	0.469969	0.0822967	1.0587	0.467995	0.999909	1	0.10882	1.07835	0.340862	0.771851	1
16657761	TMEM88B	NM_001146685 // TMEM88B // transmembrane protein 88B // 1p36.33 // 643965 /// ENST00000	NM_001146685	0.0208592	0.133099	-0.0377267	-1.0265	0.814136	0.999909	1	0.25985	1.19735	0.122136	0.52206	1
16657764		---	---	0.0548583	0.250237	0.0411567	1.02894	0.707559	0.999909	1	0.11597	1.0837	0.299402	0.741485	1
16657767	VWA1	NM_022834 // VWA1 // von Willebrand factor A domain containing 1 // 1p36.33 // 64856 //	NM_022834	0.951982	0.984567	0.0440767	1.03102	0.644709	0.999909	1	0.0350067	1.02456	0.71377	0.935403	1
16657777	ATAD3C	NM_001039211 // ATAD3C // ATPase family, AAA domain containing 3C // 1p36.33 // 219293	NM_001039211	0.170051	0.478827	0.29941	1.23064	0.0355126	0.999909	1	0.292343	1.22463	0.0393705	0.289809	1
16657793	ATAD3B	NM_031921 // ATAD3B // ATPase family, AAA domain containing 3B // 1p36.33 // 83858 ///	NM_031921	0.151155	0.449509	0.07301	1.05191	0.771325	0.999909	1	0.0188767	1.01317	0.940007	0.988927	1
16657821	ATAD3A	NM_001170536 // ATAD3A // ATPase family, AAA domain containing 3A // 1p36.33 // 55210 /	NM_001170536	0.0815901	0.315856	0.11735	1.08474	0.424787	0.999909	1	-0.170007	-1.12506	0.253808	0.69997	1
16657845		---	---	2.24241e-05	0.0012575	0.39894	1.31854	0.0762952	0.999909	1	1.62034	3.07448	2.65006e-06	0.000346756	0.113558
16657848	LOC284628	AK094692 // LOC284628 // uncharacterized LOC284628 // 1p36.32 // 284628	AK094692	0.372425	0.693486	-0.15137	-1.11062	0.292241	0.999909	1	0.0413333	1.02906	0.769176	0.950284	1
16657856	MIB2	NM_080875 // MIB2 // mindbomb E3 ubiquitin protein ligase 2 // 1p36.33 // 142678 /// NM	NM_080875	0.0061821	0.0578348	-0.06161	-1.04363	0.479436	0.999909	1	0.270503	1.20623	0.00691685	0.095148	1
16657895	MMP23B	NM_006983 // MMP23B // matrix metallopeptidase 23B // 1p36.3 // 8510 /// ENST0000035602	NM_006983	0.111252	0.379469	-0.04477	-1.03152	0.704912	0.999909	1	-0.0564733	-1.03992	0.633428	0.910166	1
16657910	MMP23A	NR_002946 // MMP23A // matrix metallopeptidase 23A (pseudogene) // 1p36.33 // 8511 ///	NR_002946	0.639281	0.861472	0.0597467	1.04228	0.609362	0.999909	1	0.0365633	1.02567	0.753743	0.946869	1
16657917		---	---	0.0753487	0.30081	0.0537033	1.03793	0.666893	0.999909	1	0.0603667	1.04273	0.628838	0.908865	1
16657920		---	---	0.638006	0.860882	-0.0731467	-1.05201	0.649784	0.999909	1	-0.09134	-1.06536	0.571575	0.88668	1
16657923		---	---	0.326942	0.657416	0.13656	1.09928	0.315045	0.999909	1	0.20558	1.15315	0.139551	0.553946	1
16657926	CALML6	NM_138705 // CALML6 // calmodulin-like 6 // 1p36.33 // 163688 /// ENST00000307786 // CA	NM_138705	0.147914	0.443843	-0.05189	-1.03662	0.682716	0.999909	1	-0.262347	-1.19943	0.0542175	0.348568	1
16657938	GABRD	NM_000815 // GABRD // gamma-aminobutyric acid (GABA) A receptor, delta // 1p36.3 // 256	NM_000815	0.486222	0.776908	-0.219883	-1.16464	0.157037	0.999909	1	0.0191333	1.01335	0.898086	0.978667	1
16657948	PRKCZ	NM_002744 // PRKCZ // protein kinase C, zeta // 1p36.33-p36.2 // 5590 /// ENST000003785	NM_002744	0.428084	0.738116	-0.137637	-1.1001	0.219518	0.999909	1	-0.0535933	-1.03785	0.623975	0.906695	1
16657993	SKI	NM_003036 // SKI // v-ski sarcoma viral oncogene homolog (avian) // 1p36.33 // 6497 ///	NM_003036	0.00210358	0.0276339	-0.00999667	-1.00695	0.940606	0.999909	1	-0.48619	-1.40074	0.00264451	0.0494664	1
16658005	RER1	NM_007033 // RER1 // RER1 retention in endoplasmic reticulum 1 homolog (S. cerevisiae)	NM_007033	0.756584	0.914568	0.03377	1.02368	0.851721	0.999909	1	-0.18228	-1.13468	0.32201	0.759513	1
16658020	PLCH2	AK122591 // PLCH2 // phospholipase C, eta 2 // 1p36.32 // 9651	AK122591	0.529518	0.803168	-0.0867133	-1.06195	0.390943	0.999909	1	0.0277633	1.01943	0.780813	0.953251	1
16658023	PLCH2	ENST00000378486 // PLCH2 // phospholipase C, eta 2 // 1p36.32 // 9651 /// NM_014638 //	ENST00000378486	0.349845	0.675918	-0.16447	-1.12075	0.184107	0.999909	1	-0.0602367	-1.04264	0.616188	0.904841	1
16658058		---	---	0.00276424	0.0331832	0.05654	1.03997	0.624989	0.999909	1	-0.0312267	-1.02188	0.786519	0.955019	1
16658064	TNFRSF14	NM_003820 // TNFRSF14 // tumor necrosis factor receptor superfamily, member 14 // 1p36.	NM_003820	0.821431	0.939529	-0.118903	-1.08591	0.341526	0.999909	1	-0.00728	-1.00506	0.952731	0.991644	1
16658097		---	---	0.770764	0.920236	-0.09639	-1.06909	0.530866	0.999909	1	-0.0691133	-1.04907	0.651977	0.917141	1
16658102		---	---	0.283074	0.615559	-0.10377	-1.07458	0.362418	0.999909	1	0.0855167	1.06107	0.450592	0.836446	1
16658106	FAM213B	NM_001195736 // FAM213B // family with sequence similarity 213, member B // 1p36.32 //	NM_001195736	0.280375	0.613173	0.06537	1.04635	0.632343	0.999909	1	-0.11036	-1.0795	0.423034	0.824316	1
16658119		---	---	0.481001	0.773788	0.00651	1.00452	0.955698	0.999909	1	0.12781	1.09263	0.286179	0.731451	1
16658122		---	---	0.877722	0.959469	-0.0761067	-1.05417	0.498493	0.999909	1	-0.00991667	-1.0069	0.9291	0.986853	1
16658125		---	---	0.234801	0.564744	-0.104033	-1.07477	0.469269	0.999909	1	-0.02901	-1.02031	0.838575	0.965848	1
16658129	ACTRT2	NM_080431 // ACTRT2 // actin-related protein T2 // 1p36.32 // 140625 /// ENST0000037840	NM_080431	0.289832	0.622568	0.02367	1.01654	0.857373	0.999909	1	0.00976333	1.00679	0.940876	0.989166	1
16658135	PRDM16	NM_022114 // PRDM16 // PR domain containing 16 // 1p36.23-p33 // 63976 /// NM_199454 //	NM_022114	0.268507	0.601721	0.14494	1.10568	0.251049	0.999909	1	0.09416	1.06744	0.449202	0.83567	1
16658157	MIR4251	NR_036215 // MIR4251 // microRNA 4251 // --- // 100422968	NR_036215	0.937777	0.97973	-0.0366567	-1.02573	0.791143	0.999909	1	-0.0594133	-1.04204	0.668447	0.921635	1
16658159	ARHGEF16	ENST00000378378 // ARHGEF16 // Rho guanine nucleotide exchange factor (GEF) 16 // 1p36.	ENST00000378378	0.78363	0.925424	0.00739333	1.00514	0.951425	0.999909	1	0.07277	1.05173	0.551524	0.879346	1
16658184	TPRG1L	NM_182752 // TPRG1L // tumor protein p63 regulated 1-like // 1p36.32 // 127262 /// ENST	NM_182752	0.00809812	0.0696429	-0.423277	-1.34097	0.0278108	0.980935	1	-0.7256	-1.65359	0.000940909	0.0232529	1
16658192	TP73	NM_005427 // TP73 // tumor protein p73 // 1p36.3 // 7161 /// ENST00000378295 // TP73 //	NM_005427	0.502492	0.786315	0.0225333	1.01574	0.83734	0.999909	1	0.0569933	1.0403	0.605177	0.900995	1
16658210	CCDC27	NM_152492 // CCDC27 // coiled-coil domain containing 27 // 1p36.32 // 148870 /// ENST00	NM_152492	0.608257	0.845549	-0.0980567	-1.07033	0.39949	0.999909	1	-0.0141633	-1.00987	0.901815	0.979213	1
16658226	SMIM1	ENST00000444870 // SMIM1 // small integral membrane protein 1 // 1p36.32 // 388588 ///	ENST00000444870	0.142641	0.435527	0.0967767	1.06938	0.314181	0.999909	1	0.0803267	1.05726	0.400636	0.810734	1
16658231	DFFB	NM_004402 // DFFB // DNA fragmentation factor, 40kDa, beta polypeptide (caspase-activat	NM_004402	0.00116922	0.0183924	-0.225657	-1.16931	0.159711	0.999909	1	-0.774233	-1.71028	0.00019061	0.00729658	1
16658248	LOC100133612	NR_024455 // LOC100133612 // uncharacterized LOC100133612 // 1p36.32 // 100133612 /// A	NR_024455	0.22722	0.55586	-0.0522833	-1.0369	0.645961	0.999909	1	0.210453	1.15705	0.0806175	0.430772	1
16658254	LOC728716	NR_040065 // LOC728716 // uncharacterized LOC728716 // 1p36.32 // 728716 /// AK124708 /	NR_040065	0.070633	0.289708	-0.0954867	-1.06843	0.443751	0.999909	1	0.245593	1.18558	0.0629496	0.379286	1
16658259		---	---	0.267395	0.600814	0.268087	1.20421	0.0473155	0.999909	1	0.22573	1.16937	0.0881161	0.449799	1
16658265		---	---	0.584337	0.832185	-0.0368467	-1.02587	0.792662	0.999909	1	0.17788	1.13122	0.217548	0.66335	1
16658268	LOC284661	AK093498 // LOC284661 // uncharacterized LOC284661 // 1p36.32 // 284661	AK093498	0.233955	0.563611	0.176343	1.13002	0.192761	0.999909	1	0.31749	1.24616	0.0278385	0.236826	1
16658278		---	---	0.700238	0.89035	0.15807	1.11579	0.340632	0.999909	1	0.224753	1.16858	0.182933	0.620311	1
16658281		---	---	0.83569	0.944191	-0.119067	-1.08603	0.406809	0.999909	1	-0.141597	-1.10313	0.326521	0.763072	1
16658289	AJAP1	ENST00000378190 // AJAP1 // adherens junctions associated protein 1 // 1p36.32 // 55966	ENST00000378190	0.214836	0.540628	0.263787	1.20063	0.0265724	0.975077	1	0.130243	1.09448	0.239343	0.685374	1
16658300		---	---	0.366516	0.689429	-0.137727	-1.10017	0.245107	0.999909	1	0.0402833	1.02832	0.7276	0.940511	1
16658309		---	---	0.613207	0.847961	-0.12317	-1.08913	0.235079	0.999909	1	-0.02974	-1.02083	0.768537	0.950258	1
16658312	KCNAB2	NM_003636 // KCNAB2 // potassium voltage-gated channel, shaker-related subfamily, beta	NM_003636	0.253255	0.585823	-0.0940133	-1.06734	0.432334	0.999909	1	-0.272897	-1.20823	0.0349039	0.270563	1
16658350	RNF207	NM_207396 // RNF207 // ring finger protein 207 // 1p36.31 // 388591 /// ENST00000377939	NM_207396	2.31856e-05	0.00128189	0.415677	1.33392	0.0124863	0.861085	1	-0.16788	-1.12341	0.263752	0.710247	1
16658379	LINC00337	BC030279 // LINC00337 // long intergenic non-protein coding RNA 337 // 1p36.31 // 14864	BC030279	0.0532999	0.245545	-0.08001	-1.05703	0.413959	0.999909	1	0.134637	1.09782	0.178963	0.615209	1
16658385	HES3	NM_001024598 // HES3 // hairy and enhancer of split 3 (Drosophila) // 1p36.31 // 390992	NM_001024598	0.040142	0.205688	-0.09278	-1.06642	0.37659	0.999909	1	0.0718333	1.05105	0.490989	0.854993	1
16658390	ESPN	NM_031475 // ESPN // espin // 1p36.31 // 83715 /// ENST00000377828 // ESPN // espin //	NM_031475	0.0366718	0.194484	0.120503	1.08711	0.296008	0.999909	1	0.03305	1.02317	0.770011	0.950489	1
16658412		---	---	0.517542	0.795622	0.0825833	1.05891	0.608998	0.999909	1	0.269757	1.2056	0.110393	0.501036	1
16658414	TAS1R1	ENST00000333172 // TAS1R1 // taste receptor, type 1, member 1 // 1p36.23 // 80835 /// N	ENST00000333172	0.528718	0.802658	0.11585	1.08361	0.386578	0.999909	1	0.17282	1.12726	0.204196	0.647768	1
16658428	ZBTB48	NM_005341 // ZBTB48 // zinc finger and BTB domain containing 48 // 1p36.3 // 3104 /// E	NM_005341	0.0667511	0.280818	0.0462233	1.03256	0.71266	0.999909	1	-0.133573	-1.09701	0.296304	0.738578	1
16658449	PHF13	NM_153812 // PHF13 // PHD finger protein 13 // 1p36.31 // 148479 /// ENST00000377648 //	NM_153812	8.77147e-07	0.000153964	0.107807	1.07759	0.361967	0.999909	1	-1.05742	-2.0812	3.88116e-07	8.96196e-05	0.0166867
16658457	THAP3	NM_138350 // THAP3 // THAP domain containing, apoptosis associated protein 3 // 1p36.31	NM_138350	0.00101295	0.0168228	-0.252353	-1.19115	0.0273405	0.978236	1	-0.54644	-1.46048	0.000121073	0.00526298	1
16658471		---	---	0.932322	0.977721	-0.01573	-1.01096	0.888005	0.999909	1	0.0748	1.05322	0.506586	0.862948	1
16658477		---	---	0.261022	0.59463	0.231413	1.17398	0.0987385	0.999909	1	0.137843	1.10026	0.309004	0.748965	1
16658479	CAMTA1	NM_015215 // CAMTA1 // calmodulin binding transcription activator 1 // 1p36.31-p36.23 /	NM_015215	0.0235174	0.144327	-0.13989	-1.10182	0.236473	0.999909	1	0.25543	1.19369	0.0410032	0.297317	1
16658523		---	---	0.842865	0.946626	0.14704	1.1073	0.324501	0.999909	1	0.0268333	1.01877	0.854683	0.969506	1
16658525	CAMTA1-IT1	ENST00000427317 // CAMTA1-IT1 // CAMTA1 intronic transcript 1 (non-protein coding) // -	ENST00000427317	0.332437	0.662258	-0.0607267	-1.04299	0.641023	0.999909	1	-0.08277	-1.05905	0.526581	0.87	1
16658528	VAMP3	NM_004781 // VAMP3 // vesicle-associated membrane protein 3 (cellubrevin) // 1p36.23 //	NM_004781	0.0318523	0.177024	0.0705933	1.05015	0.630852	0.999909	1	-0.387277	-1.30792	0.0180512	0.180261	1
16658536	PER3	NM_016831 // PER3 // period homolog 3 (Drosophila) // 1p36.23 // 8863 /// ENST000003619	NM_016831	0.23633	0.566191	0.0161567	1.01126	0.896403	0.999909	1	0.0536733	1.0379	0.666377	0.921362	1
16658568	PARK7	ENST00000377491 // PARK7 // parkinson protein 7 // 1p36.23 // 11315 /// ENST00000493678	ENST00000377491	0.230321	0.559509	0.0367333	1.02579	0.755478	0.999909	1	0.126847	1.0919	0.291831	0.734616	1
16658584		---	---	0.242293	0.573196	0.02268	1.01584	0.818737	0.999909	1	0.145213	1.10589	0.15797	0.584681	1
16658589		---	---	0.637419	0.860843	0.138767	1.10096	0.27773	0.999909	1	-0.0133067	-1.00927	0.91518	0.983658	1
16658594	SLC45A1	ENST00000471889 // SLC45A1 // solute carrier family 45, member 1 // 1p36.23 // 50651 //	ENST00000471889	0.956798	0.98609	-0.0498867	-1.03518	0.630687	0.999909	1	-0.0302733	-1.02121	0.769844	0.950489	1
16658607		---	---	0.0986264	0.353477	-0.00626333	-1.00435	0.967448	0.999909	1	-0.116997	-1.08447	0.450929	0.836535	1
16658609		---	---	0.0171303	0.116633	0.06559	1.04651	0.501912	0.999909	1	-0.13816	-1.1005	0.169257	0.602238	1
16658616		---	---	0.76288	0.917274	0.0617433	1.04373	0.612223	0.999909	1	0.14529	1.10595	0.243195	0.689105	1
16658619	ENO1-AS1	NR_038351 // ENO1-AS1 // ENO1 antisense RNA 1 (non-protein coding) // 1p36.2 // 1005059	NR_038351	0.0369245	0.195291	-0.133527	-1.09697	0.468947	0.999909	1	0.420063	1.33799	0.0352511	0.272005	1
16658622	CA6	NM_001215 // CA6 // carbonic anhydrase VI // 1p36.2 // 765 /// ENST00000377443 // CA6 /	NM_001215	0.675679	0.879587	0.0631167	1.04472	0.640808	0.999909	1	0.178473	1.13169	0.199649	0.641934	1
16658639		---	---	0.934769	0.978824	0.114853	1.08286	0.42382	0.999909	1	0.0873533	1.06242	0.540869	0.875711	1
16658641		---	---	0.130526	0.415194	0.0111833	1.00778	0.914489	0.999909	1	0.1405	1.10229	0.192005	0.631997	1
16658644	H6PD	NM_004285 // H6PD // hexose-6-phosphate dehydrogenase (glucose 1-dehydrogenase) // 1p36	NM_004285	0.000843334	0.0148029	-0.189403	-1.14029	0.161353	0.999909	1	-0.22859	-1.17169	0.096289	0.469595	1
16658653		---	---	0.0177368	0.119221	0.17537	1.12925	0.244384	0.999909	1	0.186193	1.13776	0.217969	0.66386	1
16658655	SPSB1	NM_025106 // SPSB1 // splA/ryanodine receptor domain and SOCS box containing 1 // 1p36.	NM_025106	0.000450788	0.00958098	0.0836433	1.05969	0.419915	0.999909	1	0.522613	1.43656	0.00016289	0.00649861	1
16658664	SLC25A33	NM_032315 // SLC25A33 // solute carrier family 25 (pyrimidine nucleotide carrier), memb	NM_032315	0.267001	0.600537	-0.0347867	-1.02441	0.776118	0.999909	1	0.0958033	1.06866	0.438204	0.831685	1
16658674	TMEM201	NM_001130924 // TMEM201 // transmembrane protein 201 // 1p36.22 // 199953 /// ENST00000	NM_001130924	0.00140903	0.0208721	0.00287667	1.002	0.984114	0.999909	1	-0.6684	-1.58931	0.000389128	0.0122378	1
16658690	PIK3CD	NM_005026 // PIK3CD // phosphoinositide-3-kinase, catalytic, delta polypeptide // 1p36.	NM_005026	0.612667	0.847961	-0.0374133	-1.02627	0.787824	0.999909	1	-0.206277	-1.15371	0.153525	0.578191	1
16658726		---	---	0.210601	0.535274	0.0594967	1.0421	0.594332	0.999909	1	0.24801	1.18757	0.040226	0.293505	1
16658730		---	---	0.55394	0.816116	-0.0183833	-1.01282	0.915483	0.999909	1	0.08158	1.05818	0.639047	0.911893	1
16658733		---	---	0.0208542	0.133099	-0.0968633	-1.06945	0.614187	0.999909	1	0.45777	1.37342	0.0295322	0.245656	1
16658736	NMNAT1	NM_022787 // NMNAT1 // nicotinamide nucleotide adenylyltransferase 1 // 1p36.22 // 6480	NM_022787	0.000429163	0.00922824	0.0418133	1.02941	0.775829	0.999909	1	0.788	1.72668	0.000100874	0.00460438	1
16658750		---	---	0.00169168	0.0237705	-0.329593	-1.25666	0.207031	0.999909	1	0.764493	1.69877	0.00868731	0.111245	1
16658752	RBP7	NM_052960 // RBP7 // retinol binding protein 7, cellular // 1p36.22 // 116362 /// ENST0	NM_052960	0.155931	0.457026	-0.134727	-1.09788	0.363903	0.999909	1	0.197133	1.14642	0.191727	0.631437	1
16658758	UBE4B	NM_001105562 // UBE4B // ubiquitination factor E4B // 1p36.3 // 10277 /// NM_006048 //	NM_001105562	0.00359335	0.0398359	-0.227463	-1.17077	0.0533363	0.999909	1	0.0219333	1.01532	0.840996	0.9667	1
16658800		---	---	0.0573754	0.256813	0.296647	1.22829	0.0995312	0.999909	1	0.50634	1.42044	0.00964103	0.119661	1
16658802	KIF1B	NM_015074 // KIF1B // kinesin family member 1B // 1p36.2 // 23095 /// ENST00000263934 /	NM_015074	0.00126978	0.0194568	0.167757	1.12331	0.214561	0.999909	1	-0.245533	-1.18553	0.0783397	0.425315	1
16658864	PGD	NM_002631 // PGD // phosphogluconate dehydrogenase // 1p36.22 // 5226 /// ENST000002707	NM_002631	0.0145908	0.104421	-0.0365	-1.02562	0.718104	0.999909	1	0.172477	1.12699	0.104611	0.488114	1
16658889	APITD1	NM_199294 // APITD1 // apoptosis-inducing, TAF9-like domain 1 // 1p36.22 // 378708 ///	NM_199294	0.645178	0.864079	-0.08525	-1.06087	0.441948	0.999909	1	0.0416633	1.0293	0.704614	0.932368	1
16658904		---	---	0.447982	0.750459	-0.0464767	-1.03274	0.760781	0.999909	1	-0.16346	-1.11997	0.293862	0.73687	1
16658909	PEX14	ENST00000356607 // PEX14 // peroxisomal biogenesis factor 14 // 1p36.22 // 5195 /// NM_	ENST00000356607	0.00106573	0.0173629	-0.191593	-1.14202	0.16672	0.999909	1	-0.7052	-1.63037	0.000117915	0.0051574	1
16658926	TARDBP	NM_007375 // TARDBP // TAR DNA binding protein // 1p36.22 // 23435 /// ENST00000240185	NM_007375	0.565299	0.822559	-0.0678567	-1.04816	0.731128	0.999909	1	-0.157317	-1.11521	0.430233	0.827428	1
16658947		---	---	0.0959074	0.347861	0.172737	1.12719	0.158625	0.999909	1	0.124713	1.09029	0.299971	0.741724	1
16658950		---	---	2.40185e-06	0.000296319	0.00932	1.00648	0.957814	0.999909	1	1.50773	2.84362	7.73553e-07	0.000147797	0.033228
16658954	MTOR-AS1	NR_046600 // MTOR-AS1 // MTOR antisense RNA 1 (non-protein coding) // --- // 100873935	NR_046600	0.0935	0.342436	0.0130467	1.00908	0.911654	0.999909	1	0.315083	1.24408	0.0169548	0.173157	1
16658960		---	---	0.760102	0.916093	-0.146943	-1.10722	0.501106	0.999909	1	0.0379767	1.02667	0.860833	0.970744	1
16658962	ANGPTL7	NM_021146 // ANGPTL7 // angiopoietin-like 7 // 1p36 // 10218 /// ENST00000376819 // ANG	NM_021146	0.778667	0.923273	0.0593633	1.04201	0.577041	0.999909	1	0.00318667	1.00221	0.975971	0.995757	1
16658971		---	---	0.578209	0.82938	0.0227867	1.01592	0.877589	0.999909	1	-0.0355533	-1.02495	0.810203	0.959955	1
16658973	UBIAD1	NM_013319 // UBIAD1 // UbiA prenyltransferase domain containing 1 // 1p36.22 // 29914 /	NM_013319	0.559522	0.819496	-0.0141233	-1.00984	0.924722	0.999909	1	-0.0405833	-1.02853	0.786263	0.954946	1
16658982		---	---	0.573251	0.826532	-0.05044	-1.03558	0.750011	0.999909	1	0.151	1.11034	0.347576	0.776732	1
16658987		---	---	0.966749	0.989706	0.0531367	1.03752	0.676551	0.999909	1	-0.0137567	-1.00958	0.91372	0.983197	1
16658991	PTCHD2	NM_020780 // PTCHD2 // patched domain containing 2 // 1p36.22 // 57540 /// ENST00000294	NM_020780	0.00147936	0.0215734	-0.107493	-1.07735	0.424658	0.999909	1	0.55302	1.46715	0.000938664	0.0232139	1
16659017		---	---	0.0243757	0.148079	-0.0792967	-1.0565	0.466926	0.999909	1	-0.09131	-1.06534	0.403755	0.811543	1
16659021	FBXO44	ENST00000376770 // FBXO44 // F-box protein 44 // 1p36.22 // 93611 /// NM_001014765 // F	ENST00000376770	0.39528	0.712688	0.03451	1.02421	0.765291	0.999909	1	0.05685	1.04019	0.623891	0.906695	1
16659036	FBXO6	NM_018438 // FBXO6 // F-box protein 6 // 1p36.22 // 26270 /// ENST00000376753 // FBXO6	NM_018438	0.13807	0.427557	-0.167267	-1.12293	0.132939	0.999909	1	-0.0934633	-1.06693	0.386896	0.80241	1
16659046	C1orf187	ENST00000294485 // C1orf187 // chromosome 1 open reading frame 187 // 1p36.22 // 374946	ENST00000294485	0.28738	0.620423	-0.175907	-1.12967	0.182284	0.999909	1	-0.0674533	-1.04787	0.59827	0.898205	1
16659054	AGTRAP	NM_001040196 // AGTRAP // angiotensin II receptor-associated protein // 1p36.22 // 5708	NM_001040196	0.0412393	0.209001	-0.367587	-1.29019	0.0145606	0.888158	1	-0.37095	-1.2932	0.013857	0.152304	1
16659070	C1orf167	AL833926 // C1orf167 // chromosome 1 open reading frame 167 // 1p36.22 // 284498 /// EN	AL833926	0.837939	0.944927	0.0602533	1.04265	0.589684	0.999909	1	0.0170967	1.01192	0.877747	0.974115	1
16659102	CLCN6	NM_001286 // CLCN6 // chloride channel, voltage-sensitive 6 // 1p36 // 1185 /// NR_0464	NM_001286	0.000126226	0.00395262	0.41627	1.33447	0.0396297	0.999909	1	-0.58077	-1.49565	0.00705669	0.0965794	1
16659133	NPPA-AS1	NR_037806 // NPPA-AS1 // NPPA antisense RNA 1 (non-protein coding) // 1p36.21 // 100379	NR_037806	0.243997	0.575223	-0.0567	-1.04008	0.7886	0.999909	1	-0.0341867	-1.02398	0.871456	0.972792	1
16659138	RNU5E-1	NR_002754 // RNU5E-1 // RNA, U5E small nuclear 1 // 1p36.22 // 26829 /// M77839 // RNU5	NR_002754	0.490141	0.77913	0.97176	1.96123	0.102893	0.999909	1	0.186953	1.13836	0.741303	0.943709	1
16659140	PLOD1	NM_000302 // PLOD1 // procollagen-lysine, 2-oxoglutarate 5-dioxygenase 1 // 1p36.22 //	NM_000302	0.576387	0.828515	0.1162	1.08388	0.310847	0.999909	1	0.14928	1.10902	0.198502	0.639886	1
16659171	MFN2	NM_014874 // MFN2 // mitofusin 2 // 1p36.22 // 9927 /// ENST00000235329 // MFN2 // mito	NM_014874	0.00988459	0.0797639	-0.0139667	-1.00973	0.911626	0.999909	1	-0.131157	-1.09517	0.30711	0.74716	1
16659200	MIIP	NM_021933 // MIIP // migration and invasion inhibitory protein // 1p36.22 // 60672 ///	NM_021933	0.137485	0.426533	-0.293863	-1.22592	0.0572917	0.999909	1	-0.220353	-1.16502	0.14202	0.557849	1
16659217	TNFRSF8	NM_001243 // TNFRSF8 // tumor necrosis factor receptor superfamily, member 8 // 1p36 //	NM_001243	0.000658577	0.0124233	-0.22324	-1.16735	0.147277	0.999909	1	-0.729953	-1.65859	0.000218954	0.007989	1
16659238	TNFRSF1B	NM_001066 // TNFRSF1B // tumor necrosis factor receptor superfamily, member 1B // 1p36.	NM_001066	0.285823	0.618794	-0.0786	-1.05599	0.553765	0.999909	1	-0.25357	-1.19215	0.071452	0.404735	1
16659251	VPS13D	NM_015378 // VPS13D // vacuolar protein sorting 13 homolog D (S. cerevisiae) // 1p36.22	NM_015378	0.00928729	0.0764003	0.11242	1.08104	0.37653	0.999909	1	-0.250863	-1.18992	0.0616612	0.374701	1
16659338	SNORA59A	NR_003025 // SNORA59A // small nucleolar RNA, H/ACA box 59A // 1p36.21 // 677885 /// NR	NR_003025	0.515929	0.794445	0.139643	1.10163	0.676585	0.999909	1	0.124863	1.0904	0.708976	0.933864	1
16659340		---	---	0.138901	0.428962	0.0297967	1.02087	0.779839	0.999909	1	0.16785	1.12338	0.131684	0.540352	1
16659343	AADACL4	NM_001013630 // AADACL4 // arylacetamide deacetylase-like 4 // 1p36.21 // 343066 /// EN	NM_001013630	0.296761	0.629139	0.0397367	1.02793	0.714664	0.999909	1	-0.0523267	-1.03694	0.63086	0.909438	1
16659349	AADACL3	NM_001103170 // AADACL3 // arylacetamide deacetylase-like 3 // 1p36.21 // 126767 /// NM	NM_001103170	0.50638	0.788189	0.22351	1.16757	0.237964	0.999909	1	0.0256633	1.01795	0.889276	0.976783	1
16659355		---	---	0.126606	0.407275	-0.193383	-1.14344	0.22516	0.999909	1	0.13883	1.10101	0.377347	0.796093	1
16659357	C1orf158	ENST00000288048 // C1orf158 // chromosome 1 open reading frame 158 // 1p36.21 // 93190	ENST00000288048	0.566599	0.823035	0.07365	1.05238	0.513392	0.999909	1	-0.101293	-1.07273	0.372205	0.792646	1
16659366	PRAMEF12	NM_001080830 // PRAMEF12 // PRAME family member 12 // 1p36.21 // 390999 /// ENST0000035	NM_001080830	0.121921	0.398709	-0.0511933	-1.03612	0.672661	0.999909	1	0.0959333	1.06876	0.43248	0.828129	1
16659371	PRAMEF1	BC040902 // PRAMEF1 // PRAME family member 1 // 1p36.21 // 65121 /// ENST00000400814 //	BC040902	0.606921	0.844782	0.130103	1.09437	0.292633	0.999909	1	-0.03374	-1.02366	0.780622	0.953251	1
16659380	PRAMEF2	NM_023014 // PRAMEF2 // PRAME family member 2 // 1p36.21 // 65122 /// ENST00000240189 /	NM_023014	0.434208	0.741687	-0.0027	-1.00187	0.984901	0.999909	1	0.12931	1.09377	0.372231	0.792646	1
16659387	PRAMEF7	ENST00000361079 // PRAMEF7 // PRAME family member 7 // 1p36.21 // 441871 /// NM_0010122	ENST00000361079	0.684168	0.883259	-0.0965067	-1.06918	0.441164	0.999909	1	0.03807	1.02674	0.758969	0.948345	1
16659393		---	---	0.00331443	0.0376129	0.234503	1.1765	0.0696718	0.999909	1	0.00198667	1.00138	0.986906	0.997596	1
16659395	PRAMEF22	NM_001100631 // PRAMEF22 // PRAME family member 22 // 1p36.21 // 653606 /// ENST0000037	NM_001100631	0.00836704	0.0711759	-0.957453	-1.94188	0.00150402	0.325877	1	-0.283487	-1.21713	0.25846	0.705054	1
16659399		---	---	0.0756991	0.301626	-0.374913	-1.29676	0.0159436	0.90394	1	-0.153207	-1.11204	0.278908	0.726802	1
16659404		---	---	0.27724	0.610501	-0.36576	-1.28856	0.0889059	0.999909	1	-0.316197	-1.24504	0.136024	0.547211	1
16659407	PRAMEF5	NM_001013407 // PRAMEF5 // PRAME family member 5 // 1p36.21 // 343068 /// ENST000003761	NM_001013407	0.662951	0.87291	-0.117193	-1.08462	0.278735	0.999909	1	0.0102533	1.00713	0.922753	0.985368	1
16659413	PRAMEF15	NM_001098376 // PRAMEF15 // PRAME family member 15 // 1p36.21 // 653619 /// NM_00101089	NM_001098376	0.957929	0.986689	-0.0181033	-1.01263	0.872141	0.999909	1	-0.0509367	-1.03594	0.651805	0.917141	1
16659419		---	---	0.0867551	0.327363	0.0527867	1.03727	0.623034	0.999909	1	-0.0410333	-1.02885	0.701854	0.931971	1
16659422	PRAMEF16	NM_001045480 // PRAMEF16 // PRAME family member 16 // 1p36.21 // 654348 /// ENST0000037	NM_001045480	0.172958	0.482612	0.19118	1.1417	0.178792	0.999909	1	0.15917	1.11664	0.257961	0.704586	1
16659428	PRAMEF20	ENST00000332192 // PRAMEF20 // PRAME family member 20 // 1p36.21 // 645425 /// ENST0000	ENST00000332192	0.644356	0.863846	-0.06709	-1.0476	0.685741	0.999909	1	0.111817	1.08059	0.502459	0.860652	1
16659434	PRAMEF15	NM_001098376 // PRAMEF15 // PRAME family member 15 // 1p36.21 // 653619 /// NM_00101089	NM_001098376	0.957929	0.986689	-0.0181033	-1.01263	0.872141	0.999909	1	-0.0509367	-1.03594	0.651805	0.917141	1
16659440		---	---	0.121932	0.398711	0.0538633	1.03804	0.620146	0.999909	1	-0.00141667	-1.00098	0.989549	0.997955	1
16659443	PRAMEF17	NM_001099851 // PRAMEF17 // PRAME family member 17 // 1p36.21 // 391004 /// ENST0000037	NM_001099851	0.154874	0.455239	0.17456	1.12862	0.104795	0.999909	1	0.236793	1.17837	0.0341441	0.266946	1
16659449	PRAMEF20	NM_001099852 // PRAMEF20 // PRAME family member 20 // 1p36.21 // 645425 /// ENST0000031	NM_001099852	0.840275	0.945734	-0.0818467	-1.05837	0.612729	0.999909	1	0.0103	1.00716	0.948957	0.991052	1
16659455		---	---	0.377678	0.697883	-0.0396267	-1.02785	0.723944	0.999909	1	-0.02606	-1.01823	0.816076	0.960841	1
16659459	PDPN	NM_001006624 // PDPN // podoplanin // 1p36.21 // 10630 /// NM_001006625 // PDPN // podo	NM_001006624	0.645256	0.864103	-0.02025	-1.01414	0.881049	0.999909	1	0.0652033	1.04623	0.631321	0.909438	1
16659475		---	---	0.593891	0.837327	-0.0102067	-1.0071	0.929872	0.999909	1	0.000866667	1.0006	0.994037	0.99896	1
16659478	PRDM2	NM_012231 // PRDM2 // PR domain containing 2, with ZNF domain // 1p36.21 // 7799 /// EN	NM_012231	0.00016712	0.00481742	-0.0240067	-1.01678	0.860256	0.999909	1	0.550083	1.46417	0.00118762	0.0276577	1
16659501	C1orf196	ENST00000412667 // C1orf196 // chromosome 1 open reading frame 196 // --- // ---	ENST00000412667	0.879383	0.959752	0.0987167	1.07082	0.388306	0.999909	1	0.0688567	1.04889	0.544364	0.876971	1
16659505		---	---	0.709219	0.894263	0.11835	1.08549	0.429478	0.999909	1	0.190823	1.14141	0.211157	0.656947	1
16659508	KAZN	NM_201628 // KAZN // kazrin, periplakin interacting protein // 1p36.21 // 23254 /// ENS	NM_201628	0.478754	0.772143	0.00513667	1.00357	0.963039	0.999909	1	0.0851333	1.06079	0.447611	0.835201	1
16659537	TMEM51	NM_001136216 // TMEM51 // transmembrane protein 51 // 1p36.21 // 55092 /// ENST00000428	NM_001136216	0.392545	0.71025	0.03767	1.02645	0.740037	0.999909	1	0.182997	1.13524	0.123332	0.524317	1
16659545	FHAD1	NM_052929 // FHAD1 // forkhead-associated (FHA) phosphopeptide binding domain 1 // 1p36	NM_052929	0.417158	0.730174	-0.0402333	-1.02828	0.704731	0.999909	1	0.0867367	1.06197	0.418642	0.82127	1
16659605	EFHD2	NM_024329 // EFHD2 // EF-hand domain family, member D2 // 1p36.21 // 79180 /// ENST0000	NM_024329	0.890827	0.963293	-0.0343767	-1.02411	0.840428	0.999909	1	-0.05419	-1.03828	0.751227	0.946242	1
16659612	CTRC	NM_007272 // CTRC // chymotrypsin C (caldecrin) // 1p36.21 // 11330 /// ENST00000375949	NM_007272	0.0462924	0.224428	-0.477967	-1.39278	0.00515531	0.616305	1	-0.261337	-1.19859	0.0899035	0.454677	1
16659623	CELA2A	NM_033440 // CELA2A // chymotrypsin-like elastase family, member 2A // 1p36.21 // 63036	NM_033440	0.0349716	0.1885	0.227167	1.17053	0.0518272	0.999909	1	0.18702	1.13841	0.101587	0.48213	1
16659637	CELA2B	NM_015849 // CELA2B // chymotrypsin-like elastase family, member 2B // 1p36.21 // 51032	NM_015849	0.884823	0.96151	0.105117	1.07558	0.467366	0.999909	1	0.0404633	1.02844	0.777762	0.952406	1
16659650	DNAJC16	NM_015291 // DNAJC16 // DnaJ (Hsp40) homolog, subfamily C, member 16 // 1p36.1 // 23341	NM_015291	0.0126757	0.0947933	-0.114427	-1.08254	0.437598	0.999909	1	-0.54879	-1.46286	0.00199967	0.040595	1
16659684		---	---	0.349091	0.675377	0.226637	1.1701	0.192337	0.999909	1	0.166777	1.12255	0.330152	0.765609	1
16659686	DDI2	ENST00000480945 // DDI2 // DNA-damage inducible 1 homolog 2 (S. cerevisiae) // 1p36.21	ENST00000480945	0.0104118	0.0829947	-0.0740967	-1.0527	0.683533	0.999909	1	-0.566337	-1.48076	0.00705201	0.0965733	1
16659704	PLEKHM2	NM_015164 // PLEKHM2 // pleckstrin homology domain containing, family M (with RUN domai	NM_015164	0.0263059	0.155708	-0.0356	-1.02498	0.773398	0.999909	1	-0.382687	-1.30377	0.0074188	0.0999513	1
16659727	SLC25A34	NM_207348 // SLC25A34 // solute carrier family 25, member 34 // 1p36.21 // 284723 /// E	NM_207348	0.137014	0.425835	-0.06216	-1.04403	0.592696	0.999909	1	0.216387	1.16182	0.0783441	0.425315	1
16659737	TMEM82	NM_001013641 // TMEM82 // transmembrane protein 82 // 1p36.21 // 388595 /// ENST0000037	NM_001013641	0.156915	0.458512	-0.0888533	-1.06352	0.343572	0.999909	1	0.143903	1.10489	0.135268	0.546251	1
16659746	FBLIM1	ENST00000375771 // FBLIM1 // filamin binding LIM protein 1 // 1p36.21 // 54751 /// ENST	ENST00000375771	0.989202	0.996724	0.0166933	1.01164	0.875664	0.999909	1	0.0502233	1.03543	0.639106	0.911893	1
16659765	SPEN	NM_015001 // SPEN // spen homolog, transcriptional regulator (Drosophila) // 1p36 // 23	NM_015001	0.00562082	0.0543942	0.0804	1.05731	0.519508	0.999909	1	-0.404397	-1.32354	0.00534607	0.0795188	1
16659786		---	---	0.0344188	0.186148	0.24166	1.18235	0.168097	0.999909	1	-0.130157	-1.09441	0.446008	0.834702	1
16659788	C1orf64	ENST00000329454 // C1orf64 // chromosome 1 open reading frame 64 // 1p36.13 // 149563 /	ENST00000329454	0.873649	0.958328	-0.107717	-1.07752	0.36584	0.999909	1	-0.06661	-1.04725	0.572262	0.887104	1
16659794	CLCNKA	ENST00000375692 // CLCNKA // chloride channel, voltage-sensitive Ka // 1p36 // 1187 ///	ENST00000375692	0.532911	0.805062	0.0521233	1.03679	0.700698	0.999909	1	0.221543	1.16598	0.118513	0.514267	1
16659825	CLCNKB	NM_000085 // CLCNKB // chloride channel, voltage-sensitive Kb // 1p36 // 1188 /// ENST0	NM_000085	0.523043	0.799058	0.23472	1.17668	0.108856	0.999909	1	0.0477633	1.03366	0.731906	0.941904	1
16659853	LOC100506484	ENST00000424774 // LOC100506484 // uncharacterized LOC100506484 // --- // 100506484	ENST00000424774	0.85979	0.954	0.00484	1.00336	0.968958	0.999909	1	0.0101467	1.00706	0.934986	0.987946	1
16659856		---	---	0.260531	0.594095	-0.100593	-1.07221	0.450986	0.999909	1	-0.12109	-1.08756	0.366556	0.788928	1
16659859		---	---	0.905601	0.968159	0.0518867	1.03662	0.632114	0.999909	1	0.0804267	1.05733	0.460811	0.840705	1
16659862	ARHGEF19-AS1	ENST00000457809 // ARHGEF19-AS1 // ARHGEF19 antisense RNA 1 (non-protein coding) // ---	ENST00000457809	0.427749	0.737922	0.10765	1.07747	0.313305	0.999909	1	0.06005	1.0425	0.568549	0.885861	1
16659865	C1orf144	ENST00000401088 // C1orf144 // chromosome 1 open reading frame 144 // 1p36.13 // 26099	ENST00000401088	0.731519	0.904187	-0.0190167	-1.01327	0.887753	0.999909	1	-0.00886333	-1.00616	0.947532	0.990713	1
16659881	NECAP2	NM_018090 // NECAP2 // NECAP endocytosis associated 2 // 1p36.13 // 55707 /// ENST00000	NM_018090	0.56587	0.82273	-0.0879567	-1.06286	0.486736	0.999909	1	-0.00037	-1.00026	0.997643	0.999693	1
16659904		---	---	9.09607e-06	0.000688436	-0.143953	-1.10493	0.48281	0.999909	1	1.46424	2.75917	5.17859e-06	0.000556247	0.221535
16659907		---	---	0.383703	0.702731	0.100773	1.07235	0.500655	0.999909	1	0.300833	1.23186	0.0589333	0.365413	1
16659911	LOC100133616	AK093202 // LOC100133616 // uncharacterized LOC100133616 // --- // 100133616	AK093202	0.144547	0.438334	0.0997867	1.07161	0.474914	0.999909	1	0.24183	1.18249	0.0977021	0.472904	1
16659916	MIR3675	NR_037446 // MIR3675 // microRNA 3675 // --- // 100500876	NR_037446	0.790721	0.92854	0.126073	1.09132	0.445748	0.999909	1	-0.00311667	-1.00216	0.984788	0.997257	1
16659918		---	---	0.934483	0.978727	-0.01552	-1.01082	0.879117	0.999909	1	-0.0157167	-1.01095	0.877598	0.974098	1
16659921	MST1P2	NR_027504 // MST1P2 // macrophage stimulating 1 (hepatocyte growth factor-like) pseudog	NR_027504	0.8989	0.965751	0.117257	1.08467	0.477972	0.999909	1	0.07024	1.04989	0.668843	0.921791	1
16659936	LOC729587	XM_001715369 // LOC729587 // UPF0627 protein ENSP00000341061/ENSP00000339743-like // 1p	XM_001715369	0.923115	0.974143	-0.0258	-1.01804	0.793069	0.999909	1	-0.04575	-1.03222	0.642761	0.913299	1
16659938	MIR3675	NR_037446 // MIR3675 // microRNA 3675 // --- // 100500876	NR_037446	0.790721	0.92854	0.126073	1.09132	0.445748	0.999909	1	-0.00311667	-1.00216	0.984788	0.997257	1
16659940		---	---	0.069102	0.286328	-0.138263	-1.10058	0.510787	0.999909	1	-0.0752933	-1.05358	0.718662	0.937059	1
16659944	LOC440570	ENST00000457856 // LOC440570 // uncharacterized LOC440570 // 1p36.13 // 440570 /// ENST	ENST00000457856	0.895183	0.964838	0.17967	1.13262	0.378501	0.999909	1	0.0182567	1.01273	0.927615	0.986571	1
16659951	CROCC	NM_014675 // CROCC // ciliary rootlet coiled-coil, rootletin // 1p36.13 // 9696 /// ENS	NM_014675	0.428832	0.73855	-0.0596367	-1.0422	0.671178	0.999909	1	0.06061	1.04291	0.66617	0.921253	1
16660003		---	---	0.386326	0.705023	0.0897367	1.06418	0.515459	0.999909	1	0.253423	1.19203	0.0813177	0.432639	1
16660006		---	---	0.797794	0.931475	0.0120033	1.00835	0.956394	0.999909	1	0.0122433	1.00852	0.955523	0.992215	1
16660008	LOC400743	AK127830 // LOC400743 // uncharacterized LOC400743 // 1p36.13 // 400743	AK127830	0.968252	0.990218	0.0233433	1.01631	0.830644	0.999909	1	-0.02648	-1.01852	0.808352	0.959798	1
16660014	PADI1	NM_013358 // PADI1 // peptidyl arginine deiminase, type I // 1p36.13 // 29943 /// ENST0	NM_013358	0.544477	0.811323	0.179967	1.13286	0.110773	0.999909	1	0.07717	1.05495	0.476366	0.847536	1
16660038	PADI3	NM_016233 // PADI3 // peptidyl arginine deiminase, type III // 1p36.13 // 51702 /// ENS	NM_016233	0.53028	0.803843	0.199983	1.14869	0.132698	0.999909	1	0.0730767	1.05196	0.568022	0.885861	1
16660057	MIR3972	NR_039768 // MIR3972 // microRNA 3972 // --- // 100616188	NR_039768	0.2949	0.627557	-0.149037	-1.10883	0.385665	0.999909	1	-0.28844	-1.22132	0.105759	0.490935	1
16660059	PADI4	NM_012387 // PADI4 // peptidyl arginine deiminase, type IV // 1p36.13 // 23569 /// ENST	NM_012387	0.305531	0.637611	-0.0791467	-1.05639	0.611211	0.999909	1	-0.1683	-1.12373	0.287988	0.732826	1
16660081	PADI6	NM_207421 // PADI6 // peptidyl arginine deiminase, type VI // 1p36.13 // 353238 /// AY4	NM_207421	0.818597	0.938779	-0.08492	-1.06063	0.567998	0.999909	1	-0.146073	-1.10655	0.331874	0.766789	1
16660098		---	---	0.083622	0.320476	-0.2265	-1.16999	0.221601	0.999909	1	0.193303	1.14338	0.293149	0.73639	1
16660101		---	---	0.208679	0.532615	0.0186967	1.01304	0.925867	0.999909	1	-0.0400567	-1.02815	0.842087	0.9671	1
16660103	ARHGEF10L	NM_018125 // ARHGEF10L // Rho guanine nucleotide exchange factor (GEF) 10-like // 1p36.	NM_018125	0.802159	0.932816	0.0126	1.00877	0.925736	0.999909	1	-0.03888	-1.02732	0.773953	0.951854	1
16660145		---	---	0.506338	0.788184	0.162883	1.11952	0.276745	0.999909	1	0.155753	1.114	0.297385	0.739415	1
16660151	ACTL8	NM_030812 // ACTL8 // actin-like 8 // 1p36.2-p35 // 81569 /// ENST00000375406 // ACTL8	NM_030812	0.117878	0.391719	0.12089	1.08741	0.478184	0.999909	1	0.38403	1.30498	0.0370746	0.280409	1
16660156	IGSF21	NM_032880 // IGSF21 // immunoglobin superfamily, member 21 // 1p36.13 // 84966 /// ENST	NM_032880	0.482873	0.7752	0.12752	1.09241	0.259469	0.999909	1	-0.0650133	-1.04609	0.558173	0.881691	1
16660172		---	---	0.392274	0.709997	-0.155457	-1.11377	0.153812	0.999909	1	-0.0524667	-1.03704	0.617988	0.905131	1
16660175	KLHDC7A	NM_152375 // KLHDC7A // kelch domain containing 7A // 1p36.13 // 127707 /// ENST0000040	NM_152375	0.630592	0.857253	0.0409833	1.02881	0.776624	0.999909	1	0.18727	1.13861	0.208221	0.653177	1
16660182	PAX7	NM_002584 // PAX7 // paired box 7 // 1p36.13 // 5081 /// NM_013945 // PAX7 // paired bo	NM_002584	0.273824	0.607154	0.04198	1.02953	0.74844	0.999909	1	-0.0459733	-1.03238	0.725541	0.939739	1
16660196	LOC284513	AK096098 // LOC284513 // uncharacterized LOC284513 // 1p36.13 // 284513 /// ENST0000043	AK096098	0.00609572	0.0572811	0.302717	1.23346	0.135008	0.999909	1	0.759447	1.69284	0.00148752	0.032838	1
16660199	MRTO4	NM_016183 // MRTO4 // mRNA turnover 4 homolog (S. cerevisiae) // 1p36.13 // 51154 /// E	NM_016183	0.112794	0.382066	0.190247	1.14096	0.134364	0.999909	1	0.25326	1.1919	0.0531951	0.344453	1
16660212	PQLC2	NM_001040125 // PQLC2 // PQ loop repeat containing 2 // 1p36.13 // 54896 /// ENST000003	NM_001040125	0.158328	0.460849	0.0263867	1.01846	0.898153	0.999909	1	-0.451127	-1.36711	0.0436616	0.308864	1
16660228	PQLC2	AK000327 // PQLC2 // PQ loop repeat containing 2 // 1p36.13 // 54896 /// AK095564 // LO	AK000327	0.441116	0.746089	-0.00524333	-1.00364	0.968363	0.999909	1	0.0872967	1.06238	0.512593	0.865374	1
16660231		---	---	0.395141	0.712558	-0.00117333	-1.00081	0.993308	0.999909	1	-0.130477	-1.09466	0.35895	0.78491	1
16660233		---	---	0.262438	0.596109	-0.04929	-1.03476	0.676054	0.999909	1	0.211047	1.15753	0.0900072	0.454678	1
16660236	MINOS1	NM_001204083 // MINOS1 // mitochondrial inner membrane organizing system 1 // 1p36.13 /	NM_001204083	0.634897	0.860047	-0.01771	-1.01235	0.914905	0.999909	1	0.0064	1.00445	0.969192	0.994649	1
16660260	HTR6	NM_000871 // HTR6 // 5-hydroxytryptamine (serotonin) receptor 6, G protein-coupled // 1	NM_000871	0.3921	0.70986	-0.14749	-1.10764	0.270503	0.999909	1	-0.0636933	-1.04514	0.627575	0.908297	1
16660266		---	---	0.275548	0.608789	0.13649	1.09923	0.25605	0.999909	1	-0.0581567	-1.04113	0.621276	0.905898	1
16660269	OTUD3	NM_015207 // OTUD3 // OTU domain containing 3 // 1p36.13 // 23252 /// ENST00000375120 /	NM_015207	0.637985	0.86088	0.165613	1.12164	0.30252	0.999909	1	0.168633	1.12399	0.294148	0.736914	1
16660282	PLA2G5	NM_000929 // PLA2G5 // phospholipase A2, group V // 1p36-p34 // 5322 /// ENST0000037510	NM_000929	0.676201	0.879761	-0.16134	-1.11833	0.179953	0.999909	1	-0.0976467	-1.07003	0.406742	0.813947	1
16660299	PLA2G2F	NM_022819 // PLA2G2F // phospholipase A2, group IIF // 1p35 // 64600 /// ENST0000037510	NM_022819	0.711881	0.895528	-0.05229	-1.03691	0.694471	0.999909	1	0.00355667	1.00247	0.978621	0.996425	1
16660309		---	---	0.200383	0.52168	0.0482967	1.03404	0.708956	0.999909	1	-0.09259	-1.06628	0.47742	0.847905	1
16660313	UBXN10	ENST00000375099 // UBXN10 // UBX domain protein 10 // 1p36.12 // 127733 /// NM_152376 /	ENST00000375099	0.000193184	0.00533355	-0.148463	-1.10839	0.23496	0.999909	1	-0.624477	-1.54165	0.000153724	0.00621516	1
16660317		---	---	0.541499	0.809629	0.132823	1.09644	0.320108	0.999909	1	0.0286	1.02002	0.827362	0.963621	1
16660321		---	---	0.0809234	0.314601	-0.155667	-1.11394	0.174442	0.999909	1	0.0506967	1.03576	0.64777	0.915367	1
16660324	VWA5B1	NM_001039500 // VWA5B1 // von Willebrand factor A domain containing 5B1 // 1p36.12 // 1	NM_001039500	0.446032	0.748996	-0.0932567	-1.06678	0.46948	0.999909	1	0.07744	1.05514	0.546813	0.87806	1
16660356	FAM43B	NM_207334 // FAM43B // family with sequence similarity 43, member B // 1p36.12 // 16393	NM_207334	0.262225	0.595973	-0.1282	-1.09293	0.287332	0.999909	1	-0.06015	-1.04257	0.611523	0.902977	1
16660360	CDA	NM_001785 // CDA // cytidine deaminase // 1p36.2-p35 // 978 /// ENST00000375071 // CDA	NM_001785	0.37056	0.692193	-0.110957	-1.07994	0.348347	0.999909	1	-0.08697	-1.06214	0.459361	0.840154	1
16660367	PINK1	NM_032409 // PINK1 // PTEN induced putative kinase 1 // 1p36 // 65018 /// ENST000003215	NM_032409	0.00106719	0.0173629	-0.12315	-1.08911	0.297186	0.999909	1	0.382423	1.30353	0.00492931	0.0753938	1
16660381		---	---	0.715864	0.897141	-0.121567	-1.08792	0.307244	0.999909	1	-0.0449	-1.03161	0.70111	0.931778	1
16660384		---	---	0.62441	0.854012	-0.00624667	-1.00434	0.979422	0.999909	1	0.227523	1.17082	0.355564	0.782532	1
16660386		---	---	0.740291	0.90737	0.058	1.04102	0.836444	0.999909	1	-0.222987	-1.16715	0.432567	0.828129	1
16660388	LOC100506824	ENST00000416959 // LOC100506824 // uncharacterized LOC100506824 // --- // 100506824	ENST00000416959	0.993223	0.998193	0.0251433	1.01758	0.835793	0.999909	1	-0.0275733	-1.0193	0.820213	0.961653	1
16660392	LOC100506801	NR_038404 // LOC100506801 // uncharacterized LOC100506801 // 1p36.1 // 100506801 /// EN	NR_038404	0.314858	0.645934	-0.189557	-1.14041	0.156416	0.999909	1	-0.0827033	-1.059	0.523267	0.868312	1
16660396		---	---	0.274526	0.607805	-0.162937	-1.11956	0.136813	0.999909	1	-0.165647	-1.12167	0.130931	0.538745	1
16660401		---	---	0.755595	0.914127	0.0466767	1.03288	0.752007	0.999909	1	0.15936	1.11679	0.29033	0.733989	1
16660403	NBPF3	NM_032264 // NBPF3 // neuroblastoma breakpoint family, member 3 // 1p36.12 // 84224 ///	NM_032264	0.0497223	0.234877	-0.3119	-1.24134	0.114625	0.999909	1	-0.618487	-1.53526	0.00512827	0.0775459	1
16660436	ALPL	NM_000478 // ALPL // alkaline phosphatase, liver/bone/kidney // 1p36.12 // 249 /// ENST	NM_000478	0.171954	0.481479	-0.0910767	-1.06516	0.45312	0.999909	1	0.107397	1.07728	0.378349	0.796453	1
16660455		---	---	0.652132	0.867474	-0.06167	-1.04367	0.589911	0.999909	1	0.0695033	1.04936	0.544181	0.876962	1
16660458	LDLRAD2	NM_001013693 // LDLRAD2 // low density lipoprotein receptor class A domain containing 2	NM_001013693	0.398017	0.715112	-0.12766	-1.09252	0.271702	0.999909	1	0.0687667	1.04882	0.547136	0.87806	1
16660468	CELA3B	NM_007352 // CELA3B // chymotrypsin-like elastase family, member 3B // 1p36.12 // 23436	NM_007352	0.628065	0.855816	0.264597	1.2013	0.136262	0.999909	1	0.139443	1.10148	0.417939	0.820997	1
16660481		---	---	0.504001	0.787152	0.0583467	1.04127	0.709631	0.999909	1	0.0958567	1.0687	0.542559	0.876144	1
16660483	CELA3A	NM_005747 // CELA3A // chymotrypsin-like elastase family, member 3A // 1p36.12 // 10136	NM_005747	0.0685416	0.285092	0.257793	1.19565	0.0434543	0.999909	1	0.24185	1.18251	0.0559984	0.355683	1
16660495		---	---	0.633263	0.858911	0.184217	1.1362	0.218043	0.999909	1	0.05421	1.03829	0.709532	0.934046	1
16660497	LINC00339	NR_023918 // LINC00339 // long intergenic non-protein coding RNA 339 // 1p36.12 // 2909	NR_023918	0.523664	0.799484	-0.12183	-1.08811	0.543466	0.999909	1	-0.06647	-1.04715	0.739	0.943273	1
16660503	CDC42	NM_001791 // CDC42 // cell division cycle 42 (GTP binding protein, 25kDa) // 1p36.1 //	NM_001791	0.0452111	0.220889	-0.107937	-1.07769	0.318927	0.999909	1	-0.0829167	-1.05916	0.440304	0.832742	1
16660518		---	---	0.502763	0.786541	0.301793	1.23268	0.416458	0.999909	1	0.430643	1.34783	0.252343	0.698157	1
16660521		---	---	0.912828	0.97016	-0.101503	-1.07289	0.512294	0.999909	1	-0.0376267	-1.02642	0.80671	0.959766	1
16660527	ZBTB40	NM_001083621 // ZBTB40 // zinc finger and BTB domain containing 40 // 1p36 // 9923 ///	NM_001083621	0.0385412	0.199954	0.283457	1.21711	0.182655	0.999909	1	-0.380713	-1.30199	0.0810404	0.432006	1
16660552	ZBTB40-IT1	ENST00000438551 // ZBTB40-IT1 // ZBTB40 intronic transcript 1 (non-protein coding) // -	ENST00000438551	0.398325	0.715385	-0.208733	-1.15567	0.594855	0.999909	1	-0.625577	-1.54283	0.126034	0.529288	1
16660555	EPHA8	NM_020526 // EPHA8 // EPH receptor A8 // 1p36.12 // 2046 /// ENST00000166244 // EPHA8 /	NM_020526	0.506823	0.788481	-0.0301933	-1.02115	0.767343	0.999909	1	0.0413867	1.0291	0.685534	0.927541	1
16660575	C1QA	ENST00000374642 // C1QA // complement component 1, q subcomponent, A chain // 1p36.12 /	ENST00000374642	0.523619	0.799473	-0.114797	-1.08282	0.363037	0.999909	1	-0.0190267	-1.01328	0.878271	0.974202	1
16660581	C1QC	ENST00000374637 // C1QC // complement component 1, q subcomponent, C chain // 1p36.11 /	ENST00000374637	0.683231	0.882816	0.116563	1.08415	0.33048	0.999909	1	0.12206	1.08829	0.309027	0.748978	1
16660587	C1QB	NM_000491 // C1QB // complement component 1, q subcomponent, B chain // 1p36.12 // 713	NM_000491	0.677001	0.880168	-0.123363	-1.08927	0.284415	0.999909	1	0.03735	1.02623	0.740805	0.943609	1
16660594		---	---	0.447389	0.750103	0.0444533	1.03129	0.751435	0.999909	1	0.104547	1.07516	0.460239	0.840501	1
16660596	EPHB2	NM_017449 // EPHB2 // EPH receptor B2 // 1p36.1-p35 // 2048 /// NM_004442 // EPHB2 // E	NM_017449	0.231933	0.561026	-0.000906667	-1.00063	0.993187	0.999909	1	0.190697	1.14131	0.0898866	0.454645	1
16660620	MIR4684	NR_039832 // MIR4684 // microRNA 4684 // --- // 100616391	NR_039832	0.794015	0.929846	-0.136723	-1.09941	0.346718	0.999909	1	0.0119267	1.0083	0.933443	0.987864	1
16660624	KDM1A	NM_001009999 // KDM1A // lysine (K)-specific demethylase 1A // 1p36.12 // 23028 /// NM_	NM_001009999	0.277718	0.610988	-0.0973333	-1.06979	0.279329	0.999909	1	-0.0435	-1.03061	0.622418	0.906348	1
16660648	MIR3115	NR_036057 // MIR3115 // microRNA 3115 // --- // 100422866	NR_036057	0.237048	0.566982	0.17901	1.13211	0.595771	0.999909	1	-0.48866	-1.40314	0.161322	0.589323	1
16660650		---	---	0.382648	0.701754	0.0913133	1.06534	0.632617	0.999909	1	-0.265853	-1.20235	0.177458	0.613137	1
16660652		---	---	0.675856	0.879655	0.112047	1.08076	0.549381	0.999909	1	-0.157347	-1.11523	0.403639	0.811543	1
16660654	C1orf213	NR_033690 // C1orf213 // chromosome 1 open reading frame 213 // 1p36.12 // 148898 /// N	NR_033690	6.69329e-05	0.00256076	-0.00488667	-1.00339	0.969139	0.999909	1	-0.224087	-1.16804	0.0934524	0.462458	1
16660664	MDS2	BC041472 // MDS2 // myelodysplastic syndrome 2 translocation associated // 1p36 // 2592	BC041472	0.842157	0.946393	0.03592	1.02521	0.787342	0.999909	1	-0.00244667	-1.0017	0.985319	0.997257	1
16660673	RPL11	NM_000975 // RPL11 // ribosomal protein L11 // 1p36.1-p35 // 6135 /// NM_001199802 // R	NM_000975	0.0544358	0.249041	0.0629333	1.04459	0.81664	0.999909	1	-0.536147	-1.45009	0.0647354	0.384882	1
16660685	TCEB3	ENST00000418390 // TCEB3 // transcription elongation factor B (SIII), polypeptide 3 (11	ENST00000418390	0.0915215	0.338232	-0.176733	-1.13032	0.164332	0.999909	1	-0.203797	-1.15173	0.112955	0.504908	1
16660700	PITHD1	NM_020362 // PITHD1 // PITH (C-terminal proteasome-interacting domain of thioredoxin-li	NM_020362	0.154367	0.45443	0.0433	1.03047	0.716438	0.999909	1	0.17399	1.12817	0.159422	0.58681	1
16660713	LYPLA2	ENST00000374514 // LYPLA2 // lysophospholipase II // 1p36.11 // 11313 /// ENST000003745	ENST00000374514	0.0367959	0.194841	-0.224777	-1.1686	0.241326	0.999909	1	0.18509	1.13689	0.330552	0.76602	1
16660732		---	---	0.695282	0.888285	0.07132	1.05068	0.625816	0.999909	1	0.18328	1.13546	0.221575	0.668695	1
16660734	MIR378F	NR_039615 // MIR378F // microRNA 378f // --- // 100616492	NR_039615	0.0604747	0.26516	-0.000576667	-1.0004	0.996733	0.999909	1	-0.13968	-1.10166	0.330285	0.765728	1
16660736	PNRC2	NM_017761 // PNRC2 // proline-rich nuclear receptor coactivator 2 // 1p36.11 // 55629 /	NM_017761	0.739708	0.907107	-0.131887	-1.09573	0.433097	0.999909	1	-0.139273	-1.10135	0.408416	0.815179	1
16660742		---	---	0.619669	0.851141	0.182333	1.13472	0.292607	0.999909	1	0.172393	1.12693	0.318629	0.7569	1
16660745	MYOM3	NM_152372 // MYOM3 // myomesin family, member 3 // 1p36.11 // 127294 /// ENST0000037443	NM_152372	0.65089	0.866837	0.129257	1.09373	0.35223	0.999909	1	-0.00413333	-1.00287	0.975861	0.995721	1
16660749	MYOM3	AK125972 // MYOM3 // myomesin family, member 3 // 1p36.11 // 127294 /// ENST00000475306	AK125972	0.272248	0.605383	-0.175037	-1.12899	0.0935711	0.999909	1	-0.04747	-1.03345	0.632082	0.90976	1
16660753	LOC284632	NR_027087 // LOC284632 // uncharacterized LOC284632 // 1p36.11 // 284632	NR_027087	0.141	0.432393	-0.260087	-1.19755	0.0897759	0.999909	1	-0.319403	-1.24781	0.0422451	0.302361	1
16660757	GRHL3	NM_198173 // GRHL3 // grainyhead-like 3 (Drosophila) // 1p36.11 // 57822 /// NM_198174	NM_198173	0.00737234	0.0649536	-0.270507	-1.20623	0.0162785	0.90394	1	-0.24732	-1.187	0.0255461	0.224996	1
16660785	NIPAL3	NM_020448 // NIPAL3 // NIPA-like domain containing 3 // 1p36.12-p35.1 // 57185 /// ENST	NM_020448	0.000113248	0.00368518	-0.446643	-1.36287	0.00230076	0.403033	1	0.33366	1.26021	0.0144852	0.15625	1
16660810	RCAN3	NM_001251978 // RCAN3 // RCAN family member 3 // 1p35.3-p33 // 11123 /// NM_001251979 /	NM_001251978	0.00053262	0.010747	0.00180333	1.00125	0.992091	0.999909	1	0.299963	1.23111	0.116407	0.510248	1
16660822	C1orf130	ENST00000374392 // C1orf130 // chromosome 1 open reading frame 130 // 1p36.11 // 400746	ENST00000374392	0.968846	0.99043	-0.0469133	-1.03305	0.755905	0.999909	1	0.00785333	1.00546	0.958422	0.992842	1
16660828	SRRM1	NM_005839 // SRRM1 // serine/arginine repetitive matrix 1 // 1p36.11 // 10250 /// ENST0	NM_005839	0.140934	0.432347	-0.02125	-1.01484	0.854441	0.999909	1	0.0611067	1.04327	0.599551	0.898535	1
16660863	CLIC4	NM_013943 // CLIC4 // chloride intracellular channel 4 // 1p36.11 // 25932 /// ENST0000	NM_013943	0.00111138	0.017768	0.261583	1.19879	0.201559	0.999909	1	0.45665	1.37235	0.0352025	0.271922	1
16660876		---	---	0.299252	0.631775	-0.358677	-1.28225	0.111624	0.999909	1	0.0577433	1.04084	0.78796	0.955379	1
16660878		---	---	0.215957	0.541744	0.0627133	1.04443	0.496607	0.999909	1	0.0161933	1.01129	0.859482	0.970196	1
16660882	MIR4425	NR_039623 // MIR4425 // microRNA 4425 // --- // 100616365	NR_039623	0.660482	0.871559	0.05891	1.04168	0.622132	0.999909	1	-0.0347733	-1.0244	0.770433	0.950557	1
16660884		---	---	0.256119	0.589448	-0.01493	-1.0104	0.890776	0.999909	1	-0.230543	-1.17328	0.0495863	0.331059	1
16660888		---	---	0.545019	0.81143	-0.0627567	-1.04446	0.571198	0.999909	1	0.06683	1.04741	0.546814	0.87806	1
16660891	RHD	NM_016124 // RHD // Rh blood group, D antigen // 1p36.11 // 6007 /// ENST00000328664 //	NM_016124	0.48431	0.776061	0.0856567	1.06117	0.498265	0.999909	1	0.15261	1.11158	0.236319	0.682604	1
16660906	TMEM50A	ENST00000374358 // TMEM50A // transmembrane protein 50A // 1p36.11 // 23585 /// NM_0143	ENST00000374358	0.00133574	0.0201247	-0.257607	-1.19549	0.021091	0.941482	1	0.270083	1.20588	0.0165454	0.170265	1
16660917		---	---	0.22151	0.549164	0.00949	1.0066	0.963421	0.999909	1	0.127977	1.09276	0.539263	0.875142	1
16660919	TMEM57	NM_018202 // TMEM57 // transmembrane protein 57 // 1p36.11|1p36.11 // 55219 /// ENST000	NM_018202	0.0207177	0.132512	-0.0886133	-1.06335	0.430241	0.999909	1	-0.06348	-1.04498	0.569767	0.886076	1
16660933	LDLRAP1	NM_015627 // LDLRAP1 // low density lipoprotein receptor adaptor protein 1 // 1p36-p35	NM_015627	0.025402	0.152004	-0.152253	-1.1113	0.264005	0.999909	1	-0.205943	-1.15344	0.138225	0.551315	1
16660950		---	---	0.504626	0.787572	-0.0901767	-1.0645	0.462181	0.999909	1	-0.0576633	-1.04078	0.636143	0.910702	1
16660953	MAN1C1	ENST00000374332 // MAN1C1 // mannosidase, alpha, class 1C, member 1 // 1p35 // 57134 //	ENST00000374332	0.00489368	0.0493252	0.234587	1.17657	0.0421441	0.999909	1	-0.20207	-1.15035	0.0743266	0.414547	1
16660976	SEPN1	NM_020451 // SEPN1 // selenoprotein N, 1 // 1p36.13 // 57190 /// NM_206926 // SEPN1 //	NM_020451	0.0587312	0.260639	-0.202967	-1.15106	0.143575	0.999909	1	0.166743	1.12252	0.223422	0.670162	1
16660992	FAM54B	NM_019557 // FAM54B // family with sequence similarity 54, member B // 1p36.11 // 56181	NM_019557	0.253992	0.586931	-0.150027	-1.10959	0.286665	0.999909	1	-0.30409	-1.23464	0.042088	0.301788	1
16661020		---	---	0.48624	0.776908	0.23469	1.17665	0.142572	0.999909	1	0.03544	1.02487	0.817452	0.961446	1
16661023		---	---	0.235775	0.565379	0.10725	1.07717	0.392907	0.999909	1	0.0171067	1.01193	0.89009	0.977141	1
16661025		---	---	0.165818	0.471462	0.27821	1.21269	0.117395	0.999909	1	-0.00934333	-1.0065	0.955973	0.992258	1
16661027		---	---	0.707715	0.893934	0.0508467	1.03587	0.718019	0.999909	1	0.155443	1.11376	0.279457	0.727112	1
16661029		---	---	0.962392	0.98835	-0.0312867	-1.02192	0.765634	0.999909	1	-0.0202767	-1.01415	0.846658	0.967873	1
16661031	EXTL1	NM_004455 // EXTL1 // exostoses (multiple)-like 1 // 1p36.1 // 2134 /// ENST00000374280	NM_004455	0.706342	0.893168	0.0660333	1.04683	0.65388	0.999909	1	0.0500133	1.03527	0.733729	0.942403	1
16661048		---	---	0.87413	0.958373	0.0338	1.0237	0.756015	0.999909	1	0.105783	1.07608	0.338622	0.771006	1
16661051	PDIK1L	NM_001243533 // PDIK1L // PDLIM1 interacting kinase 1 like // 1p36.11 // 149420 /// ENS	NM_001243533	7.07103e-08	3.21397e-05	-0.215163	-1.16084	0.0369863	0.999909	1	-1.13703	-2.19928	1.38361e-08	1.195e-05	0.000596779
16661058	FAM110D	NM_024869 // FAM110D // family with sequence similarity 110, member D // 1p36.11 // 799	NM_024869	0.296376	0.628936	-0.0542567	-1.03832	0.590029	0.999909	1	-0.08674	-1.06197	0.39313	0.805838	1
16661063	ZNF593	ENST00000374266 // ZNF593 // zinc finger protein 593 // 1p36.11 // 51042 /// NM_015871	ENST00000374266	0.00179664	0.0248336	-0.02539	-1.01775	0.816964	0.999909	1	-0.510313	-1.42436	0.000367932	0.011751	1
16661071	CNKSR1	NM_006314 // CNKSR1 // connector enhancer of kinase suppressor of Ras 1 // 1p36.11 // 1	NM_006314	0.629793	0.856789	0.0780633	1.0556	0.474709	0.999909	1	0.14319	1.10434	0.199813	0.64212	1
16661102	CATSPER4	ENST00000456354 // CATSPER4 // cation channel, sperm associated 4 // 1p35.3 // 378807 /	ENST00000456354	0.533332	0.805289	-0.0869733	-1.06214	0.372869	0.999909	1	0.0369867	1.02597	0.701117	0.931778	1
16661117	CEP85	NM_022778 // CEP85 // centrosomal protein 85kDa // 1p36.11 // 64793 /// ENST00000252992	NM_022778	0.000738115	0.0134601	-0.05655	-1.03998	0.597454	0.999909	1	-0.566073	-1.48049	0.000112083	0.0049744	1
16661138		---	---	0.00499445	0.0500736	-0.213653	-1.15962	0.212541	0.999909	1	-0.61713	-1.53382	0.00222244	0.0437398	1
16661141	SH3BGRL3	ENST00000270792 // SH3BGRL3 // SH3 domain binding glutamic acid-rich protein like 3 //	ENST00000270792	0.0224955	0.139985	-0.305527	-1.23587	0.0223357	0.94941	1	0.110173	1.07936	0.367592	0.789291	1
16661149	CD52	NM_001803 // CD52 // CD52 molecule // 1p36 // 1043 /// ENST00000374213 // CD52 // CD52	NM_001803	0.136485	0.424959	-0.0560133	-1.03959	0.604623	0.999909	1	0.201603	1.14998	0.0782436	0.42521	1
16661155	LIN28A	NM_024674 // LIN28A // lin-28 homolog A (C. elegans) // 1p36.11 // 79727 /// ENST000003	NM_024674	0.413159	0.727638	-0.218077	-1.16318	0.0990249	0.999909	1	-0.0455733	-1.03209	0.716621	0.936658	1
16661164	DHDDS	NM_205861 // DHDDS // dehydrodolichyl diphosphate synthase // 1p36.11 // 79947 /// NM_0	NM_205861	0.0313356	0.17517	0.27206	1.20753	0.0795725	0.999909	1	0.129903	1.09422	0.380658	0.797616	1
16661192	HMGN2	NM_005517 // HMGN2 // high mobility group nucleosomal binding domain 2 // 1p36.1 // 315	NM_005517	0.378179	0.698239	0.0437867	1.03082	0.871632	0.999909	1	0.12724	1.0922	0.63994	0.912449	1
16661206	RPS6KA1	NM_002953 // RPS6KA1 // ribosomal protein S6 kinase, 90kDa, polypeptide 1 // 1p // 6195	NM_002953	0.0100383	0.0807178	-0.0950233	-1.06808	0.398374	0.999909	1	-0.455537	-1.37129	0.00103949	0.0251317	1
16661253	MIR1976	NR_031740 // MIR1976 // microRNA 1976 // --- // 100302190	NR_031740	0.0317477	0.176612	-0.07671	-1.05461	0.590013	0.999909	1	-0.0298167	-1.02088	0.833318	0.964476	1
16661255	ARID1A	NM_006015 // ARID1A // AT rich interactive domain 1A (SWI-like) // 1p35.3 // 8289 /// E	NM_006015	0.0682478	0.284371	0.0655267	1.04647	0.637124	0.999909	1	-0.350793	-1.27526	0.0224404	0.207564	1
16661284	PIGV	NM_001202554 // PIGV // phosphatidylinositol glycan anchor biosynthesis, class V // 1p3	NM_001202554	0.00552576	0.0537093	-0.29152	-1.22393	0.0771123	0.999909	1	0.424773	1.34236	0.0150395	0.160426	1
16661298	ZDHHC18	NM_032283 // ZDHHC18 // zinc finger, DHHC-type containing 18 // 1p36.11 // 84243 /// EN	NM_032283	0.000635455	0.0120868	-0.191487	-1.14194	0.0654376	0.999909	1	-0.532013	-1.44595	8.43418e-05	0.0041058	1
16661314	SFN	NM_006142 // SFN // stratifin // 1p36.11 // 2810 /// ENST00000339276 // SFN // stratifi	NM_006142	0.867076	0.956175	-0.03253	-1.0228	0.799193	0.999909	1	0.0424633	1.02987	0.740058	0.943592	1
16661320		---	---	0.518221	0.796242	0.1963	1.14576	0.28432	0.999909	1	-0.0110233	-1.00767	0.950967	0.991317	1
16661323	NUDC	NM_006600 // NUDC // nuclear distribution C homolog (A. nidulans) // 1p35-p34 // 10726	NM_006600	0.348302	0.674976	0.0614433	1.04351	0.573004	0.999909	1	0.08413	1.06005	0.442708	0.833844	1
16661342	TRNP1	NM_001013642 // TRNP1 // TMF1-regulated nuclear protein 1 // 1p36.11 // 388610 /// ENST	NM_001013642	0.260331	0.593944	0.0844133	1.06026	0.47777	0.999909	1	0.268653	1.20468	0.0366246	0.278474	1
16661347		---	---	0.160307	0.464006	-0.172187	-1.12677	0.168183	0.999909	1	0.1102	1.07938	0.367455	0.789291	1
16661351	WDTC1	NM_015023 // WDTC1 // WD and tetratricopeptide repeats 1 // 1p36.11 // 23038 /// ENST00	NM_015023	0.0198087	0.128468	-0.203043	-1.15112	0.193212	0.999909	1	0.10442	1.07506	0.492984	0.856251	1
16661377	TMEM222	NR_037580 // TMEM222 // transmembrane protein 222 // 1p36.11 // 84065 /// NR_037576 //	NR_037580	0.0115864	0.0893876	0.0993933	1.07132	0.457987	0.999909	1	-0.415133	-1.33342	0.00694691	0.095355	1
16661396	LOC644961	NR_033926 // LOC644961 // actin, gamma 1 pseudogene // 1p36.11 // 644961 /// BX648289 /	NR_033926	0.124684	0.403453	0.199437	1.14825	0.339005	0.999909	1	-0.331107	-1.25798	0.123151	0.523961	1
16661398	SYTL1	NM_001193308 // SYTL1 // synaptotagmin-like 1 // 1p36.11 // 84958 /// NM_032872 // SYTL	NM_001193308	0.120625	0.396451	0.04292	1.0302	0.791442	0.999909	1	-0.09124	-1.06529	0.575838	0.888431	1
16661429	GPR3	NM_005281 // GPR3 // G protein-coupled receptor 3 // 1p36.1-p35 // 2827 /// ENST0000037	NM_005281	0.000415944	0.00903898	0.262827	1.19983	0.149787	0.999909	1	-0.81071	-1.75407	0.000387281	0.0121975	1
16661432		---	---	0.441377	0.746288	-0.09037	-1.06464	0.50791	0.999909	1	0.0652433	1.04626	0.631254	0.909438	1
16661435		---	---	0.8168	0.938215	0.0835133	1.0596	0.470275	0.999909	1	0.0963433	1.06906	0.406424	0.813866	1
16661438		---	---	0.902445	0.967209	0.07239	1.05146	0.597435	0.999909	1	0.102997	1.074	0.454911	0.838585	1
16661443	FAM76A	NM_001143912 // FAM76A // family with sequence similarity 76, member A // 1p35.3 // 199	NM_001143912	0.145393	0.439825	0.0232833	1.01627	0.865551	0.999909	1	0.341343	1.26694	0.0248588	0.221412	1
16661459	STX12	NM_177424 // STX12 // syntaxin 12 // 1p35.3 // 23673 /// ENST00000373943 // STX12 // sy	NM_177424	0.642114	0.862974	0.116857	1.08437	0.550306	0.999909	1	-0.132417	-1.09613	0.499351	0.859196	1
16661475		---	---	0.00400068	0.042921	-0.09362	-1.06704	0.519251	0.999909	1	0.0674	1.04783	0.641353	0.912886	1
16661477	PPP1R8	NM_138558 // PPP1R8 // protein phosphatase 1, regulatory subunit 8 // 1p35.3 // 5511 //	NM_138558	0.055043	0.250713	-0.04897	-1.03453	0.765882	0.999909	1	0.275587	1.21049	0.11054	0.501221	1
16661495	SCARNA1	NR_002997 // SCARNA1 // small Cajal body-specific RNA 1 // 1p35.3 // 677774	NR_002997	0.791454	0.928668	0.0619233	1.04386	0.861235	0.999909	1	0.39856	1.31819	0.271656	0.719542	1
16661497	C1orf38	ENST00000373921 // C1orf38 // chromosome 1 open reading frame 38 // 1p35.3 // 9473 ///	ENST00000373921	5.49739e-06	0.000502918	-0.0943233	-1.06756	0.453596	0.999909	1	-1.03785	-2.05317	1.0392e-06	0.000181212	0.0446168
16661508	SMPDL3B	ENST00000373894 // SMPDL3B // sphingomyelin phosphodiesterase, acid-like 3B // 1p35.3 /	ENST00000373894	0.00804471	0.0692962	-0.09836	-1.07056	0.384721	0.999909	1	0.07651	1.05446	0.49647	0.857883	1
16661527	XKR8	ENST00000373884 // XKR8 // XK, Kell blood group complex subunit-related family, member	ENST00000373884	0.744539	0.909582	-0.0757733	-1.05393	0.504836	0.999909	1	-0.118217	-1.08539	0.303972	0.744245	1
16661533	ATPIF1	NM_178191 // ATPIF1 // ATPase inhibitory factor 1 // --- // 93974 /// ENST00000465645 /	NM_178191	0.00078841	0.0140967	-0.1225	-1.08862	0.3604	0.999909	1	0.0802967	1.05724	0.545118	0.877454	1
16661544	SESN2	NM_031459 // SESN2 // sestrin 2 // 1p35.3 // 83667 /// ENST00000253063 // SESN2 // sest	NM_031459	0.000909963	0.015586	0.945803	1.92626	0.0329449	0.999909	1	-0.22256	-1.1668	0.584536	0.891725	1
16661556	MED18	NM_017638 // MED18 // mediator complex subunit 18 // 1p35.3 // 54797 /// NM_001127350 /	NM_017638	0.016573	0.113953	-0.0701333	-1.04981	0.608823	0.999909	1	0.0903833	1.06465	0.510979	0.864444	1
16661567	PHACTR4	NM_001048183 // PHACTR4 // phosphatase and actin regulator 4 // 1p35.3 // 65979 /// ENS	NM_001048183	0.00833141	0.0709427	-0.153493	-1.11226	0.230042	0.999909	1	-0.487463	-1.40198	0.0014816	0.0327269	1
16661587		---	---	0.0338607	0.184283	0.500457	1.41466	0.148161	0.999909	1	0.0710033	1.05045	0.830816	0.963983	1
16661589	RCC1	NM_001048199 // RCC1 // regulator of chromosome condensation 1 // 1p36.1 // 1104 /// NR	NM_001048199	0.00108031	0.0174776	0.0378867	1.02661	0.777416	0.999909	1	-0.41592	-1.33415	0.0073024	0.0988457	1
16661615		---	---	9.25963e-07	0.000158036	-0.367537	-1.29015	0.309969	0.999909	1	0.850633	1.80329	0.0293217	0.24461	1
16661617	TRNAU1AP	NR_003109 // TRNAU1AP // tRNA selenocysteine 1 associated protein 1 // 1p35.3 // 54952	NR_003109	0.0348236	0.187867	-0.0214233	-1.01496	0.857094	0.999909	1	-0.05315	-1.03753	0.6561	0.918299	1
16661636	RAB42	ENST00000373826 // RAB42 // RAB42, member RAS oncogene family // 1p35.3 // 115273 /// N	ENST00000373826	0.520369	0.79738	-0.16715	-1.12284	0.366966	0.999909	1	-0.270563	-1.20628	0.15406	0.578878	1
16661642		---	---	0.122877	0.400411	0.274377	1.20947	0.103517	0.999909	1	-0.0798667	-1.05692	0.61909	0.905214	1
16661646	RNU11	NR_004407 // RNU11 // RNA, U11 small nuclear // 1p35 // 26824	NR_004407	0.00013947	0.00426813	1.28427	2.43559	0.0103736	0.818785	1	0.24778	1.18738	0.574209	0.887764	1
16661648	GMEB1	NM_006582 // GMEB1 // glucocorticoid modulatory element binding protein 1 // 1p35.3 //	NM_006582	4.29476e-06	0.000428509	-0.297983	-1.22942	0.0113173	0.841644	1	-0.940337	-1.91898	3.79086e-07	8.89617e-05	0.0162996
16661661		---	---	0.0370163	0.195638	-0.03572	-1.02507	0.857046	0.999909	1	-0.568507	-1.48299	0.0117092	0.136428	1
16661663	YTHDF2	NM_016258 // YTHDF2 // YTH domain family, member 2 // 1p35 // 51441 /// NM_001173128 //	NM_016258	0.0836776	0.320546	0.0286733	1.02007	0.846068	0.999909	1	-0.256583	-1.19465	0.0995284	0.477086	1
16661676	OPRD1	NM_000911 // OPRD1 // opioid receptor, delta 1 // 1p36.1-p34.3 // 4985 /// ENST00000234	NM_000911	0.796535	0.930886	0.0135433	1.00943	0.892698	0.999909	1	0.0277833	1.01944	0.782237	0.953878	1
16661684		---	---	0.380855	0.700368	0.13831	1.10062	0.194956	0.999909	1	0.17153	1.12625	0.113857	0.506659	1
16661687	EPB41	NM_203342 // EPB41 // erythrocyte membrane protein band 4.1 (elliptocytosis 1, RH-linke	NM_203342	0.00284487	0.0338873	0.0265	1.01854	0.790748	0.999909	1	-0.00798	-1.00555	0.936235	0.988081	1
16661717		---	---	0.0448135	0.219892	0.263207	1.20014	0.072147	0.999909	1	0.338983	1.26486	0.025504	0.224793	1
16661719		---	---	0.369542	0.69155	-0.154863	-1.11332	0.220494	0.999909	1	-0.00562667	-1.00391	0.963427	0.993516	1
16661723		---	---	0.950138	0.983742	0.0142667	1.00994	0.935411	0.999909	1	-0.11362	-1.08194	0.521971	0.867998	1
16661726		---	---	0.707939	0.894036	0.0654733	1.04643	0.633893	0.999909	1	0.175827	1.12961	0.212814	0.658921	1
16661730	PTPRU	NM_133178 // PTPRU // protein tyrosine phosphatase, receptor type, U // 1p35.3 // 10076	NM_133178	0.647055	0.864885	-0.04629	-1.03261	0.626502	0.999909	1	0.0333433	1.02338	0.725344	0.939736	1
16661770		---	---	0.222955	0.550502	-0.161463	-1.11842	0.222677	0.999909	1	0.13888	1.10105	0.290676	0.733989	1
16661773		---	---	0.726613	0.902115	-0.0655333	-1.04647	0.647218	0.999909	1	0.0936267	1.06705	0.515007	0.866002	1
16661776		---	---	0.333682	0.663128	-0.18688	-1.1383	0.479754	0.999909	1	-0.09739	-1.06984	0.710702	0.934523	1
16661778		---	---	0.104467	0.366027	0.215827	1.16137	0.17278	0.999909	1	0.245653	1.18563	0.124493	0.526091	1
16661782		---	---	0.762806	0.917242	0.02135	1.01491	0.855726	0.999909	1	-0.07753	-1.05521	0.512379	0.865287	1
16661785		---	---	0.180869	0.494793	-0.119423	-1.0863	0.285117	0.999909	1	-0.05166	-1.03646	0.63774	0.911359	1
16661788		---	---	0.0732822	0.296289	0.114103	1.0823	0.230074	0.999909	1	0.0528133	1.03729	0.570085	0.886182	1
16661792	MATN1-AS1	NR_034182 // MATN1-AS1 // MATN1 antisense RNA 1 (non-protein coding) // 1p35.2 // 10012	NR_034182	0.534597	0.806013	0.173257	1.1276	0.127973	0.999909	1	0.05675	1.04012	0.603556	0.900039	1
16661800		---	---	0.508089	0.789296	0.266693	1.20305	0.123601	0.999909	1	0.16213	1.11894	0.335309	0.769077	1
16661806		---	---	0.362505	0.686281	-0.0991667	-1.07115	0.546233	0.999909	1	0.03782	1.02656	0.816899	0.96111	1
16661808		---	---	0.939055	0.979956	-0.00582667	-1.00405	0.969332	0.999909	1	0.100487	1.07214	0.510882	0.864433	1
16661811		---	---	0.151239	0.449667	-0.193073	-1.1432	0.221934	0.999909	1	-0.36298	-1.28608	0.0312445	0.253359	1
16661815		---	---	0.0245859	0.148895	-0.0576667	-1.04078	0.626191	0.999909	1	-0.13946	-1.10149	0.248976	0.694981	1
16661817	ZCCHC17	ENST00000373714 // ZCCHC17 // zinc finger, CCHC domain containing 17 // 1p35.2 // 51538	ENST00000373714	0.872899	0.958225	0.06992	1.04966	0.545919	0.999909	1	-0.04648	-1.03274	0.686921	0.928038	1
16661832	SERINC2	NM_001199039 // SERINC2 // serine incorporator 2 // 1p35.1 // 347735 /// NM_018565 // S	NM_001199039	0.796836	0.931005	-0.142883	-1.10411	0.303126	0.999909	1	-0.0194967	-1.01361	0.885959	0.975687	1
16661852	LOC149086	ENST00000566792 // LOC149086 // ornithine decarboxylase 1 pseudogene // 1p35.2 // 14908	ENST00000566792	0.00889527	0.0742792	-0.0901933	-1.06451	0.450933	0.999909	1	-0.209033	-1.15591	0.0946838	0.465644	1
16661856	LOC284551	NR_027085 // LOC284551 // uncharacterized LOC284551 // 1p35.2 // 284551	NR_027085	0.367218	0.689881	0.04333	1.03049	0.670256	0.999909	1	0.0995067	1.07141	0.335274	0.769077	1
16661862	TINAGL1	NM_022164 // TINAGL1 // tubulointerstitial nephritis antigen-like 1 // 1p35.2 // 64129	NM_022164	0.326073	0.656628	-0.122373	-1.08852	0.375468	0.999909	1	0.0838367	1.05983	0.540462	0.875599	1
16661890	HCRTR1	NM_001525 // HCRTR1 // hypocretin (orexin) receptor 1 // 1p33 // 3061 /// ENST000004035	NM_001525	0.802629	0.932862	-0.0280867	-1.01966	0.848615	0.999909	1	0.0501367	1.03536	0.733695	0.942403	1
16661904		---	---	0.0767848	0.304544	0.111207	1.08013	0.39798	0.999909	1	0.35148	1.27587	0.0160184	0.16687	1
16661907		---	---	0.850798	0.950413	-0.0680733	-1.04832	0.591961	0.999909	1	-0.00522333	-1.00363	0.96701	0.994362	1
16661910		---	---	0.379369	0.699393	-0.0324433	-1.02274	0.775277	0.999909	1	-0.0850733	-1.06074	0.458253	0.839641	1
16661914		---	---	0.716179	0.897354	-0.0565667	-1.03999	0.774143	0.999909	1	0.03005	1.02105	0.878699	0.974377	1
16661917	KHDRBS1	ENST00000327300 // KHDRBS1 // KH domain containing, RNA binding, signal transduction as	ENST00000327300	0.0335415	0.1831	-0.0974833	-1.06991	0.368656	0.999909	1	0.0343867	1.02412	0.747798	0.945505	1
16661934	TMEM39B	NM_018056 // TMEM39B // transmembrane protein 39B // 1p35.1 // 55116 /// ENST0000033629	NM_018056	0.330498	0.660387	-0.09349	-1.06695	0.444721	0.999909	1	0.00624	1.00433	0.958851	0.992882	1
16661956	KPNA6	NM_012316 // KPNA6 // karyopherin alpha 6 (importin alpha 7) // 1p35.1 // 23633 /// BC0	NM_012316	0.12641	0.406857	-0.03629	-1.02547	0.737803	0.999909	1	-0.200103	-1.14878	0.0816147	0.433471	1
16661978	TXLNA	ENST00000373610 // TXLNA // taxilin alpha // 1p35.1 // 200081 /// ENST00000373609 // TX	ENST00000373610	0.00193622	0.0260617	0.19857	1.14756	0.120175	0.999909	1	-0.43425	-1.35121	0.00296613	0.0537238	1
16661995	CCDC28B	ENST00000373602 // CCDC28B // coiled-coil domain containing 28B // 1p36.11-p34.2 // 791	ENST00000373602	0.0211697	0.134171	-0.03931	-1.02762	0.735619	0.999909	1	0.124537	1.09016	0.294122	0.736914	1
16662009	IQCC	NM_001160042 // IQCC // IQ motif containing C // 1p36.11-p34.2 // 55721 /// ENST0000053	NM_001160042	2.13074e-08	1.64295e-05	0.254723	1.19311	0.0464935	0.999909	1	-1.36479	-2.57539	2.27192e-08	1.64583e-05	0.00097972
16662018	DCDC2B	NM_001099434 // DCDC2B // doublecortin domain containing 2B // 1p35.1 // 149069 /// ENS	NM_001099434	0.324092	0.654827	-0.09665	-1.06929	0.47533	0.999909	1	0.194193	1.14408	0.163322	0.592674	1
16662031	EIF3I	NM_003757 // EIF3I // eukaryotic translation initiation factor 3, subunit I // 1p34.1 /	NM_003757	0.478384	0.771948	0.03735	1.02623	0.759474	0.999909	1	0.0771867	1.05496	0.529356	0.870791	1
16662047	FAM167B	NM_032648 // FAM167B // family with sequence similarity 167, member B // 1p35.1 // 8473	NM_032648	0.341209	0.669335	0.02091	1.0146	0.870896	0.999909	1	0.190243	1.14096	0.155215	0.580729	1
16662052	LCK	NM_001042771 // LCK // lymphocyte-specific protein tyrosine kinase // 1p34.3 // 3932 //	NM_001042771	0.452131	0.753875	0.170013	1.12507	0.20663	0.999909	1	-0.0743267	-1.05287	0.571244	0.88668	1
16662077	HDAC1	NM_004964 // HDAC1 // histone deacetylase 1 // 1p34 // 3065 /// ENST00000373548 // HDAC	NM_004964	0.575853	0.828277	0.05449	1.03849	0.630562	0.999909	1	-0.108527	-1.07813	0.344432	0.775061	1
16662098		---	---	0.102	0.360567	-0.15992	-1.11723	0.28966	0.999909	1	-0.0107433	-1.00747	0.942032	0.989268	1
16662101		---	---	0.946286	0.98209	-0.0314533	-1.02204	0.792393	0.999909	1	0.0606	1.0429	0.613376	0.903914	1
16662105	TSSK3	ENST00000574792 // TSSK3 // testis-specific serine kinase 3 // 1p35-p34 // 81629 /// EN	ENST00000574792	0.542468	0.810035	0.168323	1.12375	0.315809	0.999909	1	0.0645233	1.04574	0.695766	0.930518	1
16662108	TSSK3	NM_052841 // TSSK3 // testis-specific serine kinase 3 // 1p35-p34 // 81629 /// ENST0000	NM_052841	0.228106	0.55682	-0.0125667	-1.00875	0.941975	0.999909	1	0.30332	1.23398	0.0963239	0.469595	1
16662113	ZBTB8B	NM_001145720 // ZBTB8B // zinc finger and BTB domain containing 8B // 1p35.1 // 728116	NM_001145720	0.415358	0.728994	0.0676367	1.048	0.640808	0.999909	1	0.17018	1.1252	0.250698	0.696339	1
16662123	ZBTB8A	NM_001040441 // ZBTB8A // zinc finger and BTB domain containing 8A // 1p35.1 // 653121	NM_001040441	2.36745e-06	0.000292913	-0.0959033	-1.06873	0.461482	0.999909	1	0.587733	1.50288	0.000439343	0.0135313	1
16662132		---	---	0.967825	0.990123	0.14232	1.10368	0.591935	0.999909	1	0.0662467	1.04699	0.802114	0.958904	1
16662134	RBBP4	NM_005610 // RBBP4 // retinoblastoma binding protein 4 // 1p35.1 // 5928 /// NM_0011352	NM_005610	0.164518	0.469658	0.129327	1.09378	0.263737	0.999909	1	0.107547	1.07739	0.349131	0.777983	1
16662159	KIAA1522	NM_001198972 // KIAA1522 // KIAA1522 // 1p35.1 // 57648 /// ENST00000373480 // KIAA1522	NM_001198972	0.293587	0.62606	-0.203843	-1.15176	0.154683	0.999909	1	-0.208623	-1.15558	0.145955	0.565208	1
16662171	S100PBP	NM_022753 // S100PBP // S100P binding protein // 1p35.1 // 64766 /// NM_001256121 // S1	NM_022753	0.170467	0.4794	-0.177247	-1.13072	0.566431	0.999909	1	0.505627	1.41974	0.116972	0.51123	1
16662193	HPCA	ENST00000373467 // HPCA // hippocalcin // 1p35-p34.2 // 3208 /// NM_002143 // HPCA // h	ENST00000373467	0.799687	0.932147	-0.07664	-1.05456	0.625387	0.999909	1	-0.0479333	-1.03378	0.759435	0.948391	1
16662201		---	---	0.416234	0.729505	0.0582967	1.04124	0.754307	0.999909	1	-0.0586267	-1.04147	0.752967	0.946654	1
16662203		---	---	0.46616	0.765252	-0.0218333	-1.01525	0.896997	0.999909	1	0.0546667	1.03862	0.746259	0.945066	1
16662206		---	---	0.246473	0.577781	-0.0451	-1.03175	0.751868	0.999909	1	0.215853	1.16139	0.145952	0.565208	1
16662209	ADC	NM_052998 // ADC // arginine decarboxylase // 1p35.1 // 113451 /// ENST00000294517 // A	NM_052998	0.817487	0.938266	0.0332767	1.02333	0.765376	0.999909	1	0.0543067	1.03836	0.627231	0.90818	1
16662234	ZNF362	NM_152493 // ZNF362 // zinc finger protein 362 // 1p35.1 // 149076 /// ENST00000539719	NM_152493	0.0394838	0.203317	-0.109373	-1.07876	0.543117	0.999909	1	0.38054	1.30183	0.0486751	0.327995	1
16662248		---	---	0.310445	0.641543	-0.165513	-1.12157	0.379221	0.999909	1	-0.336683	-1.26285	0.0867194	0.447362	1
16662251		---	---	0.191107	0.508566	0.18956	1.14042	0.285591	0.999909	1	0.40204	1.32138	0.0342925	0.267815	1
16662255	ZSCAN20	NM_145238 // ZSCAN20 // zinc finger and SCAN domain containing 20 // 1p34.3 // 7579 ///	NM_145238	7.04538e-05	0.00264999	0.120617	1.0872	0.434351	0.999909	1	-0.82357	-1.76978	9.61569e-05	0.0044805	1
16662270	HMGB4	ENST00000522796 // HMGB4 // high mobility group box 4 // 1p35.1 // 127540 /// NM_145205	ENST00000522796	0.406445	0.722443	-0.09041	-1.06467	0.411551	0.999909	1	0.03635	1.02552	0.738507	0.943272	1
16662280	HMGB4	NR_033264 // HMGB4 // high mobility group box 4 // 1p35.1 // 127540 /// NM_145205 // HM	NR_033264	0.909332	0.968995	0.0149967	1.01045	0.885775	0.999909	1	-0.01516	-1.01056	0.884541	0.975546	1
16662282	LOC402779	NR_038372 // LOC402779 // uncharacterized LOC402779 // --- // 402779 /// ENST0000042563	NR_038372	0.161312	0.465551	-0.0821	-1.05856	0.468108	0.999909	1	-0.00277333	-1.00192	0.980243	0.996454	1
16662296	RN5S42	ENST00000364278 // RN5S42 // RNA, 5S ribosomal 42 // --- // ---	ENST00000364278	0.392796	0.710317	0.0699367	1.04967	0.649875	0.999909	1	-0.0899233	-1.06431	0.560471	0.882567	1
16662298	C1orf94	NM_001134734 // C1orf94 // chromosome 1 open reading frame 94 // 1p34.3 // 84970 /// EN	NM_001134734	0.753404	0.913254	0.104547	1.07516	0.322861	0.999909	1	0.10926	1.07867	0.302355	0.743516	1
16662310		---	---	0.108341	0.374041	0.2942	1.2262	0.0551319	0.999909	1	0.273693	1.2089	0.0718341	0.406154	1
16662313	GJB5	ENST00000338513 // GJB5 // gap junction protein, beta 5, 31.1kDa // 1p35.1 // 2709 ///	ENST00000338513	0.467366	0.766035	0.07852	1.05593	0.41047	0.999909	1	-0.06829	-1.04847	0.472684	0.84614	1
16662317	GJB4	NM_153212 // GJB4 // gap junction protein, beta 4, 30.3kDa // 1p34.3 // 127534 /// ENST	NM_153212	0.560452	0.820196	-0.144737	-1.10553	0.315379	0.999909	1	0.0493633	1.03481	0.727498	0.94043	1
16662322	GJB3	ENST00000373362 // GJB3 // gap junction protein, beta 3, 31kDa // 1p34 // 2707 /// NM_0	ENST00000373362	0.571218	0.825472	-0.244337	-1.18455	0.131375	0.999909	1	-0.15753	-1.11538	0.318331	0.756496	1
16662329	GJA4	NM_002060 // GJA4 // gap junction protein, alpha 4, 37kDa // 1p35.1 // 2701 /// ENST000	NM_002060	0.211902	0.536857	0.116563	1.08415	0.468458	0.999909	1	0.225153	1.1689	0.172642	0.606365	1
16662333		---	---	0.314208	0.645164	-0.0205167	-1.01432	0.871216	0.999909	1	0.16711	1.12281	0.200871	0.643531	1
16662336		---	---	0.475633	0.770542	0.0448033	1.03154	0.842564	0.999909	1	0.0449633	1.03166	0.84201	0.96707	1
16662338	ZMYM1	NM_024772 // ZMYM1 // zinc finger, MYM-type 1 // 1p34.3 // 79830 /// ENST00000359858 //	NM_024772	0.000299468	0.007149	-0.2649	-1.20155	0.0706046	0.999909	1	-0.835473	-1.78444	3.00709e-05	0.00194672	1
16662357		---	---	5.14899e-07	0.00010638	0.141157	1.10279	0.442014	0.999909	1	1.74683	3.35621	1.99403e-07	6.02114e-05	0.00858192
16662359	ZMYM4	NM_005095 // ZMYM4 // zinc finger, MYM-type 4 // 1p32-p34 // 9202 /// ENST00000314607 /	NM_005095	0.00407774	0.0434864	-0.0277733	-1.01944	0.78814	0.999909	1	-0.315937	-1.24482	0.00801209	0.105188	1
16662394		---	---	0.0758625	0.302107	-0.181243	-1.13386	0.332896	0.999909	1	-0.523127	-1.43707	0.0122255	0.140248	1
16662396	NCDN	NM_014284 // NCDN // neurochondrin // 1p34.3 // 23154 /// ENST00000373243 // NCDN // ne	NM_014284	0.845679	0.948109	0.106173	1.07637	0.567026	0.999909	1	-0.0741467	-1.05274	0.688365	0.9281	1
16662412	TFAP2E	NM_178548 // TFAP2E // transcription factor AP-2 epsilon (activating enhancer binding p	NM_178548	0.524501	0.799914	0.137213	1.09978	0.30332	0.999909	1	0.153703	1.11242	0.251305	0.697063	1
16662422		---	---	0.220088	0.547262	0.0219733	1.01535	0.880677	0.999909	1	-0.08786	-1.06279	0.550968	0.879152	1
16662424		---	---	0.684896	0.883591	-0.0430733	-1.03031	0.639239	0.999909	1	-0.100013	-1.07178	0.28516	0.730992	1
16662427		---	---	0.0288848	0.166216	0.23934	1.18045	0.119842	0.999909	1	0.335923	1.26218	0.0360131	0.275742	1
16662430	EIF2C4	ENST00000373210 // EIF2C4 // eukaryotic translation initiation factor 2C, 4 // 1p34 //	ENST00000373210	0.0680774	0.284135	-0.0424133	-1.02984	0.705797	0.999909	1	-0.174977	-1.12895	0.135151	0.546171	1
16662453	EIF2C1	NM_012199 // EIF2C1 // eukaryotic translation initiation factor 2C, 1 // 1p34.3 // 2652	NM_012199	0.119188	0.39425	-0.0898233	-1.06424	0.538734	0.999909	1	-0.00701667	-1.00488	0.961417	0.993311	1
16662475	EIF2C3	NM_024852 // EIF2C3 // eukaryotic translation initiation factor 2C, 3 // 1p34 // 192669	NM_024852	0.171745	0.481095	0.15342	1.1122	0.382261	0.999909	1	-0.0127	-1.00884	0.941477	0.989268	1
16662510	TEKT2	NM_014466 // TEKT2 // tektin 2 (testicular) // 1p34.3 // 27285 /// ENST00000207457 // T	NM_014466	0.0920444	0.339467	-0.00093	-1.00064	0.993397	0.999909	1	0.141223	1.10284	0.222358	0.66946	1
16662525	ADPRHL2	NM_017825 // ADPRHL2 // ADP-ribosylhydrolase like 2 // 1p34.3 // 54936 /// ENST00000373	NM_017825	0.541925	0.80978	0.0796767	1.05678	0.67332	0.999909	1	-0.1073	-1.07721	0.571277	0.88668	1
16662537	MAP7D1	NM_018067 // MAP7D1 // MAP7 domain containing 1 // 1p34.3 // 55700 /// ENST00000373151	NM_018067	0.600611	0.841442	0.154613	1.11312	0.373714	0.999909	1	-0.00844667	-1.00587	0.960636	0.993306	1
16662566	THRAP3	NM_005119 // THRAP3 // thyroid hormone receptor associated protein 3 // 1p34.3 // 9967	NM_005119	0.123347	0.401124	-0.0794233	-1.0566	0.521063	0.999909	1	-0.140873	-1.10257	0.26296	0.709625	1
16662584	SH3D21	NM_024676 // SH3D21 // SH3 domain containing 21 // 1p34.3 // 79729 /// ENST00000505871	NM_024676	0.00540009	0.0528624	0.08	1.05702	0.463683	0.999909	1	0.413383	1.33181	0.00178128	0.03763	1
16662613		---	---	0.0132618	0.0977874	0.118707	1.08576	0.406982	0.999909	1	0.06796	1.04823	0.631918	0.909632	1
16662615		---	---	0.853683	0.9515	0.07587	1.054	0.459475	0.999909	1	0.00392	1.00272	0.969185	0.994649	1
16662619	MIR4255	NR_036217 // MIR4255 // microRNA 4255 // --- // 100422898	NR_036217	0.524764	0.80004	0.0198633	1.01386	0.881752	0.999909	1	0.03249	1.02278	0.807906	0.959798	1
16662621		---	---	0.665237	0.873838	0.15811	1.11582	0.363746	0.999909	1	0.169523	1.12469	0.331287	0.766243	1
16662623	ZC3H12A	NM_025079 // ZC3H12A // zinc finger CCCH-type containing 12A // 1p34.3 // 80149 /// ENS	NM_025079	0.00026145	0.00656095	0.04915	1.03466	0.739064	0.999909	1	0.818423	1.76348	7.33163e-05	0.00372885	1
16662636	DNALI1	NM_003462 // DNALI1 // dynein, axonemal, light intermediate chain 1 // 1p35.1 // 7802 /	NM_003462	0.455957	0.756994	0.0975633	1.06996	0.458322	0.999909	1	-0.02753	-1.01927	0.832612	0.964314	1
16662648	CDCA8	NM_001256875 // CDCA8 // cell division cycle associated 8 // 1p34.3 // 55143 /// ENST00	NM_001256875	0.00028451	0.00690953	-0.85197	-1.80496	1.58108e-05	0.0133865	0.681919	-0.32695	-1.25436	0.0246368	0.220389	1
16662662		---	---	0.310283	0.641275	-0.34989	-1.27446	0.118075	0.999909	1	0.0906633	1.06486	0.671838	0.922254	1
16662664	MANEAL	ENST00000373045 // MANEAL // mannosidase, endo-alpha-like // 1p34.3 // 149175 /// NM_00	ENST00000373045	0.00924898	0.076245	0.0258267	1.01806	0.849696	0.999909	1	-0.505613	-1.41973	0.00222446	0.0437596	1
16662676	C1orf122	ENST00000373043 // C1orf122 // chromosome 1 open reading frame 122 // 1p34.3 // 127687	ENST00000373043	0.0116017	0.0894414	-0.18927	-1.14019	0.121424	0.999909	1	0.313803	1.24298	0.0165284	0.170171	1
16662685	INPP5B	AK093261 // INPP5B // inositol polyphosphate-5-phosphatase, 75kDa // 1p34 // 3633	AK093261	0.155875	0.456967	0.0701967	1.04986	0.627342	0.999909	1	0.26837	1.20445	0.0794887	0.42765	1
16662688		---	---	0.320435	0.651614	-0.201027	-1.14952	0.101047	0.999909	1	-0.195687	-1.14527	0.109517	0.499099	1
16662690		---	---	0.17073	0.479737	0.25946	1.19703	0.400765	0.999909	1	-0.00665333	-1.00462	0.98257	0.996612	1
16662692	UTP11L	NM_016037 // UTP11L // UTP11-like, U3 small nucleolar ribonucleoprotein, (yeast) // 1p3	NM_016037	0.0381904	0.199076	-0.17303	-1.12742	0.250654	0.999909	1	-0.0267367	-1.01871	0.855527	0.969916	1
16662705		---	---	0.292516	0.625192	0.0482133	1.03398	0.660747	0.999909	1	0.04706	1.03316	0.668317	0.921635	1
16662710	MIR3659	NR_037432 // MIR3659 // microRNA 3659 // --- // 100500801	NR_037432	0.0211171	0.133995	-0.0484533	-1.03416	0.641312	0.999909	1	-0.0194533	-1.01358	0.851107	0.968831	1
16662712		---	---	0.869769	0.957052	-0.0721933	-1.05131	0.633805	0.999909	1	-0.0592633	-1.04193	0.695337	0.930381	1
16662715		---	---	0.55105	0.814817	-0.0791333	-1.05638	0.520966	0.999909	1	0.0547433	1.03867	0.655676	0.91824	1
16662719		---	---	0.675812	0.879652	-0.06473	-1.04589	0.599184	0.999909	1	0.0356567	1.02502	0.771354	0.950761	1
16662722		---	---	0.00728645	0.0644996	0.731123	1.65993	0.01348	0.867463	1	0.504397	1.41853	0.0706341	0.40216	1
16662724		---	---	0.263191	0.597005	-0.183187	-1.13539	0.125318	0.999909	1	0.0665933	1.04724	0.561914	0.883148	1
16662728		---	---	0.0110123	0.0862369	-0.0861167	-1.06151	0.502782	0.999909	1	0.408937	1.32771	0.00596933	0.0859186	1
16662735		---	---	0.6115	0.847547	0.0246533	1.01724	0.898173	0.999909	1	-0.221973	-1.16633	0.260924	0.707662	1
16662737	AKIRIN1	NM_024595 // AKIRIN1 // akirin 1 // 1p34.3 // 79647 /// ENST00000432648 // AKIRIN1 // a	NM_024595	0.325381	0.655865	-0.0472067	-1.03326	0.638715	0.999909	1	-0.0102867	-1.00716	0.918179	0.984832	1
16662744	NDUFS5	NM_004552 // NDUFS5 // NADH dehydrogenase (ubiquinone) Fe-S protein 5, 15kDa (NADH-coen	NM_004552	0.149042	0.445558	-0.25497	-1.19331	0.0970762	0.999909	1	0.132113	1.0959	0.37133	0.791931	1
16662749		---	---	0.0237091	0.145152	0.671377	1.59259	0.0405246	0.999909	1	1.02565	2.03588	0.00407123	0.0665138	1
16662752		---	---	0.0423157	0.212687	0.169147	1.12439	0.587052	0.999909	1	0.959497	1.94463	0.00744067	0.100117	1
16662755	MACF1	NM_012090 // MACF1 // microtubule-actin crosslinking factor 1 // 1p32-p31 // 23499 ///	NM_012090	0.041218	0.208994	0.0386467	1.02715	0.786584	0.999909	1	-0.337447	-1.26352	0.0310917	0.253036	1
16662885	KIAA0754	NM_015038 // KIAA0754 // KIAA0754 // 1p34.3 // 643314 /// ENST00000530275 // KIAA0754 /	NM_015038	0.0213932	0.135107	-0.00365	-1.00253	0.983449	0.999909	1	-0.451477	-1.36744	0.0211838	0.199752	1
16662890	BMP8A	NM_181809 // BMP8A // bone morphogenetic protein 8a // 1p34.3 // 353500 /// ENST0000033	NM_181809	0.641836	0.862708	0.104047	1.07478	0.577063	0.999909	1	0.0878933	1.06282	0.636986	0.911126	1
16662900	LOC100506950	ENST00000415255 // LOC100506950 // uncharacterized LOC100506950 // --- // 100506950	ENST00000415255	0.737425	0.906221	0.0544133	1.03844	0.67984	0.999909	1	0.00835333	1.00581	0.949321	0.991052	1
16662905		---	---	0.427904	0.737996	0.170863	1.12573	0.197934	0.999909	1	0.120817	1.08735	0.354974	0.782145	1
16662908	PPIE	NM_006112 // PPIE // peptidylprolyl isomerase E (cyclophilin E) // 1p32 // 10450 /// NR	NM_006112	0.834735	0.943857	0.10237	1.07354	0.491726	0.999909	1	0.05507	1.03891	0.709661	0.934061	1
16662936		---	---	0.630225	0.857066	0.126253	1.09146	0.369994	0.999909	1	-0.0166167	-1.01158	0.904613	0.979533	1
16662942		---	---	4.79196e-06	0.00046084	0.0328733	1.02305	0.810394	0.999909	1	1.09023	2.12908	1.73255e-06	0.000259763	0.0743144
16662945	MFSD2A	NM_001136493 // MFSD2A // major facilitator superfamily domain containing 2A // 1p34.2	NM_001136493	0.00084672	0.0148442	-0.0384933	-1.02704	0.73634	0.999909	1	0.49648	1.41077	0.000650158	0.0178994	1
16662968	CAP1	ENST00000372797 // CAP1 // CAP, adenylate cyclase-associated protein 1 (yeast) // 1p34.	ENST00000372797	0.453155	0.754617	-0.123273	-1.0892	0.2325	0.999909	1	-0.0919167	-1.06579	0.36751	0.789291	1
16662993	RLF	NM_012421 // RLF // rearranged L-myc fusion // 1p32 // 6018 /// ENST00000372771 // RLF	NM_012421	0.00433245	0.0453296	0.17829	1.13154	0.163278	0.999909	1	-0.166607	-1.12242	0.190602	0.630362	1
16663005		---	---	0.0147406	0.105068	-0.155023	-1.11344	0.514463	0.999909	1	-0.287517	-1.22054	0.235697	0.681674	1
16663007	TMCO2	NM_001008740 // TMCO2 // transmembrane and coiled-coil domains 2 // 1p34.2 // 127391 //	NM_001008740	0.609739	0.846658	-0.0157333	-1.01097	0.913121	0.999909	1	0.0417767	1.02938	0.772356	0.951294	1
16663014	ZMPSTE24	NM_005857 // ZMPSTE24 // zinc metallopeptidase STE24 homolog (S. cerevisiae) // 1p34 //	NM_005857	0.0394557	0.203233	0.0286067	1.02003	0.79344	0.999909	1	0.1069	1.07691	0.335991	0.769668	1
16663030		---	---	0.670405	0.876694	0.113003	1.08148	0.726602	0.999909	1	-0.3299	-1.25693	0.315796	0.754538	1
16663033	SMAP2	NM_022733 // SMAP2 // small ArfGAP2 // 1p35.3-p34.1 // 64744 /// ENST00000372718 // SMA	NM_022733	0.062459	0.269833	-0.00723667	-1.00503	0.93971	0.999909	1	0.191637	1.14206	0.061749	0.374747	1
16663051	ZNF643	NM_023070 // ZNF643 // zinc finger protein 643 // 1p34.2 // 65243 /// ENST00000411995 /	NM_023070	0.000368624	0.00827297	0.140923	1.10261	0.295063	0.999909	1	-0.656317	-1.57605	0.000202617	0.00758802	1
16663064	ZNF642	ENST00000372706 // ZNF642 // zinc finger protein 642 // 1p34.2 // 339559 /// NM_198494	ENST00000372706	0.195082	0.514233	-0.05042	-1.03557	0.641649	0.999909	1	-0.24623	-1.1861	0.0365767	0.278305	1
16663075	DEM1	ENST00000372703 // DEM1 // defects in morphology 1 homolog (S. cerevisiae) // 1p34.2 //	ENST00000372703	0.694298	0.887982	-0.111393	-1.08027	0.309551	0.999909	1	0.03891	1.02734	0.717863	0.936909	1
16663085	ZNF684	NM_152373 // ZNF684 // zinc finger protein 684 // 1p34.2 // 127396 /// ENST00000372699	NM_152373	0.118384	0.392612	0.213307	1.15934	0.128593	0.999909	1	0.133147	1.09668	0.329714	0.765295	1
16663094	NFYC	NM_001142590 // NFYC // nuclear transcription factor Y, gamma // 1p32 // 4802 /// ENST0	NM_001142590	0.557162	0.817977	-0.0967767	-1.06938	0.572197	0.999909	1	-0.183647	-1.13575	0.29136	0.734368	1
16663129	MIR30E	NR_029846 // MIR30E // microRNA 30e // 1p34.2 // 407034	NR_029846	0.342837	0.67043	0.253187	1.19184	0.192677	0.999909	1	0.28656	1.21973	0.143879	0.561319	1
16663131	MIR30C1	NR_029833 // MIR30C1 // microRNA 30c-1 // 1p34.2 // 407031	NR_029833	0.172432	0.48209	-0.09669	-1.06932	0.519415	0.999909	1	-0.26867	-1.2047	0.0884926	0.450355	1
16663133	KCNQ4	NM_004700 // KCNQ4 // potassium voltage-gated channel, KQT-like subfamily, member 4 //	NM_004700	0.368961	0.691122	0.186053	1.13765	0.143513	0.999909	1	0.211007	1.1575	0.100867	0.48068	1
16663151		---	---	0.438214	0.744407	0.106237	1.07642	0.310739	0.999909	1	0.0530333	1.03744	0.607458	0.901584	1
16663155	CTPS1	NM_001905 // CTPS1 // CTP synthase 1 // 1p34.1 // 1503 /// ENST00000372621 // CTPS1 //	NM_001905	0.102852	0.36269	0.0727633	1.05173	0.665579	0.999909	1	-0.347537	-1.27239	0.05436	0.34888	1
16663188		---	---	0.289038	0.622012	0.170637	1.12556	0.363352	0.999909	1	0.264043	1.20084	0.168528	0.600605	1
16663193		---	---	0.556889	0.817977	0.04508	1.03174	0.69481	0.999909	1	0.0224033	1.01565	0.845063	0.96764	1
16663199	FOXO6	ENST00000372591 // FOXO6 // forkhead box O6 // --- // ---	ENST00000372591	0.214584	0.540308	0.21737	1.16261	0.0343016	0.999909	1	0.12332	1.08924	0.203157	0.645983	1
16663212		---	---	0.971196	0.991175	-0.0468633	-1.03302	0.827939	0.999909	1	-0.03739	-1.02626	0.862283	0.971163	1
16663215		---	---	0.512945	0.792705	0.07656	1.0545	0.555882	0.999909	1	-0.02121	-1.01481	0.869579	0.972435	1
16663218	GUCA2B	NM_007102 // GUCA2B // guanylate cyclase activator 2B (uroguanylin) // 1p34-p33 // 2981	NM_007102	0.320175	0.651343	-0.00467	-1.00324	0.967369	0.999909	1	-0.142303	-1.10367	0.225891	0.672687	1
16663223	RIMKLA	NM_173642 // RIMKLA // ribosomal modification protein rimK-like family member A // 1p34	NM_173642	0.714609	0.896654	-0.01522	-1.01061	0.90037	0.999909	1	-0.0914867	-1.06547	0.456503	0.839291	1
16663231	PPCS	NM_024664 // PPCS // phosphopantothenoylcysteine synthetase // 1p34.2 // 79717 /// ENST	NM_024664	0.0721469	0.29362	-0.0616233	-1.04364	0.632656	0.999909	1	-0.163817	-1.12025	0.215609	0.661191	1
16663242	CCDC30	ENST00000428554 // CCDC30 // coiled-coil domain containing 30 // 1p34.2 // 728621 /// N	ENST00000428554	0.0377291	0.197832	0.0222433	1.01554	0.842674	0.999909	1	0.347733	1.27256	0.0073464	0.0991614	1
16663282	CCDC30	ENST00000492422 // CCDC30 // coiled-coil domain containing 30 // 1p34.2 // 728621	ENST00000492422	0.0115682	0.0893109	-0.162863	-1.11951	0.441924	0.999909	1	0.433953	1.35093	0.0542763	0.34866	1
16663284	CCDC30	ENST00000462063 // CCDC30 // coiled-coil domain containing 30 // 1p34.2 // 728621	ENST00000462063	0.0478879	0.228994	0.01369	1.00953	0.956804	0.999909	1	0.705543	1.63076	0.0136263	0.150945	1
16663286	CCDC30	ENST00000462063 // CCDC30 // coiled-coil domain containing 30 // 1p34.2 // 728621	ENST00000462063	0.187027	0.503418	-0.00564	-1.00392	0.985449	0.999909	1	0.577243	1.492	0.0791997	0.426905	1
16663288	CCDC30	ENST00000492422 // CCDC30 // coiled-coil domain containing 30 // 1p34.2 // 728621	ENST00000492422	0.0446213	0.219522	0.09589	1.06872	0.546459	0.999909	1	0.309723	1.23947	0.0666099	0.389679	1
16663291	CCDC30	ENST00000475614 // CCDC30 // coiled-coil domain containing 30 // 1p34.2 // 728621	ENST00000475614	0.0257169	0.153378	0.24435	1.18456	0.274644	0.999909	1	0.119043	1.08601	0.587985	0.893222	1
16663294	PPIH	NM_006347 // PPIH // peptidylprolyl isomerase H (cyclophilin H) // 1p34.1 // 10465 ///	NM_006347	0.880418	0.960053	0.0474467	1.03343	0.744779	0.999909	1	0.02534	1.01772	0.861775	0.970949	1
16663314		---	---	0.712921	0.895882	0.0323	1.02264	0.84945	0.999909	1	-0.0253267	-1.01771	0.881648	0.974791	1
16663317	YBX1	NM_004559 // YBX1 // Y box binding protein 1 // 1p34 // 4904 /// ENST00000321358 // YBX	NM_004559	0.634017	0.859448	0.0971833	1.06968	0.442117	0.999909	1	0.10461	1.0752	0.408877	0.815186	1
16663329		---	---	0.292156	0.624821	-0.04695	-1.03308	0.747241	0.999909	1	0.222177	1.16649	0.143043	0.560133	1
16663332	C1orf50	NM_024097 // C1orf50 // chromosome 1 open reading frame 50 // 1p34.2 // 79078 /// NR_04	NM_024097	0.0417094	0.210557	0.114407	1.08253	0.284448	0.999909	1	0.33902	1.2649	0.00558229	0.0819039	1
16663345	LOC100129924	ENST00000492801 // LOC100129924 // uncharacterized LOC100129924 // 1p34.2 // 100129924	ENST00000492801	0.0739492	0.297904	-0.06106	-1.04323	0.723307	0.999909	1	0.08642	1.06173	0.617171	0.905075	1
16663347	LOC100129924	NM_001242750 // LOC100129924 // uncharacterized LOC100129924 // 1p34.2 // 100129924 ///	NM_001242750	0.00754512	0.0660446	0.01532	1.01068	0.904325	0.999909	1	0.457407	1.37307	0.00282829	0.05184	1
16663358	ERMAP	ENST00000372514 // ERMAP // erythroblast membrane-associated protein (Scianna blood gro	ENST00000372514	0.0239215	0.146038	-0.149347	-1.10907	0.199513	0.999909	1	-0.0789133	-1.05622	0.487851	0.853857	1
16663376	ZNF691	ENST00000372504 // ZNF691 // zinc finger protein 691 // 1p34.2 // 51058 /// NM_00124273	ENST00000372504	5.02388e-05	0.00210638	-0.0220233	-1.01538	0.898865	0.999909	1	-0.981783	-1.97491	6.08007e-05	0.00322528	1
16663390	SLC2A1-AS1	NR_033967 // SLC2A1-AS1 // SLC2A1 antisense RNA 1 (non-protein coding) // 1p34.2 // 440	NR_033967	0.201145	0.522589	-0.07718	-1.05495	0.626143	0.999909	1	0.23056	1.17329	0.159743	0.587482	1
16663396		---	---	0.148234	0.444436	0.118863	1.08588	0.607426	0.999909	1	0.439877	1.35649	0.0730734	0.41042	1
16663398	FAM183A	ENST00000409706 // FAM183A // family with sequence similarity 183, member A // 1p34.2 /	ENST00000409706	0.591419	0.835841	0.000253333	1.00018	0.998392	0.999909	1	-0.102657	-1.07375	0.420203	0.822146	1
16663413	WDR65	NM_001195831 // WDR65 // WD repeat domain 65 // 1p34.2 // 149465 /// NM_152498 // WDR65	NM_001195831	0.37447	0.695202	0.11958	1.08642	0.390496	0.999909	1	0.17034	1.12532	0.227834	0.674228	1
16663446	RN5S46	ENST00000362370 // RN5S46 // RNA, 5S ribosomal 46 // --- // ---	ENST00000362370	0.387981	0.706074	0.16993	1.125	0.42156	0.999909	1	-0.09844	-1.07062	0.638708	0.91179	1
16663448	TMEM125	NM_144626 // TMEM125 // transmembrane protein 125 // 1p34.2 // 128218 /// ENST000004398	NM_144626	0.639265	0.861472	0.0898167	1.06423	0.416706	0.999909	1	0.12191	1.08817	0.275346	0.722764	1
16663457	TIE1	NM_005424 // TIE1 // tyrosine kinase with immunoglobulin-like and EGF-like domains 1 //	NM_005424	0.372716	0.693589	-0.127637	-1.0925	0.220463	0.999909	1	-0.09251	-1.06622	0.367935	0.789557	1
16663498	MPL	ENST00000372470 // MPL // myeloproliferative leukemia virus oncogene // 1p34 // 4352 //	ENST00000372470	0.475941	0.770717	0.06831	1.04849	0.515137	0.999909	1	0.184177	1.13617	0.094228	0.464153	1
16663514	CDC20	ENST00000372462 // CDC20 // cell division cycle 20 homolog (S. cerevisiae) // 1p34.1 //	ENST00000372462	0.00490007	0.0493781	-0.53143	-1.44536	0.00122228	0.287867	1	-0.22824	-1.17141	0.101544	0.482046	1
16663533		---	---	0.375725	0.696271	0.01975	1.01378	0.889895	0.999909	1	-0.0128167	-1.00892	0.928401	0.986738	1
16663537	SZT2	NM_015284 // SZT2 // seizure threshold 2 homolog (mouse) // 1p34.2 // 23334 /// ENST000	NM_015284	0.129591	0.413274	0.352777	1.27702	0.0389131	0.999909	1	0.315827	1.24472	0.0604984	0.370595	1
16663621	PTPRF	NM_002840 // PTPRF // protein tyrosine phosphatase, receptor type, F // 1p34 // 5792 //	NM_002840	0.0131261	0.097102	-0.02545	-1.0178	0.817598	0.999909	1	0.311637	1.24111	0.0127105	0.143901	1
16663665	KDM4A	NM_014663 // KDM4A // lysine (K)-specific demethylase 4A // 1p34.1 // 9682 /// ENST0000	NM_014663	0.0153422	0.108124	-0.0468233	-1.03299	0.738327	0.999909	1	-0.428073	-1.34544	0.0080181	0.105235	1
16663694	ST3GAL3	NM_174963 // ST3GAL3 // ST3 beta-galactoside alpha-2,3-sialyltransferase 3 // 1p34.1 //	NM_174963	0.215409	0.541112	0.0132	1.00919	0.941865	0.999909	1	0.253373	1.19199	0.176911	0.612353	1
16663728		---	---	0.341245	0.669344	-0.331073	-1.25795	0.345458	0.999909	1	-0.00931	-1.00647	0.978461	0.996425	1
16663730	ARTN	NM_057091 // ARTN // artemin // 1p33-p32 // 9048 /// NM_057090 // ARTN // artemin // 1p	NM_057091	0.20544	0.528847	-0.0591467	-1.04185	0.569632	0.999909	1	0.124907	1.09044	0.239648	0.685693	1
16663743	IPO13	NM_014652 // IPO13 // importin 13 // 1p34.1 // 9670 /// ENST00000372343 // IPO13 // imp	NM_014652	0.505121	0.787718	-0.166787	-1.12256	0.275735	0.999909	1	-0.15865	-1.11624	0.298799	0.740821	1
16663773	DPH2	NM_001384 // DPH2 // DPH2 homolog (S. cerevisiae) // 1p34 // 1802 /// ENST00000255108 /	NM_001384	0.248974	0.580055	-0.02503	-1.0175	0.824006	0.999909	1	0.105207	1.07565	0.357455	0.784007	1
16663792	ATP6V0B	ENST00000472174 // ATP6V0B // ATPase, H+ transporting, lysosomal 21kDa, V0 subunit b //	ENST00000472174	0.572142	0.825981	-0.144257	-1.10516	0.521026	0.999909	1	-0.354407	-1.27846	0.128924	0.535329	1
16663812	B4GALT2	ENST00000356836 // B4GALT2 // UDP-Gal:betaGlcNAc beta 1,4- galactosyltransferase, polyp	ENST00000356836	0.00403558	0.0431648	0.0984433	1.07062	0.382505	0.999909	1	-0.300757	-1.23179	0.016047	0.166884	1
16663828	CCDC24	NM_152499 // CCDC24 // coiled-coil domain containing 24 // 1p34.1 // 149473 /// ENST000	NM_152499	0.725539	0.901799	-0.0179567	-1.01252	0.882101	0.999909	1	0.108983	1.07847	0.37525	0.794356	1
16663851		---	---	0.443155	0.747069	0.0795933	1.05672	0.465289	0.999909	1	-0.0394333	-1.02771	0.715406	0.935899	1
16663863	KLF17	NM_173484 // KLF17 // Kruppel-like factor 17 // 1p34.1 // 128209 /// ENST00000372299 //	NM_173484	0.708728	0.89419	-0.02537	-1.01774	0.839409	0.999909	1	0.0564133	1.03988	0.653287	0.917373	1
16663871	DMAP1	NM_019100 // DMAP1 // DNA methyltransferase 1 associated protein 1 // 1p34 // 55929 ///	NM_019100	0.157885	0.460126	-0.17976	-1.1327	0.206367	0.999909	1	-0.332963	-1.2596	0.0283447	0.240032	1
16663897		---	---	0.061128	0.266819	0.360913	1.28424	0.0574003	0.999909	1	-0.0619467	-1.04387	0.726519	0.939957	1
16663899	RNF220	NM_018150 // RNF220 // ring finger protein 220 // 1p34.1 // 55182 /// ENST00000355387 /	NM_018150	0.363522	0.687033	-0.07146	-1.05078	0.554568	0.999909	1	-0.19061	-1.14125	0.129455	0.536251	1
16663931	C1orf228	ENST00000458657 // C1orf228 // chromosome 1 open reading frame 228 // 1p34.1 // 339541	ENST00000458657	0.00384774	0.0418081	0.0407967	1.02868	0.693396	0.999909	1	0.0375067	1.02634	0.716884	0.936717	1
16663958	KIF2C	NM_006845 // KIF2C // kinesin family member 2C // 1p34.1 // 11004 /// ENST00000372224 /	NM_006845	0.111433	0.379782	-0.318137	-1.24672	0.0156086	0.90394	1	-0.21528	-1.16093	0.0827505	0.436711	1
16663989	SNORD38B	ENST00000396651 // SNORD38B // small nucleolar RNA, C/D box 38B // 1p34.1 // 94163 ///	ENST00000396651	0.655783	0.869118	0.08552	1.06107	0.447797	0.999909	1	-0.0854467	-1.06102	0.448178	0.835399	1
16664003	SNORD46	NR_000024 // SNORD46 // small nucleolar RNA, C/D box 46 // 1p34.1 // 94161	NR_000024	0.297744	0.630023	0.258267	1.19604	0.191528	0.999909	1	0.0204333	1.01426	0.914904	0.983525	1
16664005	PLK3	ENST00000372201 // PLK3 // polo-like kinase 3 // 1p34.1 // 1263 /// NM_004073 // PLK3 /	ENST00000372201	0.00377025	0.0412046	0.865353	1.82179	0.00040226	0.142374	1	0.451567	1.36752	0.028931	0.242447	1
16664028	BTBD19	NM_001136537 // BTBD19 // BTB (POZ) domain containing 19 // 1p34.1 // 149478 /// ENST00	NM_001136537	0.0693338	0.286876	0.181697	1.13422	0.263082	0.999909	1	0.417687	1.33578	0.0184475	0.183202	1
16664044		---	---	0.000847818	0.0148454	0.270273	1.20604	0.412098	0.999909	1	1.61027	3.0531	0.000214392	0.00787869	1
16664046	RN5S47	ENST00000517230 // RN5S47 // RNA, 5S ribosomal 47 // --- // ---	ENST00000517230	0.0382702	0.199313	-0.194543	-1.14436	0.111444	0.999909	1	0.19269	1.14289	0.114575	0.507055	1
16664048	UROD	NR_036510 // UROD // uroporphyrinogen decarboxylase // 1p34 // 7389 /// NM_000374 // UR	NR_036510	0.000910763	0.0155873	-0.09629	-1.06902	0.380084	0.999909	1	0.391507	1.31176	0.00264873	0.0494689	1
16664069		---	---	0.0968027	0.349469	-0.190617	-1.14125	0.176871	0.999909	1	0.02509	1.01754	0.853884	0.969263	1
16664072	LOC400752	NR_024270 // LOC400752 // uncharacterized LOC400752 // 1p34.1 // 400752	NR_024270	0.562531	0.821375	0.0747567	1.05318	0.677371	0.999909	1	0.112217	1.08089	0.533995	0.873041	1
16664074	HPDL	NM_032756 // HPDL // 4-hydroxyphenylpyruvate dioxygenase-like // 1p34.1 // 84842 /// EN	NM_032756	1.50423e-05	0.000968542	0.33231	1.25903	0.037119	0.999909	1	-0.81979	-1.76515	6.69227e-05	0.00346905	1
16664078	TOE1	NM_025077 // TOE1 // target of EGR1, member 1 (nuclear) // 1p33 // 114034 /// ENST00000	NM_025077	1.42888e-06	0.000207741	0.243247	1.18365	0.030607	0.990713	1	-0.742613	-1.6732	4.84258e-06	0.000529374	0.207195
16664091	MMACHC	ENST00000401061 // MMACHC // methylmalonic aciduria (cobalamin deficiency) cblC type, w	ENST00000401061	1.89862e-06	0.000260261	-0.20948	-1.15627	0.136686	0.999909	1	-1.06829	-2.09695	1.81991e-06	0.000268204	0.0780524
16664100	AKR1A1	ENST00000372070 // AKR1A1 // aldo-keto reductase family 1, member A1 (aldehyde reductas	ENST00000372070	0.018601	0.123114	-0.2357	-1.17748	0.099155	0.999909	1	0.312677	1.24201	0.0347628	0.269829	1
16664118	NASP	NM_002482 // NASP // nuclear autoantigenic sperm protein (histone-binding) // 1p34.1 //	NM_002482	0.743567	0.909128	0.01808	1.01261	0.912354	0.999909	1	0.15552	1.11382	0.351847	0.780494	1
16664150	TMEM69	ENST00000372025 // TMEM69 // transmembrane protein 69 // 1p34.1 // 51249 /// NM_016486	ENST00000372025	0.0108384	0.0853084	0.0379633	1.02666	0.80788	0.999909	1	0.50367	1.41782	0.00574381	0.0836768	1
16664156	MAST2	NM_015112 // MAST2 // microtubule associated serine/threonine kinase 2 // 1p34.1 // 231	NM_015112	0.00315679	0.036317	0.000713333	1.00049	0.995095	0.999909	1	-0.493527	-1.40788	0.00078435	0.0203535	1
16664210		---	---	0.126008	0.405957	-0.101853	-1.07315	0.559703	0.999909	1	0.0459433	1.03236	0.791393	0.956191	1
16664213	LOC100133124	XM_003119789 // LOC100133124 // cytochrome c oxidase subunit 7B, mitochondrial-like //	XM_003119789	0.303254	0.635101	0.0124667	1.00868	0.917295	0.999909	1	0.235253	1.17711	0.0668427	0.39026	1
16664215		---	---	0.0768433	0.304608	0.00558	1.00388	0.987174	0.999909	1	0.506163	1.42027	0.160758	0.588456	1
16664218	TSPAN1	NM_005727 // TSPAN1 // tetraspanin 1 // 1p34.1 // 10103 /// ENST00000372003 // TSPAN1 /	NM_005727	0.50258	0.78634	-0.12787	-1.09268	0.262064	0.999909	1	0.05537	1.03913	0.620283	0.905748	1
16664235	LURAP1	NM_001013615 // LURAP1 // leucine rich adaptor protein 1 // 1p34 // 541468 /// ENST0000	NM_001013615	0.25422	0.58707	-0.0304833	-1.02135	0.776353	0.999909	1	0.159067	1.11656	0.153856	0.578878	1
16664240		---	---	0.0155633	0.10907	0.234513	1.17651	0.0441107	0.999909	1	0.08844	1.06322	0.416302	0.820144	1
16664243	RAD54L	NM_003579 // RAD54L // RAD54-like (S. cerevisiae) // 1p32 // 8438 /// ENST00000371975 /	NM_003579	0.929203	0.976469	-0.01775	-1.01238	0.878085	0.999909	1	0.00999667	1.00695	0.931133	0.987561	1
16664272	UQCRHL	ENST00000311672 // UQCRHL // ubiquinol-cytochrome c reductase hinge protein-like // 1p3	ENST00000311672	0.180343	0.494019	-0.0609033	-1.04312	0.817238	0.999909	1	0.0930267	1.06661	0.724462	0.939238	1
16664281	NSUN4	NR_045789 // NSUN4 // NOP2/Sun domain family, member 4 // 1p34 // 387338 /// NM_199044	NR_045789	4.84453e-05	0.00206436	0.09312	1.06667	0.497301	0.999909	1	-0.84527	-1.7966	2.42986e-05	0.00170604	1
16664299	FAAH	NM_001441 // FAAH // fatty acid amide hydrolase // 1p35-p34 // 2166 /// ENST00000243167	NM_001441	0.658207	0.870583	0.0150033	1.01045	0.899201	0.999909	1	-0.123677	-1.08951	0.306216	0.746126	1
16664322	LOC729041	NR_045483 // LOC729041 // fatty acid amide hydrolase pseudogene // 1p33 // 729041 /// E	NR_045483	0.471565	0.768406	-0.0405533	-1.02851	0.732351	0.999909	1	-0.0673567	-1.0478	0.571542	0.88668	1
16664332		---	---	0.917044	0.97204	-0.141357	-1.10294	0.377991	0.999909	1	-0.09821	-1.07044	0.53703	0.874379	1
16664335	DMBX1	NM_172225 // DMBX1 // diencephalon/mesencephalon homeobox 1 // 1p33 // 127343 /// NM_14	NM_172225	0.0958345	0.347687	-0.13731	-1.09985	0.3844	0.999909	1	0.197733	1.1469	0.217316	0.663329	1
16664341	MKNK1-AS1	NR_038403 // MKNK1-AS1 // MKNK1 antisense RNA 1 (non-protein coding) // 1p33 // 1005074	NR_038403	0.983311	0.995577	0.0477	1.03362	0.742163	0.999909	1	-0.0130433	-1.00908	0.928178	0.986723	1
16664350	ATPAF1-AS1	NM_001145474 // ATPAF1-AS1 // ATPAF1 antisense RNA 1 (non-protein coding) // 1p33 // 37	NM_001145474	0.315754	0.646569	0.0817767	1.05832	0.593176	0.999909	1	0.100877	1.07242	0.511102	0.864516	1
16664354	KIAA0494-AS1	NR_038827 // KIAA0494-AS1 // KIAA0494 antisense RNA 1 (non-protein coding) // 1p33 // 1	NR_038827	0.408619	0.724245	-0.0828933	-1.05914	0.609511	0.999909	1	0.09259	1.06628	0.568809	0.885861	1
16664359	CYP4B1	NM_001099772 // CYP4B1 // cytochrome P450, family 4, subfamily B, polypeptide 1 // 1p34	NM_001099772	0.600638	0.841442	0.0527967	1.03727	0.63661	0.999909	1	-0.0191067	-1.01333	0.863733	0.97133	1
16664388	CYP4X1	NM_178033 // CYP4X1 // cytochrome P450, family 4, subfamily X, polypeptide 1 // 1p33 //	NM_178033	0.357673	0.682282	0.104967	1.07547	0.333343	0.999909	1	0.0701233	1.04981	0.513879	0.865441	1
16664406	CYP4Z1	NM_178134 // CYP4Z1 // cytochrome P450, family 4, subfamily Z, polypeptide 1 // 1p33 //	NM_178134	0.0415501	0.210012	-0.197407	-1.14664	0.131257	0.999909	1	-0.12928	-1.09375	0.310897	0.750692	1
16664421	CYP4A22	ENST00000371891 // CYP4A22 // cytochrome P450, family 4, subfamily A, polypeptide 22 //	ENST00000371891	0.856061	0.952279	0.0352467	1.02473	0.860794	0.999909	1	-0.05604	-1.03961	0.780582	0.953251	1
16664438	PDZK1IP1-AS1	NR_047498 // PDZK1IP1-AS1 // PDZK1IP1 antisense RNA 1 (non-protein coding) // --- // 10	NR_047498	0.0970874	0.35017	0.187663	1.13892	0.139441	0.999909	1	-0.0260633	-1.01823	0.830431	0.963977	1
16664442		---	---	0.127747	0.40942	0.0579467	1.04098	0.616189	0.999909	1	-0.0678867	-1.04818	0.557755	0.881439	1
16664445	CMPK1	NM_016308 // CMPK1 // cytidine monophosphate (UMP-CMP) kinase 1, cytosolic // 1p32 // 5	NM_016308	0.650549	0.86665	-0.137983	-1.10037	0.251055	0.999909	1	-0.01217	-1.00847	0.917266	0.984664	1
16664456	FOXE3	NM_012186 // FOXE3 // forkhead box E3 // 1p32 // 2301 /// ENST00000335071 // FOXE3 // f	NM_012186	0.530626	0.803958	-0.213833	-1.15977	0.122964	0.999909	1	-0.0735867	-1.05233	0.580153	0.890907	1
16664460	FOXD2	NM_004474 // FOXD2 // forkhead box D2 // 1p34-p32 // 2306 /// ENST00000334793 // FOXD2	NM_004474	0.459744	0.76032	0.144703	1.1055	0.399014	0.999909	1	0.282377	1.2162	0.112417	0.504173	1
16664464		---	---	0.324971	0.655591	-0.0720933	-1.05124	0.608098	0.999909	1	0.11104	1.08001	0.43283	0.82833	1
16664466		---	---	0.265167	0.59875	-0.0153067	-1.01067	0.911035	0.999909	1	0.234297	1.17633	0.104518	0.487955	1
16664470		---	---	0.0901307	0.335415	-0.24997	-1.18918	0.0675039	0.999909	1	-0.15874	-1.11631	0.227785	0.674228	1
16664473		---	---	0.391701	0.709347	-0.11443	-1.08255	0.339391	0.999909	1	-0.094	-1.06733	0.429934	0.827306	1
16664476		---	---	0.754107	0.913473	0.03559	1.02498	0.772445	0.999909	1	0.0808133	1.05761	0.514246	0.86559	1
16664482		---	---	0.549845	0.814144	-0.131513	-1.09544	0.458602	0.999909	1	0.0649533	1.04605	0.712104	0.934925	1
16664486	SLC5A9	NM_001135181 // SLC5A9 // solute carrier family 5 (sodium/glucose cotransporter), membe	NM_001135181	0.363265	0.686762	0.0244867	1.01712	0.868488	0.999909	1	0.19669	1.14607	0.197813	0.639096	1
16664512		---	---	0.271323	0.60444	0.176023	1.12977	0.412622	0.999909	1	0.00136	1.00094	0.994882	0.999256	1
16664514		---	---	0.447559	0.750103	0.4379	1.35463	0.158094	0.999909	1	0.166543	1.12237	0.578839	0.88997	1
16664516		---	---	0.255543	0.588688	0.15541	1.11374	0.141542	0.999909	1	0.151243	1.11053	0.151659	0.575271	1
16664520		---	---	0.370572	0.692193	-0.0268467	-1.01878	0.884827	0.999909	1	0.123983	1.08974	0.507025	0.863132	1
16664522		---	---	0.60928	0.846347	-0.0397033	-1.0279	0.732763	0.999909	1	0.10669	1.07675	0.365493	0.788499	1
16664527		---	---	0.026685	0.157326	-0.0224733	-1.0157	0.834029	0.999909	1	0.250073	1.18927	0.0331728	0.262621	1
16664529		---	---	0.332995	0.662654	0.158387	1.11604	0.143723	0.999909	1	0.100933	1.07247	0.33969	0.771343	1
16664533	ELAVL4	NM_021952 // ELAVL4 // ELAV (embryonic lethal, abnormal vision, Drosophila)-like 4 (Hu	NM_021952	0.794328	0.929982	-0.0220333	-1.01539	0.847613	0.999909	1	0.0114967	1.008	0.920089	0.985137	1
16664550		---	---	0.310158	0.641241	0.0821033	1.05856	0.387441	0.999909	1	0.000273333	1.00019	0.99767	0.999693	1
16664553		---	---	0.689065	0.885989	0.0754867	1.05372	0.538642	0.999909	1	-0.04857	-1.03424	0.691121	0.9288	1
16664556		---	---	0.512717	0.792551	0.06082	1.04306	0.605256	0.999909	1	-0.0431233	-1.03034	0.713307	0.935193	1
16664559		---	---	0.283837	0.616535	0.0111867	1.00778	0.942054	0.999909	1	-0.281443	-1.21541	0.0847489	0.442552	1
16664565		---	---	0.0125807	0.094246	0.281593	1.21554	0.0280929	0.98356	1	-0.100813	-1.07238	0.393032	0.805825	1
16664567		---	---	0.47073	0.768181	-0.215643	-1.16122	0.257781	0.999909	1	-0.272487	-1.20789	0.158569	0.585273	1
16664569	CDKN2C	ENST00000262662 // CDKN2C // cyclin-dependent kinase inhibitor 2C (p18, inhibits CDK4)	ENST00000262662	0.00184783	0.0252258	-0.406797	-1.32574	0.00624341	0.663902	1	0.196623	1.14601	0.140058	0.554489	1
16664576		---	---	3.97821e-06	0.000409974	0.0645867	1.04579	0.638373	0.999909	1	1.11748	2.16968	1.31154e-06	0.000214516	0.0562873
16664579	MIR4421	NR_039617 // MIR4421 // microRNA 4421 // --- // 100616189	NR_039617	0.28309	0.615562	0.380263	1.30158	0.060686	0.999909	1	0.139783	1.10174	0.464132	0.84235	1
16664581	C1orf185	ENST00000371759 // C1orf185 // chromosome 1 open reading frame 185 // 1p32.3 // 284546	ENST00000371759	0.198184	0.51861	0.24194	1.18258	0.0925468	0.999909	1	0.24842	1.18791	0.0850023	0.443071	1
16664589		---	---	0.358328	0.682635	0.0513833	1.03626	0.589014	0.999909	1	0.11476	1.08279	0.237752	0.68395	1
16664591		---	---	0.257683	0.591219	-0.0870767	-1.06222	0.50537	0.999909	1	-0.112283	-1.08094	0.393078	0.805838	1
16664595		---	---	0.933799	0.978343	0.0600833	1.04253	0.672955	0.999909	1	-0.0492333	-1.03471	0.729141	0.941072	1
16664597		---	---	0.987759	0.996385	-0.0441633	-1.03109	0.879025	0.999909	1	-0.0123767	-1.00862	0.965962	0.994295	1
16664599	RNF11	NM_014372 // RNF11 // ring finger protein 11 // 1p32 // 26994 /// ENST00000242719 // RN	NM_014372	0.180551	0.49433	-0.103927	-1.07469	0.470345	0.999909	1	0.0335567	1.02353	0.814022	0.960636	1
16664605		---	---	0.0538633	0.247259	0.31059	1.24021	0.0485322	0.999909	1	0.239627	1.18069	0.117094	0.51138	1
16664608		---	---	0.168167	0.475244	0.300573	1.23163	0.249731	0.999909	1	-0.216243	-1.1617	0.401838	0.811152	1
16664610		---	---	0.0883343	0.331043	-0.20341	-1.15142	0.147759	0.999909	1	-0.05153	-1.03636	0.703083	0.932034	1
16664615		---	---	0.210231	0.534837	-0.415107	-1.3334	0.0466254	0.999909	1	-0.17577	-1.12957	0.369304	0.790529	1
16664617		---	---	0.184557	0.500205	0.284403	1.21791	0.0524442	0.999909	1	0.04716	1.03323	0.729371	0.94111	1
16664620		---	---	0.53874	0.808172	0.187283	1.13862	0.229129	0.999909	1	0.0710333	1.05047	0.640259	0.912608	1
16664624	OSBPL9	NM_024586 // OSBPL9 // oxysterol binding protein-like 9 // 1p32.3 // 114883 /// NM_1489	NM_024586	0.0880954	0.330463	-0.0623933	-1.0442	0.603068	0.999909	1	0.0361567	1.02538	0.762352	0.949134	1
16664680		---	---	0.00273271	0.0328801	0.136607	1.09932	0.297185	0.999909	1	0.620833	1.53776	0.000262574	0.00916569	1
16664683		---	---	0.561574	0.820879	0.19692	1.14625	0.417736	0.999909	1	-0.04092	-1.02877	0.864631	0.9714	1
16664685	RN5S48	ENST00000363969 // RN5S48 // RNA, 5S ribosomal 48 // --- // ---	ENST00000363969	0.465662	0.764929	0.115247	1.08316	0.424709	0.999909	1	0.234883	1.17681	0.116688	0.510667	1
16664687		---	---	6.66056e-06	0.000564174	0.0235167	1.01643	0.902886	0.999909	1	1.37111	2.5867	5.94085e-06	0.000614228	0.254055
16664690		---	---	0.553826	0.816116	-0.151027	-1.11036	0.356913	0.999909	1	-0.128423	-1.0931	0.431317	0.827695	1
16664694	BTF3L4	NM_152265 // BTF3L4 // basic transcription factor 3-like 4 // 1p32.3 // 91408 /// ENST0	NM_152265	0.013656	0.0997089	-0.12555	-1.09092	0.490827	0.999909	1	-0.669803	-1.59086	0.00223507	0.0438886	1
16664708	ZFYVE9	NM_004799 // ZFYVE9 // zinc finger, FYVE domain containing 9 // 1p32.3 // 9372 /// ENST	NM_004799	0.000101167	0.00339952	-0.06519	-1.04622	0.554535	0.999909	1	-0.714893	-1.64136	1.48003e-05	0.00118787	0.631128
16664731	PRPF38A	NM_032864 // PRPF38A // PRP38 pre-mRNA processing factor 38 (yeast) domain containing A	NM_032864	0.00469131	0.0478654	0.0298	1.02087	0.750366	0.999909	1	0.0274333	1.0192	0.769539	0.950379	1
16664746		---	---	0.744826	0.909717	0.154197	1.1128	0.754356	0.999909	1	-0.103437	-1.07433	0.833576	0.964543	1
16664748	GPX7	NM_015696 // GPX7 // glutathione peroxidase 7 // 1p32 // 2882 /// ENST00000361314 // GP	NM_015696	0.40259	0.718845	-0.158307	-1.11598	0.216963	0.999909	1	-0.20379	-1.15172	0.11862	0.514361	1
16664754	FAM159A	ENST00000517870 // FAM159A // family with sequence similarity 159, member A // 1p32.3 /	ENST00000517870	0.928183	0.976078	-0.00937667	-1.00652	0.945436	0.999909	1	-0.00801667	-1.00557	0.953339	0.991788	1
16664765	ZYG11B	NM_024646 // ZYG11B // zyg-11 homolog B (C. elegans) // 1p32.3 // 79699 /// ENST0000029	NM_024646	3.55693e-05	0.00168593	-0.13813	-1.10048	0.260822	0.999909	1	-0.43874	-1.35542	0.00245673	0.0470085	1
16664782	ZYG11A	NM_001004339 // ZYG11A // zyg-11 homolog A (C. elegans) // 1p32.3 // 440590 /// ENST000	NM_001004339	0.996711	0.999211	0.05518	1.03899	0.724993	0.999909	1	0.0124367	1.00866	0.936658	0.988173	1
16664802	SCP2	ENST00000371514 // SCP2 // sterol carrier protein 2 // 1p32 // 6342 /// NM_002979 // SC	ENST00000371514	0.050316	0.236723	-0.15383	-1.11252	0.236421	0.999909	1	0.0982667	1.07049	0.442143	0.833635	1
16664828	PODN	NM_001199080 // PODN // podocan // 1p32.3 // 127435 /// ENST00000371500 // PODN // podo	NM_001199080	0.705725	0.892883	-0.0191833	-1.01339	0.842776	0.999909	1	-0.0801733	-1.05715	0.412943	0.817568	1
16664846		---	---	0.40127	0.717794	0.132737	1.09637	0.311698	0.999909	1	0.0534733	1.03776	0.678542	0.92471	1
16664849		---	---	0.219652	0.546637	-0.0278733	-1.01951	0.817676	0.999909	1	0.21568	1.16125	0.091552	0.458545	1
16664852	CPT2	NM_000098 // CPT2 // carnitine palmitoyltransferase 2 // 1p32 // 1376 /// ENST000003714	NM_000098	1.30133e-05	0.000882266	-0.244287	-1.18451	0.0630557	0.999909	1	0.4346	1.35154	0.00309755	0.0552923	1
16664861	LOC100507564	NR_038953 // LOC100507564 // uncharacterized LOC100507564 // --- // 100507564 /// BC033	NR_038953	0.774093	0.921341	-0.0441533	-1.03108	0.744672	0.999909	1	-0.10545	-1.07583	0.441074	0.833423	1
16664865		---	---	0.514772	0.793682	0.01966	1.01372	0.888951	0.999909	1	-0.206557	-1.15393	0.158292	0.585119	1
16664868		---	---	0.78798	0.927321	-0.0198067	-1.01382	0.891774	0.999909	1	-0.147047	-1.1073	0.321621	0.759132	1
16664871		---	---	0.836912	0.944411	-0.0804433	-1.05734	0.540501	0.999909	1	0.00811	1.00564	0.950439	0.991231	1
16664878		---	---	0.000867879	0.0150684	-0.05456	-1.03854	0.685323	0.999909	1	-0.5623	-1.47662	0.000885609	0.0223107	1
16664883		---	---	0.0551898	0.250935	-0.20688	-1.15419	0.172327	0.999909	1	0.07121	1.0506	0.627558	0.908297	1
16664887	DMRTB1	NM_033067 // DMRTB1 // DMRT-like family B with proline-rich C-terminal, 1 // 1p32.3 //	NM_033067	0.995626	0.998752	0.0178333	1.01244	0.890761	0.999909	1	0.0180367	1.01258	0.889524	0.976869	1
16664897	DIO1	NM_000792 // DIO1 // deiodinase, iodothyronine, type I // 1p33-p32 // 1733 /// ENST0000	NM_000792	0.834327	0.943771	0.119393	1.08628	0.431796	0.999909	1	0.0190633	1.0133	0.898931	0.978667	1
16664912	LRRC42	ENST00000371370 // LRRC42 // leucine rich repeat containing 42 // 1p33-p32.1 // 115353	ENST00000371370	0.289852	0.622568	0.02971	1.02081	0.829279	0.999909	1	-0.12548	-1.09087	0.369608	0.790746	1
16664928		---	---	0.389101	0.707129	0.225963	1.16956	0.238699	0.999909	1	0.160217	1.11745	0.397208	0.808888	1
16664932	TCEANC2	NM_153035 // TCEANC2 // transcription elongation factor A (SII) N-terminal and central	NM_153035	0.000333136	0.00767189	-0.0239467	-1.01674	0.804937	0.999909	1	-0.474673	-1.3896	0.000235012	0.00844949	1
16664943		---	---	0.298976	0.631462	-0.109233	-1.07865	0.508427	0.999909	1	-0.103713	-1.07454	0.529745	0.870834	1
16664947	MRPL37	NM_016491 // MRPL37 // mitochondrial ribosomal protein L37 // 1p32.1 // 51253 /// ENST0	NM_016491	0.653256	0.868114	0.00999333	1.00695	0.941763	0.999909	1	0.0909533	1.06507	0.509692	0.864096	1
16664963	C1orf191	ENST00000361350 // C1orf191 // chromosome 1 open reading frame 191 // --- // ---	ENST00000361350	0.414539	0.728467	0.0990833	1.07109	0.352827	0.999909	1	0.04102	1.02884	0.696481	0.930729	1
16664967	LOC100653134	ENST00000426901 // LOC100653134 // uncharacterized LOC100653134 // --- // 100653134 ///	ENST00000426901	0.173493	0.483204	0.26045	1.19785	0.0333613	0.999909	1	0.0899	1.0643	0.426864	0.825723	1
16664970		---	---	0.357608	0.682257	0.03723	1.02614	0.743108	0.999909	1	-0.171853	-1.1265	0.145999	0.565208	1
16664973		---	---	0.165174	0.470462	0.163873	1.12029	0.40516	0.999909	1	0.06696	1.04751	0.73084	0.941711	1
16664976		---	---	0.984994	0.995807	0.02353	1.01644	0.900196	0.999909	1	0.0543033	1.03836	0.772544	0.951308	1
16664978	ACOT11	NM_147161 // ACOT11 // acyl-CoA thioesterase 11 // 1p32.3 // 26027 /// ENST00000343744	NM_147161	0.370828	0.692276	0.121883	1.08815	0.454353	0.999909	1	-0.0662467	-1.04699	0.681955	0.92621	1
16665006	HEATR8-TTC4	NR_037639 // HEATR8-TTC4 // HEATR8-TTC4 readthrough // 1p // 100527960 /// NR_037640 //	NR_037639	0.0958109	0.347657	-0.0418667	-1.02944	0.690601	0.999909	1	-0.21056	-1.15714	0.0611876	0.373017	1
16665066		---	---	0.640193	0.861801	0.2187	1.16368	0.203434	0.999909	1	0.03565	1.02502	0.830654	0.963983	1
16665069	C1orf177	ENST00000358193 // C1orf177 // chromosome 1 open reading frame 177 // 1p32.3 // 163747	ENST00000358193	0.816306	0.937927	-0.0894933	-1.064	0.455857	0.999909	1	0.03934	1.02764	0.740884	0.943609	1
16665083		---	---	0.733905	0.904861	-0.0407867	-1.02867	0.838014	0.999909	1	-0.191717	-1.14212	0.344672	0.775072	1
16665086		---	---	0.684881	0.883591	0.16998	1.12504	0.190259	0.999909	1	0.151093	1.11041	0.241102	0.686773	1
16665094	TMEM61	ENST00000371268 // TMEM61 // transmembrane protein 61 // 1p32.3 // 199964 /// NM_182532	ENST00000371268	0.909472	0.969032	-0.03716	-1.02609	0.761082	0.999909	1	-0.10131	-1.07275	0.412456	0.817172	1
16665099		---	---	0.352095	0.677727	0.276827	1.21153	0.0951957	0.999909	1	0.09462	1.06778	0.549425	0.878641	1
16665102	BSND	ENST00000371265 // BSND // Bartter syndrome, infantile, with sensorineural deafness (Ba	ENST00000371265	0.167541	0.474171	-0.0321033	-1.0225	0.747529	0.999909	1	0.180627	1.13338	0.0869218	0.447672	1
16665109	PCSK9	NM_174936 // PCSK9 // proprotein convertase subtilisin/kexin type 9 // 1p32.3 // 255738	NM_174936	0.589761	0.835158	0.02742	1.01919	0.814574	0.999909	1	0.08933	1.06388	0.449446	0.835755	1
16665132	LOC100507634	NR_038320 // LOC100507634 // uncharacterized LOC100507634 // 1p32.3 // 100507634	NR_038320	0.144516	0.438334	0.158257	1.11594	0.305098	0.999909	1	0.408247	1.32707	0.0162796	0.168493	1
16665136		---	---	0.869956	0.957136	0.10104	1.07255	0.44652	0.999909	1	0.0520967	1.03677	0.692275	0.92926	1
16665139	MIR4422	NR_039618 // MIR4422 // microRNA 4422 // --- // 100616272	NR_039618	0.428251	0.738212	0.0360767	1.02532	0.78864	0.999909	1	0.0315833	1.02213	0.814391	0.960697	1
16665141		---	---	0.520882	0.797703	-0.174943	-1.12892	0.274742	0.999909	1	-0.221587	-1.16602	0.172241	0.606056	1
16665143		---	---	0.63193	0.85803	-0.0383933	-1.02697	0.761628	0.999909	1	0.14485	1.10562	0.263323	0.70983	1
16665147		---	---	0.827072	0.941202	0.0990067	1.07104	0.459533	0.999909	1	0.152107	1.11119	0.262512	0.709317	1
16665154		---	---	0.532212	0.80502	0.09339	1.06687	0.630586	0.999909	1	0.319583	1.24797	0.115547	0.508758	1
16665159		---	---	0.876433	0.959068	0.0470633	1.03316	0.689739	0.999909	1	-0.0246533	-1.01724	0.833986	0.964576	1
16665162		---	---	0.51183	0.791917	0.14303	1.10422	0.305129	0.999909	1	-0.00846	-1.00588	0.950625	0.991258	1
16665165		---	---	0.0660158	0.279439	0.10573	1.07604	0.391008	0.999909	1	0.211427	1.15783	0.099218	0.476344	1
16665168		---	---	0.126593	0.407265	0.114063	1.08227	0.270724	0.999909	1	0.15356	1.11231	0.145353	0.564471	1
16665172		---	---	0.777821	0.922842	0.07653	1.05448	0.533724	0.999909	1	-0.00995	-1.00692	0.93503	0.987946	1
16665176		---	---	0.765359	0.91769	0.04348	1.0306	0.684109	0.999909	1	0.10467	1.07525	0.334651	0.768889	1
16665182	PRKAA2	NM_006252 // PRKAA2 // protein kinase, AMP-activated, alpha 2 catalytic subunit // 1p31	NM_006252	0.501591	0.785814	0.118887	1.0859	0.425367	0.999909	1	0.09237	1.06612	0.533691	0.872842	1
16665193	C8A	NM_000562 // C8A // complement component 8, alpha polypeptide // 1p32 // 731 /// ENST00	NM_000562	0.905992	0.968159	-0.0148467	-1.01034	0.910415	0.999909	1	-0.0671533	-1.04765	0.612509	0.90347	1
16665207		---	---	0.704485	0.892441	0.0457633	1.03223	0.685307	0.999909	1	-0.0201433	-1.01406	0.85807	0.970136	1
16665214		---	---	0.587875	0.834	-0.14232	-1.10368	0.241217	0.999909	1	-0.08031	-1.05725	0.500647	0.859547	1
16665219		---	---	0.0696785	0.287403	0.0592233	1.0419	0.572702	0.999909	1	0.14303	1.10422	0.185473	0.624023	1
16665222		---	---	0.792369	0.929282	-0.0208367	-1.01455	0.920138	0.999909	1	-0.0835067	-1.05959	0.688696	0.928242	1
16665224		---	---	0.938773	0.979932	-0.0706433	-1.05018	0.632302	0.999909	1	-0.10423	-1.07492	0.482477	0.850787	1
16665232		---	---	0.584325	0.832185	-0.11001	-1.07924	0.351999	0.999909	1	-0.17095	-1.1258	0.15736	0.584048	1
16665235		---	---	0.698938	0.889804	0.0919833	1.06583	0.413917	0.999909	1	0.13983	1.10178	0.221768	0.668944	1
16665240		---	---	0.804757	0.933635	0.101653	1.073	0.309285	0.999909	1	0.0760967	1.05416	0.442593	0.833812	1
16665245		---	---	0.982692	0.99516	-0.0121867	-1.00848	0.934079	0.999909	1	0.0343967	1.02413	0.815573	0.960841	1
16665247	LOC100131060	NR_034014 // LOC100131060 // uncharacterized LOC100131060 // 1p32.1 // 100131060 /// NR	NR_034014	0.937625	0.979689	0.0182333	1.01272	0.87696	0.999909	1	-0.06758	-1.04796	0.568366	0.885861	1
16665254		---	---	0.412412	0.726885	0.13861	1.10084	0.246867	0.999909	1	-0.01628	-1.01135	0.888975	0.976739	1
16665261		---	---	0.708788	0.89419	0.11638	1.08401	0.245025	0.999909	1	0.12532	1.09075	0.212483	0.658458	1
16665263		---	---	0.638983	0.86142	0.0859433	1.06138	0.407929	0.999909	1	0.09157	1.06553	0.378773	0.796453	1
16665266	FGGY	NM_001113411 // FGGY // FGGY carbohydrate kinase domain containing // 1p32.1 // 55277 /	NM_001113411	0.092745	0.340879	-0.00947667	-1.00659	0.943431	0.999909	1	0.05693	1.04025	0.670977	0.922144	1
16665298		---	---	0.141876	0.43405	-0.0859867	-1.06141	0.56061	0.999909	1	0.00806333	1.0056	0.956194	0.992283	1
16665302	HOOK1	NM_015888 // HOOK1 // hook homolog 1 (Drosophila) // 1p32.1 // 51361 /// ENST0000037120	NM_015888	0.427209	0.737594	0.00728333	1.00506	0.959752	0.999909	1	-0.136877	-1.09952	0.35115	0.779935	1
16665332		---	---	0.480853	0.77368	-0.1754	-1.12928	0.240719	0.999909	1	-0.00216667	-1.0015	0.988119	0.997681	1
16665335		---	---	0.426335	0.736955	0.00765333	1.00532	0.942999	0.999909	1	0.16147	1.11843	0.147813	0.568452	1
16665340		---	---	0.225041	0.553154	-0.00649333	-1.00451	0.944341	0.999909	1	-0.0884533	-1.06323	0.349836	0.778653	1
16665343		---	---	0.329601	0.659858	0.0384	1.02697	0.778725	0.999909	1	0.128997	1.09353	0.352669	0.781055	1
16665346	NFIA	ENST00000371191 // NFIA // nuclear factor I/A // 1p31.3-p31.2 // 4774 /// NM_001134673	ENST00000371191	0.0113352	0.0880754	-0.05017	-1.03539	0.669222	0.999909	1	-0.38291	-1.30397	0.00528203	0.0789408	1
16665370		---	---	0.112919	0.382362	0.122183	1.08838	0.254396	0.999909	1	-0.110903	-1.0799	0.298789	0.740821	1
16665373	INADL	NM_176877 // INADL // InaD-like (Drosophila) // 1p31.3 // 10207 /// ENST00000371158 //	NM_176877	0.844762	0.947801	0.04425	1.03115	0.695705	0.999909	1	-0.0109367	-1.00761	0.922773	0.985368	1
16665433		---	---	0.00235009	0.0297467	0.376957	1.2986	0.0181772	0.914899	1	0.157487	1.11534	0.280247	0.727972	1
16665435		---	---	0.262165	0.59593	-0.03785	-1.02658	0.784162	0.999909	1	-0.114987	-1.08297	0.410895	0.816623	1
16665437	MIR3116-1	NR_036058 // MIR3116-1 // microRNA 3116-1 // --- // 100422902 /// NR_036059 // MIR3116-	NR_036058	0.15303	0.452809	0.490033	1.40448	0.0734906	0.999909	1	-0.10457	-1.07517	0.684864	0.92722	1
16665439	L1TD1	NM_001164835 // L1TD1 // LINE-1 type transposase domain containing 1 // 1p31.3 // 54596	NM_001164835	0.35576	0.680755	-0.223733	-1.16775	0.0766297	0.999909	1	-0.06284	-1.04452	0.598514	0.898233	1
16665447	USP1	NM_001017415 // USP1 // ubiquitin specific peptidase 1 // 1p31.3 // 7398 /// ENST000003	NM_001017415	0.00143717	0.021151	-0.204	-1.15189	0.121011	0.999909	1	0.0885333	1.06329	0.484493	0.852216	1
16665461	ANGPTL3	ENST00000371129 // ANGPTL3 // angiopoietin-like 3 // 1p31.1-p22.3 // 27329 /// NM_01449	ENST00000371129	0.356463	0.681336	-0.03603	-1.02529	0.758878	0.999909	1	-0.08367	-1.05971	0.479466	0.848846	1
16665472		---	---	0.514096	0.793528	0.159907	1.11721	0.281887	0.999909	1	0.195503	1.14512	0.193034	0.633649	1
16665475	ATG4C	NM_032852 // ATG4C // autophagy related 4C, cysteine peptidase // 1p31.3 // 84938 /// N	NM_032852	0.00123698	0.0190918	-0.301767	-1.23265	0.0217759	0.943284	1	-0.124943	-1.09046	0.300889	0.742634	1
16665492		---	---	0.0118862	0.0908081	-0.20648	-1.15387	0.0414149	0.999909	1	-0.155523	-1.11383	0.112242	0.503981	1
16665494		---	---	0.85989	0.954	0.00785	1.00546	0.951744	0.999909	1	0.0982133	1.07045	0.453914	0.838339	1
16665497		---	---	0.644393	0.863846	-0.182863	-1.13513	0.154998	0.999909	1	-0.0516067	-1.03642	0.677168	0.924195	1
16665501		---	---	0.911239	0.969567	-0.0218133	-1.01523	0.884286	0.999909	1	0.03087	1.02163	0.836886	0.965557	1
16665504		---	---	0.334758	0.6641	0.0575133	1.04067	0.697057	0.999909	1	-0.0579867	-1.04101	0.694703	0.930004	1
16665507	FOXD3	NM_012183 // FOXD3 // forkhead box D3 // 1p31.3 // 27022 /// ENST00000371116 // FOXD3 /	NM_012183	0.786675	0.926657	0.0386533	1.02715	0.827511	0.999909	1	0.202407	1.15062	0.265095	0.711942	1
16665510		---	---	0.312587	0.643714	-0.151393	-1.11064	0.363169	0.999909	1	-0.15716	-1.11509	0.345771	0.775766	1
16665512	ALG6	NM_013339 // ALG6 // asparagine-linked glycosylation 6, alpha-1,3-glucosyltransferase h	NM_013339	0.17804	0.49009	-0.204997	-1.15268	0.211941	0.999909	1	-0.04665	-1.03286	0.769944	0.950489	1
16665536	EFCAB7	NM_032437 // EFCAB7 // EF-hand calcium binding domain 7 // 1p31.3 // 84455 /// ENST0000	NM_032437	0.106328	0.369888	-0.16637	-1.12223	0.331903	0.999909	1	-0.367073	-1.28973	0.0443382	0.311537	1
16665558	DLEU2L	NR_002771 // DLEU2L // deleted in lymphocytic leukemia 2-like // 1p31-p22 // 79469 ///	NR_002771	0.00862189	0.0726993	-0.02995	-1.02098	0.89441	0.999909	1	-0.793587	-1.73338	0.0032558	0.057265	1
16665566	PGM1	NM_002633 // PGM1 // phosphoglucomutase 1 // 1p31 // 5236 /// ENST00000538673 // PGM1 /	NM_002633	0.0336205	0.183323	0.0374933	1.02633	0.730294	0.999909	1	0.0828833	1.05913	0.450045	0.836034	1
16665588	ROR1	NM_005012 // ROR1 // receptor tyrosine kinase-like orphan receptor 1 // 1p32-p31 // 491	NM_005012	0.249014	0.580055	0.00783333	1.00544	0.937742	0.999909	1	-0.155623	-1.1139	0.137417	0.549554	1
16665603		---	---	0.939416	0.980046	0.134533	1.09774	0.480448	0.999909	1	0.00121333	1.00084	0.994873	0.999256	1
16665606	UBE2U	ENST00000371077 // UBE2U // ubiquitin-conjugating enzyme E2U (putative) // 1p31.3 // 14	ENST00000371077	0.564103	0.821867	-0.109033	-1.07851	0.340121	0.999909	1	-0.14668	-1.10702	0.2056	0.649803	1
16665621	CACHD1	NM_020925 // CACHD1 // cache domain containing 1 // 1p31.3 // 57685 /// ENST00000371073	NM_020925	0.00325212	0.0371302	-0.01329	-1.00925	0.935102	0.999909	1	-0.32462	-1.25233	0.0633518	0.380753	1
16665654	MIR4794	NR_039957 // MIR4794 // microRNA 4794 // --- // 100616338	NR_039957	0.854264	0.951607	0.01718	1.01198	0.881871	0.999909	1	-0.01346	-1.00937	0.907303	0.980801	1
16665656	RAVER2	NM_018211 // RAVER2 // ribonucleoprotein, PTB-binding 2 // 1p31.3 // 55225 /// ENST0000	NM_018211	0.117757	0.391494	-0.0121333	-1.00845	0.913653	0.999909	1	-0.192183	-1.14249	0.10321	0.485207	1
16665674	AK4	NM_001005353 // AK4 // adenylate kinase 4 // 1p31.3 // 205 /// NM_013410 // AK4 // aden	NM_001005353	0.0474395	0.227584	0.02285	1.01596	0.847444	0.999909	1	0.105153	1.07561	0.38278	0.798798	1
16665687	DNAJC6	NM_001256865 // DNAJC6 // DnaJ (Hsp40) homolog, subfamily C, member 6 // 1p31.3 // 9829	NM_001256865	0.00185311	0.0252858	-0.00317333	-1.0022	0.980975	0.999909	1	0.15263	1.11159	0.263138	0.709625	1
16665717	LEPR	ENST00000344610 // LEPR // leptin receptor // 1p31 // 3953 /// ENST00000349533 // LEPR	ENST00000344610	0.00102081	0.0168948	-0.261157	-1.19844	0.0139004	0.875509	1	0.121147	1.0876	0.210926	0.656464	1
16665752		---	---	0.913852	0.970761	0.10833	1.07798	0.401243	0.999909	1	0.0374867	1.02632	0.768742	0.950275	1
16665755		---	---	0.476734	0.771033	-0.121063	-1.08754	0.341546	0.999909	1	-0.227493	-1.1708	0.0862176	0.446165	1
16665757	PDE4B	NM_001037341 // PDE4B // phosphodiesterase 4B, cAMP-specific // 1p31 // 5142 /// ENST00	NM_001037341	1.3714e-05	0.000911034	-0.206907	-1.15421	0.058071	0.999909	1	-0.748317	-1.67983	4.10135e-06	0.000478502	0.175583
16665796	SGIP1	NM_032291 // SGIP1 // SH3-domain GRB2-like (endophilin) interacting protein 1 // 1p31.3	NM_032291	0.826638	0.9412	0.0084	1.00584	0.92887	0.999909	1	0.0955067	1.06844	0.319499	0.757808	1
16665833	MIR3117	NR_036060 // MIR3117 // microRNA 3117 // --- // 100422871	NR_036060	0.824369	0.94048	0.107317	1.07722	0.494014	0.999909	1	0.0968533	1.06944	0.536382	0.87392	1
16665835	TCTEX1D1	NM_152665 // TCTEX1D1 // Tctex1 domain containing 1 // 1p31.3 // 200132 /// ENST0000028	NM_152665	0.624475	0.854021	0.00405	1.00281	0.972669	0.999909	1	0.152207	1.11127	0.21183	0.658044	1
16665850		---	---	0.950284	0.983822	-0.0815033	-1.05812	0.575049	0.999909	1	0.01681	1.01172	0.907404	0.980818	1
16665853	MIER1	NM_020948 // MIER1 // mesoderm induction early response 1 homolog (Xenopus laevis) // 1	NM_020948	3.20613e-05	0.00157677	0.00413333	1.00287	0.967259	0.999909	1	-0.53106	-1.44499	0.000120505	0.00524538	1
16665878	IL23R	ENST00000347310 // IL23R // interleukin 23 receptor // 1p31.3 // 149233 /// NM_144701 /	ENST00000347310	0.00685243	0.0621064	-0.144593	-1.10542	0.286767	0.999909	1	-0.280203	-1.21437	0.0505488	0.334564	1
16665899		---	---	0.883155	0.961024	0.133573	1.09701	0.350164	0.999909	1	0.0592267	1.04191	0.674501	0.923312	1
16665901	IL12RB2	NM_001258214 // IL12RB2 // interleukin 12 receptor, beta 2 // 1p31.3-p31.2 // 3595 ///	NM_001258214	0.593166	0.836996	0.118847	1.08587	0.352934	0.999909	1	0.199327	1.14816	0.129994	0.537292	1
16665923		---	---	0.19735	0.51755	0.25984	1.19735	0.2699	0.999909	1	-0.199283	-1.14813	0.392898	0.805753	1
16665925		---	---	0.985263	0.995807	-0.01128	-1.00785	0.952987	0.999909	1	0.0602067	1.04262	0.753453	0.946768	1
16665930		---	---	0.0567233	0.255225	0.556623	1.47082	0.00615132	0.663902	1	0.42438	1.342	0.0272518	0.233576	1
16665932	GADD45A	ENST00000370986 // GADD45A // growth arrest and DNA-damage-inducible, alpha // 1p31.2 /	ENST00000370986	0.0093525	0.0768086	0.575977	1.49069	0.000666677	0.191914	1	0.40238	1.32169	0.00849917	0.109649	1
16665941	GNG12-AS1	NR_040077 // GNG12-AS1 // GNG12 antisense RNA 1 (non-protein coding) // 1p31.3 // 10028	NR_040077	0.108417	0.374187	-0.149473	-1.10916	0.147964	0.999909	1	-0.00854667	-1.00594	0.931295	0.987561	1
16665960		---	---	2.23796e-06	0.000285059	-0.93538	-1.91239	2.7426e-07	0.00069662	0.0118382	-0.545653	-1.45968	8.64569e-05	0.00416653	1
16665963		---	---	0.0170302	0.116162	-0.0423433	-1.02979	0.775495	0.999909	1	0.495727	1.41003	0.00458393	0.0717307	1
16665967		---	---	0.637593	0.860843	0.132097	1.09589	0.236718	0.999909	1	0.02888	1.02022	0.790571	0.956115	1
16665973		---	---	0.342043	0.669919	0.27089	1.20655	0.0774216	0.999909	1	0.0264333	1.01849	0.854601	0.9695	1
16665976	LRRC7	NM_020794 // LRRC7 // leucine rich repeat containing 7 // 1p31.1 // 57554 /// ENST00000	NM_020794	0.871298	0.9577	0.0373233	1.02621	0.732	0.999909	1	0.01677	1.01169	0.877485	0.974098	1
16666007	PIN1P1	NR_023916 // PIN1P1 // peptidylprolyl cis/trans isomerase, NIMA-interacting 1 pseudogen	NR_023916	0.0568043	0.255407	-0.00860667	-1.00598	0.941388	0.999909	1	0.185473	1.13719	0.129992	0.537292	1
16666009		---	---	0.511928	0.791992	0.111407	1.08028	0.449727	0.999909	1	-0.03884	-1.02729	0.790143	0.955968	1
16666013	SRSF11	ENST00000370950 // SRSF11 // serine/arginine-rich splicing factor 11 // 1p31 // 9295 //	ENST00000370950	0.995097	0.998582	0.02848	1.01994	0.923743	0.999909	1	-0.0453367	-1.03192	0.878924	0.974377	1
16666045		---	---	0.00862562	0.0727165	-0.0669833	-1.04752	0.673141	0.999909	1	0.519483	1.43344	0.00517195	0.077944	1
16666055	CTH	NM_001902 // CTH // cystathionase (cystathionine gamma-lyase) // 1p31.1 // 1491 /// NM_	NM_001902	0.0314884	0.175652	0.509037	1.4231	0.230136	0.999909	1	1.0066	2.00918	0.0269688	0.232206	1
16666071		---	---	0.146147	0.440989	-0.206683	-1.15403	0.0585069	0.999909	1	0.0337767	1.02369	0.74033	0.943605	1
16666079		---	---	0.387079	0.705438	-0.00690667	-1.0048	0.960324	0.999909	1	0.211663	1.15802	0.143907	0.56133	1
16666082		---	---	0.427038	0.737551	0.140623	1.10238	0.436482	0.999909	1	0.0410733	1.02888	0.818276	0.961567	1
16666086	ZRANB2-AS1	NR_038420 // ZRANB2-AS1 // ZRANB2 antisense RNA 1 (non-protein coding) // 1p31.1 // 100	NR_038420	0.511294	0.791656	0.0338267	1.02372	0.76334	0.999909	1	0.07161	1.05089	0.526382	0.869986	1
16666091	ZRANB2-AS2	NR_046217 // ZRANB2-AS2 // ZRANB2 antisense RNA 2 (non-protein coding) // 1p31.1 // 100	NR_046217	0.102469	0.361783	-0.20151	-1.1499	0.103295	0.999909	1	0.0929233	1.06653	0.433925	0.8287	1
16666102		---	---	0.511506	0.79179	0.0699	1.04964	0.646152	0.999909	1	-0.15672	-1.11475	0.311086	0.750724	1
16666105		---	---	0.992658	0.997974	-0.0369733	-1.02596	0.81226	0.999909	1	-0.0618733	-1.04382	0.691603	0.929016	1
16666109		---	---	0.88762	0.962155	-0.100427	-1.07209	0.426628	0.999909	1	-0.09164	-1.06558	0.467285	0.843466	1
16666112		---	---	0.782517	0.925044	0.138193	1.10053	0.342371	0.999909	1	-0.00197	-1.00137	0.989007	0.997896	1
16666115		---	---	0.710755	0.895025	0.0164867	1.01149	0.894202	0.999909	1	-0.136593	-1.09931	0.281354	0.728834	1
16666123		---	---	0.445611	0.748928	0.0272967	1.0191	0.787745	0.999909	1	0.144997	1.10573	0.167816	0.599534	1
16666126		---	---	0.607079	0.844899	0.0582267	1.04119	0.622838	0.999909	1	-0.110443	-1.07956	0.356635	0.783411	1
16666135		---	---	0.335064	0.664342	0.225	1.16878	0.168305	0.999909	1	0.0674333	1.04785	0.669251	0.922001	1
16666141		---	---	0.783421	0.92537	-0.0180767	-1.01261	0.900487	0.999909	1	0.0481333	1.03393	0.739627	0.943414	1
16666143	FPGT-TNNI3K	NM_001112808 // FPGT-TNNI3K // FPGT-TNNI3K readthrough // 1p31.1 // 100526835 /// ENST0	NM_001112808	0.00389415	0.0421562	-0.0408067	-1.02869	0.705534	0.999909	1	-0.31461	-1.24368	0.0105573	0.12747	1
16666196		---	---	0.984627	0.995803	0.0160067	1.01116	0.905116	0.999909	1	-0.02759	-1.01931	0.837299	0.965703	1
16666200		---	---	0.525044	0.800175	0.0348067	1.02442	0.733047	0.999909	1	0.122327	1.08849	0.242227	0.687891	1
16666204	TYW3	NM_138467 // TYW3 // tRNA-yW synthesizing protein 3 homolog (S. cerevisiae) // 1p31.1 /	NM_138467	0.0430009	0.21488	8.66667e-05	1.00006	0.999467	0.999909	1	-0.13869	-1.10091	0.295786	0.738184	1
16666221		---	---	0.304217	0.636008	0.00914	1.00636	0.9381	0.999909	1	-0.0667433	-1.04735	0.573006	0.88727	1
16666224	LHX8	NM_001001933 // LHX8 // LIM homeobox 8 // 1p31.1 // 431707 /// ENST00000294638 // LHX8	NM_001001933	0.335673	0.664823	0.19524	1.14491	0.162981	0.999909	1	0.0250967	1.01755	0.852246	0.96893	1
16666237		---	---	0.296452	0.628936	-0.0701633	-1.04984	0.749525	0.999909	1	0.169973	1.12504	0.443619	0.833999	1
16666239	ACADM	NM_000016 // ACADM // acyl-CoA dehydrogenase, C-4 to C-12 straight chain // 1p31 // 34	NM_000016	0.0561344	0.253703	0.01952	1.01362	0.877719	0.999909	1	0.0424233	1.02984	0.738518	0.943272	1
16666266	ACADM	ENST00000528016 // ACADM // acyl-CoA dehydrogenase, C-4 to C-12 straight chain // 1p31	ENST00000528016	0.838601	0.945095	-0.02418	-1.0169	0.920471	0.999909	1	0.0543233	1.03837	0.822658	0.962372	1
16666268	RABGGTB	NM_004582 // RABGGTB // Rab geranylgeranyltransferase, beta subunit // 1p31 // 5876 ///	NM_004582	0.00209968	0.0276084	0.194957	1.14469	0.555628	0.999909	1	-1.39333	-2.62685	0.000803321	0.0206719	1
16666296	MSH4	NM_002440 // MSH4 // mutS homolog 4 (E. coli) // 1p31 // 4438 /// ENST00000263187 // MS	NM_002440	0.0719424	0.293091	-0.00132	-1.00092	0.990293	0.999909	1	0.230167	1.17297	0.0495625	0.330979	1
16666319		---	---	0.681767	0.882084	0.0243333	1.01701	0.835848	0.999909	1	0.14994	1.10952	0.215102	0.661036	1
16666323		---	---	0.547128	0.812573	-0.0974767	-1.0699	0.531545	0.999909	1	0.0390733	1.02745	0.800725	0.958904	1
16666326	ST6GALNAC3	ENST00000328299 // ST6GALNAC3 // ST6 (alpha-N-acetyl-neuraminyl-2,3-beta-galactosyl-1,3	ENST00000328299	0.861826	0.954662	0.05688	1.04021	0.684628	0.999909	1	-0.03578	-1.02511	0.79796	0.958193	1
16666334		---	---	0.575216	0.82802	0.09976	1.0716	0.414397	0.999909	1	0.0391167	1.02748	0.746254	0.945066	1
16666336	ST6GALNAC5	ENST00000477717 // ST6GALNAC5 // ST6 (alpha-N-acetyl-neuraminyl-2,3-beta-galactosyl-1,3	ENST00000477717	0.169703	0.478234	0.140983	1.10266	0.231309	0.999909	1	0.199937	1.14865	0.0981851	0.473252	1
16666348		---	---	0.511371	0.791737	0.168637	1.124	0.194237	0.999909	1	0.208967	1.15586	0.113566	0.506003	1
16666353		---	---	0.930321	0.977079	-0.143203	-1.10435	0.691678	0.999909	1	-0.107827	-1.0776	0.764936	0.949532	1
16666357	AK5	NM_174858 // AK5 // adenylate kinase 5 // 1p31 // 26289 /// NM_012093 // AK5 // adenyla	NM_174858	0.0226126	0.140491	-0.113633	-1.08195	0.396773	0.999909	1	0.140633	1.10239	0.297792	0.739605	1
16666388		---	---	0.455309	0.756592	0.00493667	1.00343	0.972488	0.999909	1	-0.201777	-1.15011	0.174129	0.608275	1
16666390	RN5S20	ENST00000515976 // RN5S20 // RNA, 5S ribosomal 20 // --- // ---	ENST00000515976	0.489564	0.778843	-0.24166	-1.18235	0.151879	0.999909	1	-0.0371167	-1.02606	0.818877	0.961567	1
16666392	FAM73A	NM_198549 // FAM73A // family with sequence similarity 73, member A // 1p31.1 // 374986	NM_198549	0.0677882	0.283413	-0.0142033	-1.00989	0.932036	0.999909	1	-0.08743	-1.06248	0.601496	0.899224	1
16666416	NEXN	NM_144573 // NEXN // nexilin (F actin binding protein) // 1p31.1 // 91624 /// ENST00000	NM_144573	0.0651899	0.277002	0.0629233	1.04458	0.674433	0.999909	1	0.45199	1.36793	0.00855691	0.110124	1
16666437	DNAJB4	ENST00000370763 // DNAJB4 // DnaJ (Hsp40) homolog, subfamily B, member 4 // 1p31.1 // 1	ENST00000370763	0.00153228	0.0221517	0.26855	1.2046	0.425361	0.999909	1	1.427	2.68886	0.000732954	0.0193614	1
16666448	GIPC2	ENST00000370759 // GIPC2 // GIPC PDZ domain containing family, member 2 // 1p31.1 // 54	ENST00000370759	0.343586	0.670968	0.136417	1.09917	0.287557	0.999909	1	0.197553	1.14675	0.132183	0.541136	1
16666458		---	---	0.413858	0.728087	-0.0269533	-1.01886	0.778675	0.999909	1	0.0151133	1.01053	0.874649	0.973321	1
16666471	PTGFR	ENST00000370758 // PTGFR // prostaglandin F receptor (FP) // 1p31.1 // 5737 /// NM_0010	ENST00000370758	0.727145	0.902303	-0.128203	-1.09293	0.282405	0.999909	1	0.00958	1.00666	0.934516	0.987946	1
16666483		---	---	0.64345	0.863496	-0.240903	-1.18173	0.290128	0.999909	1	-0.32708	-1.25447	0.158112	0.584928	1
16666485	IFI44L	NM_006820 // IFI44L // interferon-induced protein 44-like // 1p31.1 // 10964 /// ENST00	NM_006820	0.0737134	0.297465	-0.148953	-1.10876	0.17973	0.999909	1	0.0958267	1.06868	0.378404	0.796453	1
16666509	IFI44	NM_006417 // IFI44 // interferon-induced protein 44 // 1p31.1 // 10561 /// ENST00000370	NM_006417	0.571581	0.825613	-0.0860733	-1.06148	0.494118	0.999909	1	-0.164133	-1.12049	0.202544	0.645377	1
16666525		---	---	0.0578598	0.258231	-0.09037	-1.06464	0.635461	0.999909	1	0.317603	1.24626	0.111552	0.503091	1
16666527		---	---	0.474691	0.769937	0.0491233	1.03464	0.709747	0.999909	1	-0.0519033	-1.03663	0.69422	0.929872	1
16666534		---	---	0.0206882	0.132429	0.0816533	1.05823	0.572831	0.999909	1	0.0831733	1.05935	0.565798	0.884963	1
16666537		---	---	0.80694	0.934436	0.10359	1.07444	0.432283	0.999909	1	0.0956933	1.06858	0.467412	0.843517	1
16666543		---	---	0.429306	0.739061	-0.0267	-1.01868	0.855707	0.999909	1	0.111393	1.08027	0.452781	0.837413	1
16666545	LPHN2	ENST00000359929 // LPHN2 // latrophilin 2 // 1p31.1 // 23266 /// ENST00000319517 // LPH	ENST00000359929	0.534972	0.806186	-0.170017	-1.12507	0.153409	0.999909	1	-0.0456667	-1.03216	0.690614	0.9288	1
16666587		---	---	0.523981	0.799516	-0.0695633	-1.0494	0.665872	0.999909	1	0.203127	1.15119	0.219306	0.6655	1
16666590		---	---	0.448774	0.750971	0.159933	1.11724	0.130223	0.999909	1	0.0831833	1.05935	0.416208	0.820079	1
16666603		---	---	0.417633	0.730232	-0.12122	-1.08765	0.33807	0.999909	1	-0.0418967	-1.02947	0.736575	0.942925	1
16666606		---	---	0.719126	0.898804	0.0407567	1.02865	0.713547	0.999909	1	0.08307	1.05927	0.458012	0.839641	1
16666610		---	---	0.120917	0.397081	-0.109803	-1.07908	0.292935	0.999909	1	-0.158877	-1.11642	0.136649	0.548436	1
16666614		---	---	0.564115	0.821867	-0.0918733	-1.06575	0.617275	0.999909	1	0.124757	1.09032	0.499156	0.859145	1
16666616	PRKACB	NM_182948 // PRKACB // protein kinase, cAMP-dependent, catalytic, beta // 1p31.1 // 556	NM_182948	0.00177878	0.0246494	-0.124107	-1.08983	0.222781	0.999909	1	-0.170307	-1.1253	0.102312	0.484143	1
16666638		---	---	0.0253982	0.152002	-0.0981933	-1.07043	0.396644	0.999909	1	0.14588	1.10641	0.215335	0.661052	1
16666640	SAMD13	NM_001134663 // SAMD13 // sterile alpha motif domain containing 13 // 1p31.1 // 148418	NM_001134663	0.784267	0.925769	-0.0927033	-1.06637	0.549386	0.999909	1	-0.06794	-1.04822	0.659808	0.919102	1
16666657	DNASE2B	NM_021233 // DNASE2B // deoxyribonuclease II beta // 1p22.3 // 58511 /// ENST0000037066	NM_021233	0.724769	0.901635	-0.136977	-1.0996	0.273892	0.999909	1	-0.08138	-1.05803	0.509311	0.863761	1
16666668	RPF1	NM_025065 // RPF1 // ribosome production factor 1 homolog (S. cerevisiae) // 1p22.3 //	NM_025065	0.000546793	0.0109207	-0.22107	-1.1656	0.0326041	0.999909	1	0.26156	1.19877	0.0141702	0.154356	1
16666681	SPATA1	AF306347 // SPATA1 // spermatogenesis associated 1 // 1p22.3 // 100505741 /// BC127634	AF306347	0.0520223	0.241826	0.106017	1.07625	0.53967	0.999909	1	0.325293	1.25292	0.0751334	0.416893	1
16666692		---	---	0.514256	0.793538	0.0211833	1.01479	0.857566	0.999909	1	-0.0251	-1.01755	0.831637	0.96414	1
16666694	WDR63	NM_145172 // WDR63 // WD repeat domain 63 // 1p22.3 // 126820 /// ENST00000294664 // WD	NM_145172	0.793414	0.929645	0.03154	1.0221	0.775421	0.999909	1	0.128057	1.09282	0.25795	0.704586	1
16666723	MIR4423	NR_039619 // MIR4423 // microRNA 4423 // --- // 100616481	NR_039619	0.484296	0.776061	0.0959133	1.06874	0.461627	0.999909	1	0.134963	1.09806	0.305123	0.745087	1
16666725		---	---	0.147495	0.442995	0.24189	1.18254	0.139006	0.999909	1	0.148547	1.10845	0.350928	0.77972	1
16666728		---	---	0.534819	0.806151	0.0858733	1.06133	0.522186	0.999909	1	0.0426367	1.02999	0.749213	0.945853	1
16666730	LOC646626	NR_045484 // LOC646626 // uncharacterized LOC646626 // 1p22.3 // 646626	NR_045484	0.0195258	0.127168	-0.00984333	-1.00685	0.962014	0.999909	1	0.634403	1.5523	0.00788005	0.104151	1
16666738	CYR61	NM_001554 // CYR61 // cysteine-rich, angiogenic inducer, 61 // 1p22.3 // 3491 /// ENST0	NM_001554	0.128954	0.41188	0.77723	1.71384	0.0494681	0.999909	1	0.658783	1.57875	0.0893995	0.452764	1
16666747		---	---	0.0283687	0.164292	0.07383	1.05251	0.799602	0.999909	1	-0.0258533	-1.01808	0.929086	0.986853	1
16666749		---	---	0.574588	0.827603	0.175793	1.12959	0.18777	0.999909	1	0.0524833	1.03705	0.684982	0.927283	1
16666752		---	---	0.165511	0.470956	-0.154767	-1.11324	0.1354	0.999909	1	-0.124683	-1.09027	0.222146	0.669256	1
16666755	CLCA2	NM_006536 // CLCA2 // chloride channel accessory 2 // 1p22.3 // 9635 /// ENST0000037056	NM_006536	0.872302	0.958024	0.0648733	1.04599	0.543144	0.999909	1	0.0505633	1.03567	0.63459	0.9104	1
16666775	CLCA1	ENST00000234701 // CLCA1 // chloride channel accessory 1 // 1p22.3 // 1179 /// ENST0000	ENST00000234701	0.413249	0.727693	-0.104123	-1.07484	0.308894	0.999909	1	-0.110447	-1.07956	0.281618	0.729019	1
16666799	CLCA4	NM_012128 // CLCA4 // chloride channel accessory 4 // 1p31-p22 // 22802 /// ENST0000037	NM_012128	0.168218	0.475244	0.23376	1.1759	0.0398797	0.999909	1	0.159533	1.11693	0.143419	0.560642	1
16666819	CLCA3P	NR_024604 // CLCA3P // chloride channel accessory 3, pseudogene // 1p31-p22 // 9629 ///	NR_024604	0.932139	0.977605	-0.0134967	-1.0094	0.909539	0.999909	1	-0.00344	-1.00239	0.976892	0.995973	1
16666835	SH3GLB1	NM_001206651 // SH3GLB1 // SH3-domain GRB2-like endophilin B1 // 1p22 // 51100 /// NM_0	NM_001206651	0.0241068	0.146796	-0.0564267	-1.03989	0.604652	0.999909	1	-0.08875	-1.06345	0.419007	0.821541	1
16666851	HS2ST1	NM_012262 // HS2ST1 // heparan sulfate 2-O-sulfotransferase 1 // 1p22.3 // 9653 /// NM_	NM_012262	0.000101963	0.00340772	0.0872133	1.06232	0.458983	0.999909	1	0.0816767	1.05825	0.487422	0.85358	1
16666862	LOC339524	ENST00000370548 // LOC339524 // uncharacterized LOC339524 // 1p22.3 // 339524 /// ENST0	ENST00000370548	0.402311	0.718586	0.210967	1.15746	0.107876	0.999909	1	0.05434	1.03838	0.664018	0.920723	1
16666865	LOC339524	NR_026985 // LOC339524 // uncharacterized LOC339524 // 1p22.3 // 339524 /// NR_026986 /	NR_026985	0.000839179	0.014742	-0.0160233	-1.01117	0.918203	0.999909	1	0.731167	1.65998	0.000347843	0.0112847	1
16666879		---	---	0.926509	0.975242	0.0944767	1.06768	0.591501	0.999909	1	0.05888	1.04166	0.737163	0.942925	1
16666881	LMO4	NM_006769 // LMO4 // LIM domain only 4 // 1p22.3 // 8543 /// ENST00000370544 // LMO4 //	NM_006769	0.000417669	0.00906328	-0.08733	-1.0624	0.468832	0.999909	1	-0.53379	-1.44773	0.000517684	0.015155	1
16666890		---	---	0.786484	0.926614	0.0832833	1.05943	0.612036	0.999909	1	0.17463	1.12867	0.29555	0.737935	1
16666892		---	---	0.526221	0.800917	-0.17811	-1.1314	0.111081	0.999909	1	-0.132177	-1.09595	0.226929	0.673641	1
16666896	PKN2	NM_006256 // PKN2 // protein kinase N2 // 1p22.2 // 5586 /// ENST00000370521 // PKN2 //	NM_006256	0.585403	0.832709	-0.105527	-1.07589	0.601137	0.999909	1	-0.0706767	-1.05021	0.725472	0.939736	1
16666929		---	---	0.232743	0.561852	-0.09639	-1.06909	0.705987	0.999909	1	-0.116883	-1.08439	0.64777	0.915367	1
16666931		---	---	0.280017	0.612737	0.06847	1.0486	0.537557	0.999909	1	0.12786	1.09267	0.258063	0.704658	1
16666940		---	---	0.399777	0.716577	0.0333	1.02335	0.837707	0.999909	1	0.0713967	1.05073	0.661478	0.919566	1
16666943	GBP6	NM_198460 // GBP6 // guanylate binding protein family, member 6 // 1p22.2 // 163351 ///	NM_198460	0.679329	0.881166	0.1281	1.09285	0.293239	0.999909	1	-0.0404633	-1.02844	0.734956	0.942756	1
16666959	GBP1P1	NR_003133 // GBP1P1 // guanylate binding protein 1, interferon-inducible pseudogene 1 /	NR_003133	0.311885	0.64304	-0.43709	-1.35387	0.0622003	0.999909	1	-0.160103	-1.11737	0.468593	0.84392	1
16666965	LRRC8B	NM_001134476 // LRRC8B // leucine rich repeat containing 8 family, member B // 1p22.2 /	NM_001134476	0.00255557	0.0315194	0.20676	1.15409	0.140756	0.999909	1	-0.440977	-1.35752	0.00520527	0.0782914	1
16666977		---	---	0.381121	0.700508	-0.0397833	-1.02796	0.889728	0.999909	1	-0.52685	-1.44078	0.0835633	0.439228	1
16666982	LRRC8C	NM_032270 // LRRC8C // leucine rich repeat containing 8 family, member C // 1p22.2 // 8	NM_032270	0.00628425	0.0585067	-0.0874867	-1.06252	0.615687	0.999909	1	-0.740623	-1.6709	0.000759198	0.019856	1
16666995		---	---	0.0614439	0.267562	-0.215533	-1.16113	0.112205	0.999909	1	0.06893	1.04894	0.595311	0.895928	1
16666997		---	---	0.824951	0.94051	-0.0146367	-1.0102	0.938322	0.999909	1	-0.08916	-1.06375	0.638795	0.91179	1
16667000	LRRC8D	NM_001134479 // LRRC8D // leucine rich repeat containing 8 family, member D // 1p22.2 /	NM_001134479	0.00310288	0.0358909	0.00127333	1.00088	0.995268	0.999909	1	-0.866813	-1.82363	0.00118617	0.027656	1
16667011	ZNF326	NM_182976 // ZNF326 // zinc finger protein 326 // 1p22.2 // 284695 /// ENST00000340281	NM_182976	0.147302	0.442746	-0.0144233	-1.01005	0.879349	0.999909	1	0.0481333	1.03393	0.614067	0.904089	1
16667028		---	---	0.997633	0.999348	-0.00640333	-1.00445	0.959659	0.999909	1	-0.0193433	-1.0135	0.878606	0.974377	1
16667030		---	---	0.504023	0.787152	0.00212667	1.00148	0.982808	0.999909	1	0.121747	1.08805	0.230498	0.676881	1
16667035		---	---	0.180878	0.494793	0.161893	1.11875	0.425027	0.999909	1	0.1514	1.11065	0.454959	0.838585	1
16667037	CDC7	NM_003503 // CDC7 // cell division cycle 7 homolog (S. cerevisiae) // 1p22 // 8317 ///	NM_003503	0.0875563	0.329156	-0.0869367	-1.06211	0.628551	0.999909	1	0.116427	1.08405	0.518574	0.867168	1
16667056	HSP90B3P	NR_003130 // HSP90B3P // heat shock protein 90kDa beta (Grp94), member 3, pseudogene //	NR_003130	0.517868	0.795898	-0.0994267	-1.07135	0.498223	0.999909	1	-0.110773	-1.07981	0.451465	0.836699	1
16667060	BRDT	ENST00000362005 // BRDT // bromodomain, testis-specific // 1p22.1 // 676 /// ENST000003	ENST00000362005	0.722416	0.900544	0.00397	1.00276	0.971452	0.999909	1	-0.101513	-1.0729	0.367781	0.78948	1
16667094	EPHX4	NM_173567 // EPHX4 // epoxide hydrolase 4 // 1p22.1 // 253152 /// ENST00000370383 // EP	NM_173567	0.0680814	0.284135	-0.116617	-1.08419	0.313977	0.999909	1	-0.178933	-1.13205	0.131889	0.540678	1
16667105	BTBD8	NM_183242 // BTBD8 // BTB (POZ) domain containing 8 // 1p22.1 // 284697 /// ENST0000034	NM_183242	0.0978364	0.352015	-0.307537	-1.23759	0.0527314	0.999909	1	-0.244617	-1.18478	0.113969	0.506816	1
16667119	KIAA1107	ENST00000409154 // KIAA1107 // KIAA1107 // 1p22.1 // 23285 /// NM_015237 // KIAA1107 //	ENST00000409154	0.480513	0.773362	-0.248053	-1.1876	0.177084	0.999909	1	-0.14999	-1.10956	0.403922	0.811641	1
16667130	C1orf146	ENST00000370375 // C1orf146 // chromosome 1 open reading frame 146 // 1p22.1 // 388649	ENST00000370375	0.12131	0.397735	-0.0724367	-1.05149	0.429702	0.999909	1	-0.158057	-1.11578	0.0985091	0.474423	1
16667140	RPAP2	NM_024813 // RPAP2 // RNA polymerase II associated protein 2 // 1p22.1 // 79871 /// ENS	NM_024813	0.581952	0.831012	-0.0804233	-1.05733	0.565565	0.999909	1	-0.164207	-1.12055	0.249985	0.695758	1
16667155	RPL5	NM_000969 // RPL5 // ribosomal protein L5 // 1p22.1 // 6125 /// ENST00000370321 // RPL5	NM_000969	0.00157665	0.0225954	0.122533	1.08864	0.51092	0.999909	1	-0.505083	-1.41921	0.0152921	0.162358	1
16667173		---	---	0.235993	0.565712	0.0963	1.06903	0.871571	0.999909	1	-1.21173	-2.31615	0.0581965	0.362966	1
16667175	SNORA66	NR_002444 // SNORA66 // small nucleolar RNA, H/ACA box 66 // 1p22.1 // 26782	NR_002444	0.00912334	0.0754975	-0.41788	-1.33596	0.394871	0.999909	1	-1.89296	-3.71397	0.00151747	0.0332948	1
16667177		---	---	0.052727	0.243947	0.203857	1.15177	0.170463	0.999909	1	0.0253833	1.01775	0.85948	0.970196	1
16667179		---	---	0.353663	0.678959	0.261063	1.19836	0.190522	0.999909	1	0.0309867	1.02171	0.872369	0.973012	1
16667181		---	---	0.293094	0.625516	0.07	1.04972	0.578664	0.999909	1	0.0530767	1.03748	0.672912	0.922821	1
16667183	MTF2	ENST00000370298 // MTF2 // metal response element binding transcription factor 2 // 1p2	ENST00000370298	0.0489562	0.23245	0.06863	1.04872	0.689767	0.999909	1	-0.371073	-1.29331	0.0456797	0.3163	1
16667206	CCDC18	ENST00000401026 // CCDC18 // coiled-coil domain containing 18 // 1p22.1 // 343099 /// E	ENST00000401026	0.182846	0.497559	-0.220967	-1.16551	0.0884508	0.999909	1	-0.18284	-1.13512	0.151586	0.575174	1
16667242		---	---	0.117204	0.39053	-0.179863	-1.13278	0.0833351	0.999909	1	0.0139033	1.00968	0.887043	0.976333	1
16667247	DR1	ENST00000370272 // DR1 // down-regulator of transcription 1, TBP-binding (negative cofa	ENST00000370272	0.0918475	0.33903	-0.0979867	-1.07028	0.33199	0.999909	1	-0.177887	-1.13123	0.0901972	0.455203	1
16667256		---	---	0.00200988	0.0267777	-0.02322	-1.01623	0.911141	0.999909	1	0.790127	1.72923	0.00188192	0.0389743	1
16667258	FNBP1L	NM_001024948 // FNBP1L // formin binding protein 1-like // 1p22.1 // 54874 /// ENST0000	NM_001024948	8.73111e-08	3.45467e-05	0.0593367	1.04199	0.606865	0.999909	1	-1.13249	-2.19236	1.48181e-07	4.88432e-05	0.00637919
16667277	LOC100129046	NR_034091 // LOC100129046 // uncharacterized LOC100129046 // 1p22.1 // 100129046 /// BC	NR_034091	0.339865	0.668155	0.118673	1.08574	0.350761	0.999909	1	0.109173	1.07861	0.389444	0.804213	1
16667286	MIR760	NR_030621 // MIR760 // microRNA 760 // 1p22.1 // 100126348	NR_030621	0.873763	0.958328	-0.00618	-1.00429	0.962906	0.999909	1	-0.03496	-1.02453	0.792746	0.956588	1
16667288		---	---	0.27161	0.604697	0.0637333	1.04517	0.571874	0.999909	1	0.0178933	1.01248	0.873176	0.973179	1
16667291		---	---	0.506153	0.788158	0.12418	1.08989	0.451842	0.999909	1	0.15367	1.1124	0.354611	0.782002	1
16667293		---	---	0.956652	0.985995	-0.0496667	-1.03503	0.71245	0.999909	1	-0.0473967	-1.0334	0.724984	0.939628	1
16667303	ABCD3	NM_002858 // ABCD3 // ATP-binding cassette, sub-family D (ALD), member 3 // 1p21.3 // 5	NM_002858	0.00247604	0.0308469	-0.171843	-1.1265	0.151146	0.999909	1	-0.133177	-1.09671	0.258456	0.705054	1
16667337		---	---	0.61453	0.848482	0.169817	1.12492	0.27578	0.999909	1	0.17425	1.12838	0.264007	0.710489	1
16667340		---	---	0.47345	0.769566	0.136223	1.09902	0.360931	0.999909	1	0.02357	1.01647	0.872401	0.973012	1
16667346	SLC44A3	NM_001114106 // SLC44A3 // solute carrier family 44, member 3 // 1p21.3 // 126969 /// N	NM_001114106	0.704735	0.892586	0.05851	1.04139	0.549304	0.999909	1	0.0440967	1.03104	0.650795	0.916857	1
16667368	LOC729970	NR_033998 // LOC729970 // hCG2028352-like // 1p21.3 // 729970 /// ENST00000438509 // LO	NR_033998	0.82262	0.939844	0.09274	1.06639	0.524142	0.999909	1	0.07558	1.05378	0.602722	0.899891	1
16667379		---	---	0.146235	0.441135	0.151783	1.11094	0.180637	0.999909	1	-0.0304067	-1.0213	0.781423	0.953614	1
16667382		---	---	0.0931249	0.341643	-0.0647533	-1.04591	0.555891	0.999909	1	0.170377	1.12535	0.135506	0.546402	1
16667385	RWDD3	NR_037643 // RWDD3 // RWD domain containing 3 // 1p21.3 // 25950 /// NM_015485 // RWDD3	NR_037643	0.222277	0.549711	0.0339033	1.02378	0.790968	0.999909	1	0.0650533	1.04612	0.612347	0.903415	1
16667413		---	---	0.150518	0.4482	0.03704	1.02601	0.751855	0.999909	1	0.0528467	1.03731	0.652551	0.917349	1
16667416		---	---	0.0280708	0.163179	0.0235433	1.01645	0.84361	0.999909	1	0.00311333	1.00216	0.979172	0.996425	1
16667419		---	---	0.497787	0.784059	0.09082	1.06498	0.45598	0.999909	1	0.138957	1.10111	0.260713	0.707314	1
16667422	FLJ31662	NR_033966 // FLJ31662 // uncharacterized LOC440594 // 1p21.3 // 440594	NR_033966	0.833638	0.943601	-0.0764133	-1.05439	0.560893	0.999909	1	0.03992	1.02806	0.760168	0.948535	1
16667427		---	---	0.905354	0.968159	0.0779967	1.05555	0.510403	0.999909	1	0.0301833	1.02114	0.797519	0.95804	1
16667435		---	---	0.329035	0.659483	0.184877	1.13672	0.10614	0.999909	1	0.145287	1.10595	0.195697	0.636581	1
16667440		---	---	0.554651	0.816536	-0.10174	-1.07307	0.506266	0.999909	1	0.06411	1.04544	0.673748	0.923057	1
16667450		---	---	0.992384	0.997861	0.000486667	1.00034	0.998268	0.999909	1	-0.05135	-1.03623	0.819045	0.961567	1
16667452		---	---	0.566872	0.823106	0.0568433	1.04019	0.673975	0.999909	1	0.00356333	1.00247	0.978888	0.996425	1
16667456	PTBP2	NM_021190 // PTBP2 // polypyrimidine tract binding protein 2 // 1p21.3 // 58155 /// ENS	NM_021190	0.0048443	0.0489761	0.46814	1.38332	0.0511728	0.999909	1	-0.44039	-1.35697	0.0644708	0.384085	1
16667479		---	---	0.731244	0.90402	0.0533	1.03764	0.662573	0.999909	1	-0.0129967	-1.00905	0.914966	0.983525	1
16667481	DPYD-AS1	NR_046590 // DPYD-AS1 // DPYD antisense RNA 1 (non-protein coding) // --- // 100873932	NR_046590	0.692426	0.887705	-0.117273	-1.08468	0.379858	0.999909	1	-0.0257467	-1.01801	0.844929	0.967592	1
16667487	DPYD-AS2	ENST00000431362 // DPYD-AS2 // DPYD antisense RNA 2 (non-protein coding) // --- // ---	ENST00000431362	0.281086	0.613849	0.0254633	1.01781	0.808317	0.999909	1	0.0134667	1.00938	0.897826	0.978667	1
16667492	LOC729987	NR_046088 // LOC729987 // uncharacterized LOC729987 // 1p21.3 // 729987	NR_046088	0.349861	0.675918	0.11069	1.07974	0.424121	0.999909	1	0.164317	1.12064	0.242196	0.687859	1
16667496		---	---	0.659088	0.870845	0.12183	1.08811	0.590983	0.999909	1	0.00648667	1.00451	0.977043	0.996044	1
16667498	SNX7	ENST00000306121 // SNX7 // sorting nexin 7 // 1p21.3 // 51375 /// NR_033716 // SNX7 //	ENST00000306121	0.302732	0.634499	0.166813	1.12258	0.126501	0.999909	1	0.183087	1.13531	0.0963863	0.469595	1
16667512	LOC100129620	NR_033940 // LOC100129620 // uncharacterized LOC100129620 // 1p21.3 // 100129620 /// EN	NR_033940	0.276749	0.609975	0.0147767	1.0103	0.921339	0.999909	1	-0.10374	-1.07456	0.492085	0.855552	1
16667516	LPPR4	ENST00000370185 // LPPR4 // lipid phosphate phosphatase-related protein type 4 // 1p21.	ENST00000370185	0.502657	0.786432	0.03895	1.02737	0.752018	0.999909	1	0.08231	1.05871	0.507144	0.863226	1
16667530	PALMD	NM_017734 // PALMD // palmdelphin // 1p22-p21 // 54873 /// ENST00000263174 // PALMD //	NM_017734	0.365472	0.688724	-0.133693	-1.0971	0.232511	0.999909	1	0.0569167	1.04024	0.603047	0.899891	1
16667542		---	---	0.587045	0.833534	-0.0112833	-1.00785	0.963763	0.999909	1	-0.000166667	-1.00012	0.999465	0.999974	1
16667544		---	---	0.215582	0.541373	0.217387	1.16263	0.0457668	0.999909	1	0.0473667	1.03338	0.638723	0.91179	1
16667546	AGL	NM_000028 // AGL // amylo-alpha-1, 6-glucosidase, 4-alpha-glucanotransferase // 1p21 //	NM_000028	6.67113e-07	0.000128855	-0.262023	-1.19916	0.0223463	0.94941	1	0.0773367	1.05507	0.458561	0.839641	1
16667590	SLC35A3	ENST00000533028 // SLC35A3 // solute carrier family 35 (UDP-N-acetylglucosamine (UDP-Gl	ENST00000533028	0.0707479	0.290086	0.0289167	1.02025	0.810688	0.999909	1	0.168087	1.12357	0.178646	0.614736	1
16667606		---	---	0.709139	0.894263	0.114983	1.08296	0.579129	0.999909	1	0.129573	1.09397	0.532606	0.872356	1
16667608	HIAT1	ENST00000370152 // HIAT1 // hippocampus abundant transcript 1 // 1p21.2 // 64645 /// NM	ENST00000370152	0.0755808	0.30143	-0.157023	-1.11498	0.177217	0.999909	1	-0.126317	-1.0915	0.271831	0.719632	1
16667625	TRMT13	NM_019083 // TRMT13 // tRNA methyltransferase 13 homolog (S. cerevisiae) // 1p21.2 // 5	NM_019083	0.27805	0.611166	-0.0177233	-1.01236	0.90575	0.999909	1	-0.2933	-1.22544	0.066845	0.39026	1
16667644	RTCA	NM_001130841 // RTCA // RNA 3'-terminal phosphate cyclase // 1p21.2 // 8634 /// NM_0037	NM_001130841	0.0175443	0.118351	-0.0457267	-1.0322	0.694459	0.999909	1	-0.334263	-1.26073	0.0114502	0.134281	1
16667660	MIR553	NR_030279 // MIR553 // microRNA 553 // 1p21.2 // 693138	NR_030279	0.29853	0.630914	-0.109697	-1.079	0.718581	0.999909	1	-0.42838	-1.34572	0.1738	0.60771	1
16667662	CDC14A	NM_003672 // CDC14A // CDC14 cell division cycle 14 homolog A (S. cerevisiae) // 1p21 /	NM_003672	9.68859e-05	0.00330714	-0.50663	-1.42073	0.00212148	0.390861	1	0.394223	1.31424	0.0108438	0.129487	1
16667694	GPR88	NM_022049 // GPR88 // G protein-coupled receptor 88 // 1p21.3 // 54112 /// ENST00000315	NM_022049	0.0625246	0.270047	-0.29602	-1.22775	0.0299772	0.986118	1	-0.151393	-1.11064	0.235213	0.681119	1
16667699		---	---	0.363702	0.687053	0.157903	1.11566	0.253515	0.999909	1	0.24041	1.18133	0.0918659	0.459383	1
16667702	VCAM1	NM_001078 // VCAM1 // vascular cell adhesion molecule 1 // 1p32-p31 // 7412 /// NM_0806	NM_001078	0.466499	0.765417	-0.177523	-1.13094	0.14672	0.999909	1	0.0114867	1.00799	0.922022	0.985201	1
16667715	SLC30A7	NM_133496 // SLC30A7 // solute carrier family 30 (zinc transporter), member 7 // 1p21.2	NM_133496	0.00367267	0.040435	0.0489467	1.03451	0.660166	0.999909	1	-0.363907	-1.28691	0.00518862	0.078146	1
16667733		---	---	0.0468488	0.225849	0.132337	1.09607	0.453827	0.999909	1	0.0606833	1.04296	0.728991	0.941072	1
16667736		---	---	1.12988e-05	0.000799464	0.180673	1.13341	0.236622	0.999909	1	1.20861	2.31114	1.36313e-06	0.000221277	0.0584986
16667750		---	---	0.0250802	0.151015	-0.338643	-1.26457	0.0419566	0.999909	1	0.0986833	1.0708	0.522884	0.868189	1
16667752		---	---	0.976196	0.99289	-0.04116	-1.02894	0.794208	0.999909	1	-0.0824267	-1.0588	0.60285	0.899891	1
16667760	S1PR1	NM_001400 // S1PR1 // sphingosine-1-phosphate receptor 1 // 1p21 // 1901 /// ENST000003	NM_001400	0.657226	0.869873	-0.0540333	-1.03816	0.675538	0.999909	1	0.0771833	1.05496	0.551321	0.87925	1
16667770		---	---	0.543158	0.810275	-0.0272433	-1.01906	0.828126	0.999909	1	0.02494	1.01744	0.842435	0.9671	1
16667778		---	---	0.527954	0.802237	-0.137923	-1.10032	0.332539	0.999909	1	-0.242077	-1.18269	0.100593	0.479743	1
16667781		---	---	0.82397	0.940323	0.0987433	1.07084	0.517487	0.999909	1	-0.0418133	-1.02941	0.782609	0.953943	1
16667783	DNAJA1P5	NR_033424 // DNAJA1P5 // DnaJ (Hsp40) homolog, subfamily A, member 1 pseudogene 5 // 1p	NR_033424	0.982384	0.995141	-0.0200767	-1.01401	0.86188	0.999909	1	-0.01513	-1.01054	0.895658	0.978308	1
16667786		---	---	0.504045	0.787152	0.12573	1.09106	0.271686	0.999909	1	-0.05517	-1.03898	0.622992	0.906386	1
16667789		---	---	0.809686	0.935352	0.01985	1.01385	0.885582	0.999909	1	0.12049	1.0871	0.389146	0.803949	1
16667793		---	---	0.591191	0.835808	-0.0776167	-1.05527	0.581457	0.999909	1	-0.04072	-1.02863	0.771469	0.95081	1
16667796		---	---	0.591191	0.835808	-0.0776167	-1.05527	0.581457	0.999909	1	-0.04072	-1.02863	0.771469	0.95081	1
16667799		---	---	0.0405332	0.206833	0.250923	1.18997	0.0838153	0.999909	1	0.426623	1.34408	0.00713267	0.0973357	1
16667801	RNPC3	ENST00000533099 // RNPC3 // RNA-binding region (RNP1, RRM) containing 3 // 1p21 // 5559	ENST00000533099	0.440983	0.746057	0.03885	1.02729	0.879385	0.999909	1	0.347723	1.27255	0.189097	0.628099	1
16667830	AMY2B	NM_020978 // AMY2B // amylase, alpha 2B (pancreatic) // 1p21 // 280 /// ENST00000361355	NM_020978	0.000557701	0.0110771	-0.112363	-1.081	0.511933	0.999909	1	0.707497	1.63297	0.000929148	0.0230314	1
16667850	AMY2A	NM_000699 // AMY2A // amylase, alpha 2A (pancreatic) // 1p21 // 279 /// ENST00000414303	NM_000699	0.612797	0.847961	-0.18542	-1.13715	0.31578	0.999909	1	0.0812667	1.05795	0.655076	0.917965	1
16667863	AMY1A	NM_004038 // AMY1A // amylase, alpha 1A (salivary) // 1p21 // 276 /// NM_001008221 // A	NM_004038	0.0123203	0.0929083	0.0449233	1.03163	0.790262	0.999909	1	0.635597	1.55358	0.00199558	0.040539	1
16667881	AMY1A	NM_004038 // AMY1A // amylase, alpha 1A (salivary) // 1p21 // 276 /// NM_001008221 // A	NM_004038	0.00576602	0.055134	0.02947	1.02064	0.880679	0.999909	1	0.783093	1.72082	0.00129729	0.0295915	1
16667895	LOC100129138	NR_033990 // LOC100129138 // THAP domain containing, apoptosis associated protein 3 pse	NR_033990	0.660468	0.871559	0.139283	1.10136	0.519581	0.999909	1	0.174477	1.12855	0.421939	0.823547	1
16667898		---	---	0.291442	0.624044	0.04268	1.03003	0.749834	0.999909	1	0.20345	1.15145	0.144302	0.562123	1
16667901		---	---	0.202881	0.525081	-0.144327	-1.10521	0.325548	0.999909	1	0.0938833	1.06724	0.517972	0.867049	1
16667903		---	---	0.89	0.963114	0.107577	1.07742	0.548637	0.999909	1	0.118033	1.08525	0.51107	0.864496	1
16667908		---	---	0.550866	0.814817	0.220857	1.16543	0.143662	0.999909	1	0.188603	1.13966	0.206792	0.651299	1
16667914		---	---	0.0313136	0.17515	-0.0902433	-1.06455	0.415259	0.999909	1	-0.119397	-1.08628	0.285637	0.731102	1
16667918	PRMT6	NM_018137 // PRMT6 // protein arginine methyltransferase 6 // 1p13.3 // 55170 /// ENST0	NM_018137	1.39586e-06	0.000205011	-0.23579	-1.17755	0.201242	0.999909	1	-1.68923	-3.22485	2.45115e-07	6.69878e-05	0.0105456
16667925	NTNG1	ENST00000370068 // NTNG1 // netrin G1 // 1p13.3 // 22854 /// NM_001113226 // NTNG1 // n	ENST00000370068	0.611478	0.847547	-0.03019	-1.02115	0.7503	0.999909	1	-0.0449933	-1.03168	0.636104	0.910702	1
16667948	VAV3-AS1	NR_046653 // VAV3-AS1 // VAV3 antisense RNA 1 (non-protein coding) // --- // 100873946	NR_046653	0.922898	0.97405	0.0333633	1.0234	0.728136	0.999909	1	-0.0168867	-1.01177	0.860099	0.970376	1
16667952		---	---	0.58943	0.835046	0.0170733	1.0119	0.899676	0.999909	1	0.00613	1.00426	0.963887	0.993665	1
16667955		---	---	0.119413	0.394601	-0.202987	-1.15108	0.0423927	0.999909	1	-0.224523	-1.16839	0.0271185	0.232905	1
16667960		---	---	0.965604	0.989474	0.0593733	1.04201	0.737783	0.999909	1	0.0259033	1.01812	0.883668	0.97516	1
16667999	LOC400768	BC051808 // LOC400768 // uncharacterized LOC400768 // 1p13.3 // 400768	BC051808	0.582597	0.831466	-0.0787833	-1.05613	0.478534	0.999909	1	0.0536867	1.03791	0.627355	0.90818	1
16668002	FAM102B	ENST00000370035 // FAM102B // family with sequence similarity 102, member B // 1p13.3 /	ENST00000370035	0.00405173	0.0432947	-0.25828	-1.19605	0.0212434	0.941482	1	-0.29858	-1.22993	0.00969202	0.120121	1
16668020	PRPF38B	NR_037185 // PRPF38B // PRP38 pre-mRNA processing factor 38 (yeast) domain containing B	NR_037185	0.0420052	0.211569	0.0793333	1.05653	0.745895	0.999909	1	-0.709123	-1.63481	0.0109561	0.130385	1
16668033	FNDC7	ENST00000370017 // FNDC7 // fibronectin type III domain containing 7 // 1p13.3 // 16347	ENST00000370017	7.69935e-07	0.000140713	-0.16337	-1.1199	0.19441	0.999909	1	1.04639	2.06536	7.38443e-07	0.000145711	0.0317257
16668047	STXBP3	NM_007269 // STXBP3 // syntaxin binding protein 3 // 1p13.3 // 6814 /// ENST00000370008	NM_007269	0.00125852	0.0193253	-0.197987	-1.1471	0.171467	0.999909	1	0.381927	1.30308	0.0151555	0.161225	1
16668074	SRG7	NR_034168 // SRG7 // spermatogenesis-related protein 7 // 1p13.3 // 642864 /// NR_04977	NR_034168	0.840939	0.945889	-0.0612133	-1.04334	0.580672	0.999909	1	0.0583767	1.04129	0.598133	0.898205	1
16668079	GPSM2	ENST00000406462 // GPSM2 // G-protein signaling modulator 2 // 1p13.3 // 29899 /// NM_0	ENST00000406462	2.41763e-06	0.000297416	-0.749623	-1.68135	5.44169e-06	0.00671349	0.234787	-0.88495	-1.8467	8.69922e-07	0.000160527	0.0373605
16668102	TMEM167B	ENST00000338272 // TMEM167B // transmembrane protein 167B // 1p13.3 // 56900 /// NM_020	ENST00000338272	0.728466	0.902742	0.0911133	1.06519	0.518845	0.999909	1	-0.00261667	-1.00182	0.985097	0.997257	1
16668109	SCARNA2	NR_003023 // SCARNA2 // small Cajal body-specific RNA 2 // 1q13.1 // 677766 /// BC07182	NR_003023	9.0943e-08	3.50846e-05	0.231953	1.17442	0.066217	0.999909	1	-0.215743	-1.1613	0.0849304	0.442918	1
16668111	KIAA1324	NM_020775 // KIAA1324 // KIAA1324 // 1p13.3 // 57535 /// NR_049773 // KIAA1324 // KIAA1	NM_020775	0.809291	0.935203	-0.04137	-1.02909	0.769065	0.999909	1	0.109383	1.07877	0.442117	0.833635	1
16668147		---	---	0.0885118	0.331277	-0.153747	-1.11245	0.115138	0.999909	1	-0.17312	-1.12749	0.0796112	0.428096	1
16668150	SARS	NM_006513 // SARS // seryl-tRNA synthetase // 1p13.3 // 6301 /// ENST00000234677 // SAR	NM_006513	0.00151484	0.0219489	0.0433	1.03047	0.797515	0.999909	1	-0.63243	-1.55017	0.00205935	0.0414365	1
16668170	CELSR2	NM_001408 // CELSR2 // cadherin, EGF LAG seven-pass G-type receptor 2 (flamingo homolog	NM_001408	0.250168	0.581923	-0.168797	-1.12412	0.166452	0.999909	1	0.100047	1.07181	0.400863	0.810792	1
16668217		---	---	0.254597	0.587549	0.186087	1.13767	0.218718	0.999909	1	0.31759	1.24625	0.0458706	0.31681	1
16668220	SYPL2	NM_001040709 // SYPL2 // synaptophysin-like 2 // 1p13.3 // 284612 /// ENST00000369872 /	NM_001040709	0.54042	0.809119	-0.134463	-1.09768	0.303322	0.999909	1	0.00853667	1.00593	0.946803	0.990603	1
16668229	ATXN7L2	NM_153340 // ATXN7L2 // ataxin 7-like 2 // 1p13.3 // 127002 /// ENST00000369870 // ATXN	NM_153340	0.0457367	0.222676	-0.0326533	-1.02289	0.74038	0.999909	1	-0.27638	-1.21115	0.0131291	0.146869	1
16668250	CYB561D1	NM_001134404 // CYB561D1 // cytochrome b-561 domain containing 1 // 1p13.3 // 284613 //	NM_001134404	0.00700058	0.0630154	-0.0990233	-1.07105	0.486205	0.999909	1	-0.608033	-1.52418	0.000695515	0.0187117	1
16668260	GPR61	ENST00000527748 // GPR61 // G protein-coupled receptor 61 // 1p13.3 // 83873 /// NM_031	ENST00000527748	0.0895545	0.333992	0.0715967	1.05088	0.608206	0.999909	1	0.246213	1.18609	0.0938083	0.463276	1
16668272	GNAI3	NM_006496 // GNAI3 // guanine nucleotide binding protein (G protein), alpha inhibiting	NM_006496	0.00181332	0.0249667	-0.207353	-1.15457	0.108402	0.999909	1	0.0804667	1.05736	0.515466	0.866345	1
16668283		---	---	0.0133997	0.0984014	-0.247973	-1.18754	0.330344	0.999909	1	0.514903	1.4289	0.055655	0.354243	1
16668286	MIR197	NR_029583 // MIR197 // microRNA 197 // 1p13.3 // 406974	NR_029583	0.635411	0.860133	-0.04578	-1.03224	0.878093	0.999909	1	0.12162	1.08796	0.684476	0.927001	1
16668288	AMPD2	NM_004037 // AMPD2 // adenosine monophosphate deaminase 2 // 1p13.3 // 271 /// NM_00125	NM_004037	0.415173	0.728789	0.151853	1.111	0.205171	0.999909	1	0.0902833	1.06458	0.442147	0.833635	1
16668333	GSTM4	NM_000850 // GSTM4 // glutathione S-transferase mu 4 // 1p13.3 // 2948 /// NR_024538 //	NM_000850	0.0244481	0.148393	0.14396	1.10493	0.457693	0.999909	1	0.217843	1.16299	0.267508	0.714772	1
16668355	GSTM2	NM_000848 // GSTM2 // glutathione S-transferase mu 2 (muscle) // 1p13.3 // 2946 /// NM_	NM_000848	0.164893	0.47025	-0.06272	-1.04443	0.786171	0.999909	1	0.140583	1.10235	0.545445	0.877532	1
16668375	GSTM1	NM_000561 // GSTM1 // glutathione S-transferase mu 1 // 1p13.3 // 2944 /// NM_146421 //	NM_000561	0.65596	0.869219	0.0748333	1.05324	0.636973	0.999909	1	0.0805	1.05738	0.611925	0.903198	1
16668397	GSTM5	NM_000851 // GSTM5 // glutathione S-transferase mu 5 // 1p13.3 // 2949 /// ENST00000256	NM_000851	0.448031	0.750469	0.07169	1.05095	0.649089	0.999909	1	0.0761033	1.05417	0.629243	0.909145	1
16668415		---	---	0.631571	0.857717	0.10365	1.07449	0.444016	0.999909	1	-0.0893267	-1.06387	0.508239	0.8637	1
16668420	CSF1	ENST00000329608 // CSF1 // colony stimulating factor 1 (macrophage) // 1p21-p13 // 1435	ENST00000329608	0.827692	0.941381	-0.0903067	-1.0646	0.423272	0.999909	1	0.0208233	1.01454	0.851774	0.968831	1
16668439	AHCYL1	NM_001242673 // AHCYL1 // adenosylhomocysteinase-like 1 // 1p13.2 // 10768 /// ENST0000	NM_001242673	0.00528196	0.0520719	0.0803767	1.05729	0.481712	0.999909	1	0.212443	1.15865	0.0776301	0.423504	1
16668464	FAM40A	NM_033088 // FAM40A // family with sequence similarity 40, member A // 1p13.3 // 85369	NM_033088	0.301635	0.63352	-0.270227	-1.206	0.104019	0.999909	1	-0.105643	-1.07597	0.506637	0.862948	1
16668503		---	---	0.623067	0.853192	0.0380767	1.02674	0.853827	0.999909	1	0.0752267	1.05353	0.716387	0.936585	1
16668505		---	---	0.0172864	0.117352	-0.31009	-1.23979	0.00923611	0.78046	1	-0.177527	-1.13094	0.104406	0.487749	1
16668513	UBL4B	NM_203412 // UBL4B // ubiquitin-like 4B // 1p13.3 // 164153 /// ENST00000334179 // UBL4	NM_203412	0.543673	0.810544	0.05621	1.03973	0.615796	0.999909	1	0.162517	1.11924	0.160812	0.588475	1
16668517	SLC6A17	ENST00000331565 // SLC6A17 // solute carrier family 6, member 17 // 1p13.3 // 388662 //	ENST00000331565	0.712856	0.895882	0.08871	1.06342	0.555791	0.999909	1	0.193097	1.14321	0.210674	0.656201	1
16668533	KCNC4	NM_004978 // KCNC4 // potassium voltage-gated channel, Shaw-related subfamily, member 4	NM_004978	0.455123	0.756436	0.0288367	1.02019	0.880324	0.999909	1	-0.214943	-1.16066	0.272886	0.720994	1
16668548		---	---	0.830347	0.942281	-0.098	-1.07029	0.596011	0.999909	1	-0.0910567	-1.06515	0.622046	0.906175	1
16668550	RBM15	ENST00000369784 // RBM15 // RNA binding motif protein 15 // 1p13 // 64783 /// NM_022768	ENST00000369784	0.02311	0.142456	0.129973	1.09427	0.323338	0.999909	1	-0.24631	-1.18617	0.0734973	0.41205	1
16668556		---	---	0.00817122	0.0700761	-0.09977	-1.0716	0.543834	0.999909	1	0.54339	1.45739	0.004713	0.0731252	1
16668564	PROK1	NM_032414 // PROK1 // prokineticin 1 // 1p21 // 84432 /// ENST00000271331 // PROK1 // p	NM_032414	0.94491	0.981942	0.122333	1.08849	0.484507	0.999909	1	0.06888	1.0489	0.691967	0.929119	1
16668572	CYMP	NR_003599 // CYMP // chymosin pseudogene // 1p13.3 // 643160 /// ENST00000420853 // CYM	NR_003599	0.0623473	0.269544	0.07794	1.05551	0.50879	0.999909	1	-0.138177	-1.10051	0.249746	0.695534	1
16668582	CD53	NM_001040033 // CD53 // CD53 molecule // 1p13 // 963 /// NM_000560 // CD53 // CD53 mole	NM_001040033	0.117011	0.390129	-0.196223	-1.1457	0.146217	0.999909	1	-0.176557	-1.13018	0.187743	0.626585	1
16668598	LOC100506293	ENST00000440689 // LOC100506293 // uncharacterized LOC100506293 // --- // 100506293	ENST00000440689	0.000164001	0.00475272	-0.02112	-1.01475	0.843663	0.999909	1	0.569357	1.48386	0.000111002	0.00494639	1
16668601	RN5S54	ENST00000516951 // RN5S54 // RNA, 5S ribosomal 54 // --- // ---	ENST00000516951	0.252395	0.584615	-0.195487	-1.14511	0.142535	0.999909	1	-0.233577	-1.17575	0.0848215	0.442721	1
16668603	CEPT1	NM_006090 // CEPT1 // choline/ethanolamine phosphotransferase 1 // 1p13.3 // 10390 ///	NM_006090	0.52822	0.802377	-0.216073	-1.16157	0.216885	0.999909	1	-0.0147433	-1.01027	0.930813	0.987503	1
16668622	CHI3L2	ENST00000445067 // CHI3L2 // chitinase 3-like 2 // 1p13.3 // 1117 /// ENST00000369744 /	ENST00000445067	0.530219	0.803779	-0.0568467	-1.04019	0.626338	0.999909	1	0.0489733	1.03453	0.67452	0.923312	1
16668649	RP11-165H20.1	NR_003928 // RP11-165H20.1 // CHIA-like pseudogene // 1p13.2 // 149620 /// ENST00000369	NR_003928	0.756928	0.914677	0.0222633	1.01555	0.856626	0.999909	1	0.03561	1.02499	0.772815	0.951382	1
16668657	CHIA	ENST00000343320 // CHIA // chitinase, acidic // 1p13.2 // 27159 /// NM_001258004 // CHI	ENST00000343320	0.671201	0.876915	0.08487	1.06059	0.39955	0.999909	1	0.0769833	1.05481	0.443679	0.833999	1
16668677	C1orf88	ENST00000369738 // C1orf88 // chromosome 1 open reading frame 88 // 1p13.2 // 128344 //	ENST00000369738	0.753505	0.913279	0.0594167	1.04204	0.589585	0.999909	1	-0.01936	-1.01351	0.859772	0.970196	1
16668687		---	---	0.505934	0.788018	-0.29614	-1.22785	0.295341	0.999909	1	-0.478557	-1.39335	0.101396	0.481869	1
16668689	ATP5F1	ENST00000369722 // ATP5F1 // ATP synthase, H+ transporting, mitochondrial Fo complex, s	ENST00000369722	0.136811	0.425491	-0.0132133	-1.0092	0.888787	0.999909	1	0.117203	1.08463	0.227918	0.674241	1
16668702	C1orf162	ENST00000343534 // C1orf162 // chromosome 1 open reading frame 162 // 1p13.2 // 128346	ENST00000343534	0.00300817	0.0351079	-0.168753	-1.12409	0.175045	0.999909	1	0.37149	1.29369	0.00747873	0.100477	1
16668712	RAP1A	ENST00000369709 // RAP1A // RAP1A, member of RAS oncogene family // 1p13.3 // 5906 ///	ENST00000369709	0.307193	0.638764	0.0373933	1.02626	0.787236	0.999909	1	0.0293733	1.02057	0.832006	0.964252	1
16668726	LOC100506343	NR_038951 // LOC100506343 // uncharacterized LOC100506343 // --- // 100506343 /// NR_03	NR_038951	0.049681	0.234777	0.0414233	1.02913	0.683837	0.999909	1	0.278603	1.21302	0.0148503	0.159076	1
16668730	DDX20	ENST00000369702 // DDX20 // DEAD (Asp-Glu-Ala-Asp) box polypeptide 20 // 1p21.1-p13.2 /	ENST00000369702	0.00131555	0.0199457	0.00807	1.00561	0.962122	0.999909	1	-0.176787	-1.13036	0.308048	0.748015	1
16668753	KCND3-AS1	ENST00000427471 // KCND3-AS1 // KCND3 antisense RNA 1 (non-protein coding) // --- // --	ENST00000427471	0.0404086	0.206429	-0.07948	-1.05664	0.463537	0.999909	1	0.0393067	1.02762	0.714806	0.935785	1
16668761		---	---	0.274618	0.607841	0.166497	1.12233	0.304158	0.999909	1	0.30424	1.23477	0.0722776	0.40818	1
16668765		---	---	0.449364	0.751638	0.1191	1.08606	0.386374	0.999909	1	0.13211	1.0959	0.338229	0.770893	1
16668768		---	---	0.444596	0.74798	0.268043	1.20417	0.22884	0.999909	1	0.05808	1.04108	0.788753	0.955395	1
16668770		---	---	0.812302	0.936437	0.0113567	1.0079	0.945688	0.999909	1	-0.12843	-1.0931	0.446224	0.834702	1
16668772	CTTNBP2NL	NM_018704 // CTTNBP2NL // CTTNBP2 N-terminal like // 1p13.2 // 55917 /// ENST0000027127	NM_018704	0.092298	0.339857	-0.272003	-1.20748	0.0813906	0.999909	1	-0.276713	-1.21143	0.0768168	0.421628	1
16668785	WNT2B	ENST00000369684 // WNT2B // wingless-type MMTV integration site family, member 2B // 1p	ENST00000369684	0.666128	0.874152	0.0291333	1.0204	0.77479	0.999909	1	0.0849033	1.06062	0.409887	0.816069	1
16668798	CAPZA1	ENST00000263168 // CAPZA1 // capping protein (actin filament) muscle Z-line, alpha 1 //	ENST00000263168	0.334417	0.663765	0.0320833	1.02249	0.902376	0.999909	1	-0.15867	-1.11626	0.546842	0.87806	1
16668815		---	---	0.519411	0.796851	0.37256	1.29465	0.579306	0.999909	1	-0.805153	-1.74733	0.240765	0.686513	1
16668817	MOV10	NM_020963 // MOV10 // Mov10, Moloney leukemia virus 10, homolog (mouse) // 1p13.2 // 43	NM_020963	0.106176	0.369611	-0.16095	-1.11802	0.192696	0.999909	1	0.157723	1.11553	0.201199	0.643537	1
16668861	FAM19A3	ENST00000369630 // FAM19A3 // family with sequence similarity 19 (chemokine (C-C motif)	ENST00000369630	0.186535	0.502688	0.126337	1.09152	0.275473	0.999909	1	-0.00848667	-1.0059	0.940225	0.988963	1
16668869		---	---	0.396483	0.713638	-0.00174667	-1.00121	0.988465	0.999909	1	0.00318333	1.00221	0.978978	0.996425	1
16668874		---	---	0.34417	0.671379	-0.305883	-1.23618	0.0524271	0.999909	1	-0.21699	-1.16231	0.154126	0.578878	1
16668878	AKR7A2P1	NR_002796 // AKR7A2P1 // aldo-keto reductase family 7, member A2 pseudogene 1 // 1p12 /	NR_002796	0.368395	0.690674	0.08735	1.06242	0.576289	0.999909	1	0.289883	1.22254	0.0793046	0.426921	1
16668880	LOC100506392	BC062295 // LOC100506392 // uncharacterized LOC100506392 // 1p13-p12 // 100506392	BC062295	0.0215945	0.135985	0.224667	1.16851	0.289853	0.999909	1	-0.44473	-1.36106	0.0477	0.324156	1
16668887		---	---	0.0984324	0.353076	0.0287033	1.02009	0.917863	0.999909	1	0.365677	1.28849	0.203134	0.645983	1
16668891	LRIG2	NM_014813 // LRIG2 // leucine-rich repeats and immunoglobulin-like domains 2 // 1p13.1	NM_014813	0.0145474	0.104325	0.194317	1.14418	0.361906	0.999909	1	-0.610407	-1.52669	0.0107699	0.129001	1
16668916		---	---	0.0283072	0.16398	-0.0583133	-1.04125	0.776941	0.999909	1	-0.141397	-1.10297	0.495372	0.857426	1
16668919	MAGI3	NM_152900 // MAGI3 // membrane associated guanylate kinase, WW and PDZ domain containin	NM_152900	0.422931	0.734808	-0.211707	-1.15806	0.278007	0.999909	1	-0.328413	-1.25563	0.102409	0.484143	1
16668947		---	---	0.00266362	0.0323746	0.0271867	1.01902	0.837109	0.999909	1	0.494957	1.40928	0.00208379	0.0418115	1
16668954	AP4B1-AS1	NR_037864 // AP4B1-AS1 // AP4B1 antisense RNA 1 (non-protein coding) // --- // 10028772	NR_037864	0.517617	0.795622	-0.0417233	-1.02934	0.721082	0.999909	1	-0.185093	-1.13689	0.129303	0.536182	1
16668960	DCLRE1B	ENST00000369563 // DCLRE1B // DNA cross-link repair 1B // 1p13.2 // 64858 /// NM_022836	ENST00000369563	8.82496e-05	0.00309053	-0.0156533	-1.01091	0.904744	0.999909	1	-0.722993	-1.6506	7.71768e-05	0.00385705	1
16668969	HIPK1	NM_198268 // HIPK1 // homeodomain interacting protein kinase 1 // 1p13.2 // 204851 ///	NM_198268	0.0128792	0.0958171	-0.21931	-1.16418	0.161428	0.999909	1	0.271493	1.20706	0.0889136	0.451499	1
16668997	OLFML3	NM_020190 // OLFML3 // olfactomedin-like 3 // 1p13.2 // 56944 /// ENST00000320334 // OL	NM_020190	0.441939	0.746445	0.104167	1.07487	0.407471	0.999909	1	-0.0800167	-1.05703	0.522311	0.867998	1
16669006		---	---	0.77875	0.923318	0.0536633	1.0379	0.613889	0.999909	1	0.03818	1.02682	0.718966	0.937206	1
16669009		---	---	0.0415711	0.210069	-0.169797	-1.1249	0.257212	0.999909	1	0.04656	1.0328	0.750471	0.946098	1
16669011		---	---	0.705664	0.89285	0.0281667	1.01972	0.882141	0.999909	1	0.215937	1.16146	0.267088	0.714331	1
16669013	SYCP1	ENST00000369522 // SYCP1 // synaptonemal complex protein 1 // 1p13-p12 // 6847 /// ENST	ENST00000369522	0.990644	0.997065	0.0103833	1.00722	0.935146	0.999909	1	-0.0325533	-1.02282	0.798861	0.958269	1
16669053	TSHB	NM_000549 // TSHB // thyroid stimulating hormone, beta // 1p13 // 7252 /// ENST00000256	NM_000549	0.0921204	0.339544	0.200233	1.14888	0.0941587	0.999909	1	0.3303	1.25727	0.0105946	0.127751	1
16669058		---	---	0.368177	0.690528	0.284717	1.21817	0.0923285	0.999909	1	0.27243	1.20784	0.105733	0.490867	1
16669061		---	---	0.861627	0.954584	0.0721433	1.05128	0.500468	0.999909	1	-0.00314667	-1.00218	0.976347	0.995944	1
16669064		---	---	0.218824	0.545419	-0.09323	-1.06676	0.405911	0.999909	1	-0.19317	-1.14327	0.0982991	0.473721	1
16669067	VANGL1	NM_001172412 // VANGL1 // vang-like 1 (van gogh, Drosophila) // 1p13.1 // 81839 /// NM_	NM_001172412	7.05209e-06	0.000588166	-0.392547	-1.31271	0.00588734	0.646261	1	-1.03494	-2.04902	8.55349e-07	0.000159198	0.0367364
16669080		---	---	0.830632	0.94231	0.0943667	1.0676	0.441121	0.999909	1	-0.02497	-1.01746	0.836756	0.965557	1
16669084		---	---	0.711981	0.89555	0.000293333	1.0002	0.998274	0.999909	1	-0.0528033	-1.03728	0.697843	0.930779	1
16669087	SLC22A15	NM_018420 // SLC22A15 // solute carrier family 22, member 15 // 1p13.1 // 55356 /// ENS	NM_018420	0.0567043	0.255184	-0.166283	-1.12216	0.565373	0.999909	1	-0.540357	-1.45433	0.0772704	0.422667	1
16669105	MAB21L3	NM_152367 // MAB21L3 // mab-21-like 3 (C. elegans) // 1p13.1 // 126868 /// ENST00000369	NM_152367	0.000943811	0.0160007	0.00347	1.00241	0.983102	0.999909	1	0.799683	1.74072	0.000243729	0.00864766	1
16669116		---	---	0.783948	0.92571	0.0489467	1.03451	0.660697	0.999909	1	-0.0673933	-1.04782	0.546932	0.87806	1
16669119		---	---	0.161258	0.465551	-0.14652	-1.1069	0.163376	0.999909	1	-0.221773	-1.16617	0.0433807	0.307605	1
16669121	ATP1A1	NM_000701 // ATP1A1 // ATPase, Na+/K+ transporting, alpha 1 polypeptide // 1p21 // 476	NM_000701	0.338815	0.667346	-0.100877	-1.07242	0.498313	0.999909	1	0.0796567	1.05677	0.591612	0.894521	1
16669159		---	---	0.9126	0.970144	-0.0529433	-1.03738	0.822906	0.999909	1	-0.0426633	-1.03001	0.856828	0.969966	1
16669161	MIR320B1	NR_031564 // MIR320B1 // microRNA 320b-1 // --- // 100302117	NR_031564	0.152681	0.452396	0.363353	1.28641	0.0950969	0.999909	1	0.01338	1.00932	0.948204	0.990972	1
16669163	C1orf137	ENST00000369482 // C1orf137 // chromosome 1 open reading frame 137 // --- // ---	ENST00000369482	0.178357	0.490494	0.0404567	1.02844	0.726318	0.999909	1	-0.00482	-1.00335	0.966657	0.994362	1
16669169	CD2	ENST00000369478 // CD2 // CD2 molecule // 1p13.1 // 914 /// NM_001767 // CD2 // CD2 mol	ENST00000369478	0.76552	0.91769	0.0911367	1.06521	0.532805	0.999909	1	-0.03165	-1.02218	0.827378	0.963621	1
16669178		---	---	0.96375	0.989036	0.0448433	1.03157	0.854595	0.999909	1	0.126167	1.09139	0.607755	0.901724	1
16669180	PTGFRN	NM_020440 // PTGFRN // prostaglandin F2 receptor negative regulator // 1p13.1 // 5738 /	NM_020440	0.976409	0.993036	-0.0243667	-1.01703	0.904619	0.999909	1	-0.00373	-1.00259	0.985361	0.997257	1
16669196	CD101	NM_004258 // CD101 // CD101 molecule // 1p13 // 9398 /// NM_001256106 // CD101 // CD101	NM_004258	0.933162	0.978126	0.0123067	1.00857	0.90207	0.999909	1	-0.01134	-1.00789	0.909724	0.981617	1
16669212	TTF2	NM_003594 // TTF2 // transcription termination factor, RNA polymerase II // 1p22 // 845	NM_003594	0.00491442	0.0494419	-0.190983	-1.14154	0.186595	0.999909	1	0.178737	1.13189	0.214577	0.660167	1
16669243	MIR942	NR_030640 // MIR942 // microRNA 942 // 1p13.1 // 100126331 /// AB209845 // TTF2 // tran	NR_030640	0.617895	0.850606	-0.267763	-1.20394	0.392295	0.999909	1	-0.20907	-1.15594	0.501805	0.860257	1
16669245		---	---	0.00117803	0.0184972	-0.22796	-1.17118	0.222083	0.999909	1	0.499063	1.4133	0.0147017	0.157759	1
16669248	LOC100506478	XR_110493 // LOC100506478 // uncharacterized LOC100506478 // --- // 100506478	XR_110493	0.0704201	0.289225	0.0341633	1.02396	0.802354	0.999909	1	0.155683	1.11395	0.265107	0.711942	1
16669251		---	---	0.836574	0.944393	-0.06603	-1.04683	0.624159	0.999909	1	-0.00279667	-1.00194	0.983365	0.996652	1
16669255	MAN1A2	ENST00000356554 // MAN1A2 // mannosidase, alpha, class 1A, member 2 // 1p13 // 10905 //	ENST00000356554	0.000824772	0.0145659	-0.12042	-1.08705	0.261918	0.999909	1	-0.0630367	-1.04466	0.549958	0.879012	1
16669278	FAM46C	NM_017709 // FAM46C // family with sequence similarity 46, member C // 1p12 // 54855 //	NM_017709	0.0465045	0.224964	-0.06142	-1.04349	0.689539	0.999909	1	-0.458537	-1.37415	0.00919047	0.115773	1
16669282		---	---	0.101902	0.360281	-0.240103	-1.18108	0.0742211	0.999909	1	-0.150733	-1.11013	0.244864	0.690264	1
16669285	GDAP2	NM_017686 // GDAP2 // ganglioside induced differentiation associated protein 2 // 1p12	NM_017686	0.013039	0.0966897	0.00675	1.00469	0.967906	0.999909	1	0.402753	1.32203	0.0291661	0.243691	1
16669288	WDR3	NM_006784 // WDR3 // WD repeat domain 3 // 1p12 // 10885 /// ENST00000349139 // WDR3 //	NM_006784	0.000838701	0.0147396	-0.05469	-1.03864	0.606309	0.999909	1	-0.357407	-1.28112	0.00422589	0.06824	1
16669321		---	---	0.443539	0.747337	0.0691967	1.04913	0.489642	0.999909	1	0.01371	1.00955	0.890145	0.977141	1
16669324		---	---	0.338881	0.667376	-0.02614	-1.01828	0.894622	0.999909	1	-0.187537	-1.13882	0.350081	0.778703	1
16669339		---	---	0.626692	0.855114	0.11602	1.08374	0.564097	0.999909	1	0.104387	1.07504	0.603361	0.899976	1
16669341		---	---	0.520384	0.79738	-0.176363	-1.13003	0.14841	0.999909	1	-0.14719	-1.10741	0.222219	0.669323	1
16669347	HAO2	NM_001005783 // HAO2 // hydroxyacid oxidase 2 (long chain) // 1p13.3-p13.1 // 51179 ///	NM_001005783	0.578921	0.829693	0.133247	1.09676	0.294146	0.999909	1	-0.0528467	-1.03731	0.671787	0.922254	1
16669361	HAO2-IT1	ENST00000419144 // HAO2-IT1 // HAO2 intronic transcript 1 (non-protein coding) // --- /	ENST00000419144	0.110343	0.37767	-0.06024	-1.04264	0.608549	0.999909	1	0.0161533	1.01126	0.89025	0.977146	1
16669364	HSD3B2	NM_001166120 // HSD3B2 // hydroxy-delta-5-steroid dehydrogenase, 3 beta- and steroid de	NM_001166120	0.764294	0.917482	-0.16843	-1.12383	0.263552	0.999909	1	-0.16264	-1.11933	0.279548	0.727206	1
16669374	HSD3B1	NM_000862 // HSD3B1 // hydroxy-delta-5-steroid dehydrogenase, 3 beta- and steroid delta	NM_000862	0.435901	0.742669	0.137803	1.10023	0.430141	0.999909	1	0.09326	1.06678	0.590959	0.89435	1
16669384	HSD3BP4	NR_033781 // HSD3BP4 // hydroxy-delta-5-steroid dehydrogenase, 3 beta, pseudogene 4 //	NR_033781	0.105908	0.369019	-0.05319	-1.03756	0.701247	0.999909	1	0.316793	1.24556	0.035952	0.275679	1
16669386		---	---	0.314874	0.645934	-0.19886	-1.14779	0.299665	0.999909	1	-0.377307	-1.29891	0.0609736	0.372291	1
16669389	PHGDH	NM_006623 // PHGDH // phosphoglycerate dehydrogenase // 1p12 // 26227 /// ENST000003694	NM_006623	0.131459	0.416311	0.09547	1.06841	0.600498	0.999909	1	-0.314653	-1.24371	0.1001	0.478395	1
16669414		---	---	0.252162	0.584358	-0.0476567	-1.03358	0.715965	0.999909	1	0.0236633	1.01654	0.856351	0.969966	1
16669417		---	---	0.749327	0.91146	0.0728167	1.05177	0.592128	0.999909	1	-0.0293767	-1.02057	0.828083	0.963621	1
16669420		---	---	0.0130046	0.0965174	0.38938	1.30983	0.0277559	0.980285	1	0.317617	1.24627	0.0645157	0.384193	1
16669422	FAM72B	NM_001100910 // FAM72B // family with sequence similarity 72, member B // 1p11.2 // 653	NM_001100910	0.0019968	0.026661	-0.539507	-1.45348	0.0680292	0.999909	1	-0.13076	-1.09487	0.637886	0.911463	1
16669437	HIST2H2BA	NR_027337 // HIST2H2BA // histone cluster 2, H2ba (pseudogene) // 1p12-p11.2 // 337875	NR_027337	2.71088e-09	4.8084e-06	-1.56438	-2.9575	3.80043e-08	0.000246223	0.00164083	-1.40914	-2.65579	1.31956e-07	4.50762e-05	0.00568164
16669440		---	---	0.168607	0.476033	-0.0574167	-1.0406	0.731396	0.999909	1	-0.158497	-1.11612	0.350499	0.779288	1
16669443	HIST2H2BF	AK092418 // HIST2H2BF // histone cluster 2, H2bf // 1q21.2 // 440689	AK092418	0.468498	0.766627	0.08821	1.06305	0.655	0.999909	1	0.0336667	1.02361	0.864139	0.97133	1
16669447		---	---	0.00562444	0.0544048	0.09453	1.06772	0.390363	0.999909	1	0.410813	1.32944	0.00192256	0.0394564	1
16669450		---	---	0.136759	0.425388	-0.0586633	-1.0415	0.686934	0.999909	1	-0.107307	-1.07722	0.464281	0.84241	1
16669454	EMBP1	NR_003955 // EMBP1 // embigin pseudogene 1 // 1p11.2 // 647121 /// AK128714 // EMBP1 //	NR_003955	0.0746741	0.29928	0.110053	1.07927	0.607321	0.999909	1	0.23572	1.17749	0.2796	0.727254	1
16669463		---	---	0.00493195	0.0495836	0.0069	1.00479	0.948611	0.999909	1	-0.313133	-1.2424	0.0104794	0.127071	1
16669467		---	---	0.223117	0.550809	-0.165287	-1.12139	0.227916	0.999909	1	-0.0878033	-1.06275	0.513328	0.865433	1
16669481		---	---	0.0121975	0.0924665	-0.214423	-1.16024	0.64937	0.999909	1	-1.79376	-3.46717	0.00180921	0.0380192	1
16669483	MIR3118-1	NR_036061 // MIR3118-1 // microRNA 3118-1 // --- // 100423008 /// NR_036062 // MIR3118-	NR_036061	0.838844	0.945155	0.0749033	1.05329	0.598447	0.999909	1	-0.08466	-1.06044	0.552281	0.879624	1
16669485		---	---	0.348318	0.674976	-0.18113	-1.13377	0.210049	0.999909	1	-0.00396	-1.00275	0.977449	0.996276	1
16669496		---	---	0.0714986	0.291953	-0.0878	-1.06275	0.513001	0.999909	1	-0.00741667	-1.00515	0.955563	0.992215	1
16669499	MIR3118-1	NR_036061 // MIR3118-1 // microRNA 3118-1 // --- // 100423008 /// NR_036062 // MIR3118-	NR_036061	0.886622	0.961829	0.0232467	1.01624	0.874181	0.999909	1	-0.111887	-1.08064	0.450819	0.836535	1
16669501	LINC00328	AF172850 // LINC00328 // long intergenic non-protein coding RNA 328 // --- // 51152	AF172850	0.144834	0.43894	0.18004	1.13292	0.257458	0.999909	1	-0.20826	-1.15529	0.19382	0.63444	1
16669504		---	---	0.15151	0.450161	0.184633	1.13653	0.147122	0.999909	1	-0.0303267	-1.02124	0.804162	0.959215	1
16669544		---	---	0.371802	0.693116	-0.0401167	-1.0282	0.744592	0.999909	1	-0.00452333	-1.00314	0.970638	0.994829	1
16669549	LOC100130000	NR_033189 // LOC100130000 // phosphodiesterase 4D interacting protein pseudogene // 1q2	NR_033189	0.41425	0.728399	0.114277	1.08243	0.616658	0.999909	1	0.0858	1.06128	0.706432	0.933407	1
16669566		---	---	4.74997e-05	0.00203274	2.00076	4.0021	0.000386744	0.139163	1	-0.944053	-1.92393	0.0440247	0.310314	1
16669568	SRGAP2B	NR_034178 // SRGAP2B // SLIT-ROBO Rho GTPase activating protein 2B (pseudogene) // 1q21	NR_034178	0.00971104	0.07882	-0.0842667	-1.06015	0.720563	0.999909	1	-0.47626	-1.39113	0.0591136	0.365952	1
16669573	NBPF9	AK294414 // NBPF9 // neuroblastoma breakpoint family, member 9 // 1q21.1 // 400818 ///	AK294414	0.221957	0.549595	0.165467	1.12153	0.425378	0.999909	1	0.40669	1.32564	0.0639818	0.382786	1
16669626	LOC100132999	BC150590 // LOC100132999 // uncharacterized LOC100132999 // 1q21.2 // 100132999	BC150590	9.86403e-06	0.000730128	-0.132067	-1.09586	0.379085	0.999909	1	1.09487	2.13593	3.87407e-06	0.000464407	0.165895
16669630		---	---	3.56956e-06	0.000383417	2.60552	6.08611	0.000357408	0.133042	1	-2.34523	-5.0814	0.000858757	0.0217485	1
16669632		---	---	0.724669	0.901635	0.07356	1.05231	0.852424	0.999909	1	0.140017	1.10192	0.723742	0.939002	1
16669687		---	---	0.716905	0.897638	0.000286667	1.0002	0.998181	0.999909	1	0.0625667	1.04432	0.620523	0.905816	1
16669692		---	---	0.0705456	0.289476	-0.18989	-1.14068	0.0626626	0.999909	1	-0.167157	-1.12284	0.0964555	0.469767	1
16669696		---	---	0.827159	0.941244	0.12083	1.08736	0.433508	0.999909	1	-0.03479	-1.02441	0.819642	0.961653	1
16669698		---	---	0.0754311	0.301067	0.00292667	1.00203	0.978799	0.999909	1	0.152787	1.11171	0.180583	0.617156	1
16669700	SEC22B	NM_004892 // SEC22B // SEC22 vesicle trafficking protein homolog B (S. cerevisiae) (gen	NM_004892	0.00146626	0.0214444	-0.196637	-1.14602	0.178285	0.999909	1	-0.155213	-1.11359	0.28174	0.729216	1
16669708	NOTCH2NL	NM_203458 // NOTCH2NL // notch 2 N-terminal like // 1q21.2 // 388677 /// ENST0000036934	NM_203458	0.0134466	0.0985777	-0.104467	-1.0751	0.682951	0.999909	1	0.70214	1.62692	0.0146673	0.157625	1
16669721	NBPF10	NM_001039703 // NBPF10 // neuroblastoma breakpoint family, member 10 // 1q21.1 // 10013	NM_001039703	0.00926641	0.0763158	-0.09803	-1.07031	0.579401	0.999909	1	0.538493	1.45245	0.00798383	0.105068	1
16669781	NOTCH2NL	AK075065 // NOTCH2NL // notch 2 N-terminal like // 1q21.2 // 388677 /// ENST00000344859	AK075065	0.00440379	0.0458759	0.12651	1.09165	0.607964	0.999909	1	0.649467	1.56859	0.0180872	0.180413	1
16669783	NOTCH2NL	ENST00000479995 // NOTCH2NL // notch 2 N-terminal like // 1q21.2 // 388677	ENST00000479995	0.0210775	0.133803	-0.29429	-1.22628	0.492467	0.999909	1	1.03022	2.04233	0.0278278	0.236816	1
16669785		---	---	0.163637	0.468494	0.73641	1.66602	0.0648054	0.999909	1	-0.19129	-1.14178	0.609431	0.902094	1
16669787	HFE2	NM_213653 // HFE2 // hemochromatosis type 2 (juvenile) // 1q21.1 // 148738 /// ENST0000	NM_213653	0.904601	0.96791	-0.14053	-1.10231	0.404549	0.999909	1	-0.12556	-1.09093	0.455215	0.838585	1
16669796	TXNIP	NM_006472 // TXNIP // thioredoxin interacting protein // 1q21.1 // 10628 /// ENST000003	NM_006472	1.98461e-06	0.000266641	1.91268	3.76509	4.80612e-06	0.00648526	0.207379	0.387433	1.30806	0.157624	0.584429	1
16669814	ANKRD34A	NM_001039888 // ANKRD34A // ankyrin repeat domain 34A // 1q21.1 // 284615 /// ENST00000	NM_001039888	0.602037	0.842097	-0.0305033	-1.02137	0.797972	0.999909	1	0.151687	1.11087	0.216234	0.662197	1
16669821	LIX1L	ENST00000369308 // LIX1L // Lix1 homolog (mouse)-like // 1q21.1 // 128077 /// NM_153713	ENST00000369308	3.72204e-05	0.00173187	-0.266273	-1.2027	0.0249422	0.973431	1	-0.0603167	-1.04269	0.576324	0.888744	1
16669830	RBM8A	NM_005105 // RBM8A // RNA binding motif protein 8A // 1q21.1 // 9939 /// ENST0000033016	NM_005105	0.463	0.762891	0.0525567	1.0371	0.707892	0.999909	1	-0.1622	-1.11899	0.258193	0.70477	1
16669840	PEX11B	NM_003846 // PEX11B // peroxisomal biogenesis factor 11 beta // 1q21.1 // 8799 /// ENST	NM_003846	0.0133926	0.0983917	0.0415367	1.02921	0.737888	0.999909	1	-0.420527	-1.33842	0.00414295	0.0673795	1
16669850	ITGA10	NM_003637 // ITGA10 // integrin, alpha 10 // 1q21 // 8515 /// ENST00000369304 // ITGA10	NM_003637	0.0162285	0.112412	-0.120177	-1.08687	0.235169	0.999909	1	0.229163	1.17215	0.0335569	0.26451	1
16669888	ANKRD35	NM_144698 // ANKRD35 // ankyrin repeat domain 35 // 1q21.1 // 148741 /// ENST0000035559	NM_144698	0.107513	0.372317	-0.328397	-1.25562	0.0116634	0.847774	1	-0.168227	-1.12368	0.157501	0.584337	1
16669905	PIAS3	NM_006099 // PIAS3 // protein inhibitor of activated STAT, 3 // 1q21 // 10401 /// ENST0	NM_006099	0.0350354	0.18875	0.00525333	1.00365	0.96084	0.999909	1	-0.24946	-1.18876	0.0332997	0.263367	1
16669930	RNF115	ENST00000369291 // RNF115 // ring finger protein 115 // 1q21.1 // 27246 /// NM_014455 /	ENST00000369291	0.00135977	0.0203447	-0.0175533	-1.01224	0.871417	0.999909	1	-0.312773	-1.24209	0.0113294	0.133516	1
16669944	PDZK1	NM_002614 // PDZK1 // PDZ domain containing 1 // 1q21 // 5174 /// NM_001201325 // PDZK1	NM_002614	0.876754	0.959141	0.0383633	1.02695	0.808595	0.999909	1	0.0796667	1.05677	0.616267	0.904841	1
16669960		---	---	0.000285175	0.00692178	0.08335	1.05948	0.857434	0.999909	1	1.00401	2.00556	0.0456577	0.31625	1
16669963	GPR89C	ENST00000447947 // GPR89C // G protein-coupled receptor 89C // 1q21.1 // 728932 /// NM_	ENST00000447947	0.813704	0.936971	0.107933	1.07768	0.589696	0.999909	1	0.177403	1.13085	0.379926	0.797221	1
16669979		---	---	0.460415	0.760882	0.134933	1.09804	0.522778	0.999909	1	0.159373	1.1168	0.451763	0.83682	1
16669983		---	---	0.00599842	0.0566454	0.441637	1.35814	0.00230544	0.403033	1	0.115667	1.08348	0.341858	0.772833	1
16669989		---	---	0.560508	0.820238	-0.04095	-1.02879	0.787599	0.999909	1	0.04178	1.02938	0.783413	0.954046	1
16669992		---	---	0.659729	0.871261	-0.08155	-1.05815	0.463631	0.999909	1	-0.0866567	-1.06191	0.436725	0.830923	1
16669995	RN5S57	ENST00000459463 // RN5S57 // RNA, 5S ribosomal 57 // --- // --- /// ENST00000459025 //	ENST00000459463	0.31013	0.641241	-0.02949	-1.02065	0.836683	0.999909	1	-0.0298833	-1.02093	0.834539	0.964777	1
16669997	NBPF12	AB033071 // NBPF12 // neuroblastoma breakpoint family, member 12 // 1q21 // 149013 ///	AB033071	0.924868	0.974882	0.0825367	1.05888	0.789088	0.999909	1	0.17476	1.12878	0.572989	0.88727	1
16670070		---	---	0.411145	0.726197	-0.278697	-1.2131	0.166079	0.999909	1	-0.320273	-1.24857	0.115549	0.508758	1
16670072		---	---	0.956316	0.98579	0.08356	1.05963	0.54646	0.999909	1	0.0130633	1.0091	0.924363	0.985523	1
16670079	PDIA3P	NR_002305 // PDIA3P // protein disulfide isomerase family A, member 3 pseudogene // 1q2	NR_002305	0.463126	0.763012	-0.0161833	-1.01128	0.954439	0.999909	1	0.0530167	1.03743	0.851619	0.968831	1
16670081	CHD1L	NM_004284 // CHD1L // chromodomain helicase DNA binding protein 1-like // 1q12 // 9557	NM_004284	0.144566	0.438334	-0.0662533	-1.04699	0.582079	0.999909	1	-0.314167	-1.24329	0.018876	0.185801	1
16670114	BCL9	NM_004326 // BCL9 // B-cell CLL/lymphoma 9 // 1q21 // 607 /// ENST00000234739 // BCL9 /	NM_004326	0.042549	0.213376	-0.2323	-1.17471	0.207473	0.999909	1	-0.538117	-1.45208	0.00880923	0.112255	1
16670128		---	---	0.730788	0.903901	0.0509267	1.03593	0.654359	0.999909	1	0.0818667	1.05839	0.474405	0.846554	1
16670131		---	---	0.54261	0.810134	-0.0449267	-1.03163	0.692149	0.999909	1	-0.0833233	-1.05946	0.466034	0.842914	1
16670134		---	---	0.680165	0.881286	-0.0488367	-1.03443	0.673145	0.999909	1	-0.115297	-1.0832	0.326773	0.763077	1
16670138	GJA8	NM_005267 // GJA8 // gap junction protein, alpha 8, 50kDa // 1q21.1 // 2703 /// ENST000	NM_005267	0.20323	0.525422	0.0958633	1.0687	0.386118	0.999909	1	-0.11033	-1.07948	0.320783	0.758533	1
16670141	GPR89B	NM_016334 // GPR89B // G protein-coupled receptor 89B // 1q21.1 // 51463 /// ENST000003	NM_016334	0.94472	0.981942	0.07269	1.05168	0.670347	0.999909	1	0.04927	1.03474	0.772522	0.951308	1
16670164		---	---	0.753805	0.913473	-0.227763	-1.17102	0.50763	0.999909	1	-0.0430333	-1.03028	0.899557	0.978667	1
16670169		---	---	0.998747	0.999544	-0.0191	-1.01333	0.881928	0.999909	1	-0.02597	-1.01816	0.840015	0.96645	1
16670172		---	---	0.520516	0.79739	0.189537	1.1404	0.166345	0.999909	1	-0.01574	-1.01097	0.905	0.979764	1
16670176	RN5S57	ENST00000459463 // RN5S57 // RNA, 5S ribosomal 57 // --- // --- /// ENST00000459025 //	ENST00000459463	0.31013	0.641241	-0.02949	-1.02065	0.836683	0.999909	1	-0.0298833	-1.02093	0.834539	0.964777	1
16670178		---	---	0.564685	0.822281	0.06773	1.04807	0.553623	0.999909	1	0.0174367	1.01216	0.878023	0.974161	1
16670183		---	---	3.20589e-08	2.03574e-05	1.34635	2.54269	0.00357258	0.504289	1	-3.40805	-10.6151	5.7326e-07	0.000118818	0.0246347
16670185	LOC284561	AK023809 // LOC284561 // uncharacterized LOC284561 // 1q21.3 // 284561	AK023809	0.00224278	0.0287559	0.240603	1.18149	0.420399	0.999909	1	-0.268193	-1.2043	0.370562	0.791686	1
16670188		---	---	0.346399	0.673215	0.0672533	1.04772	0.487276	0.999909	1	0.121467	1.08784	0.21896	0.66515	1
16670191		---	---	0.577778	0.829228	0.01268	1.00883	0.919826	0.999909	1	0.00676667	1.0047	0.957157	0.992414	1
16670195		---	---	0.526708	0.80127	-0.158443	-1.11608	0.453936	0.999909	1	-0.249487	-1.18878	0.245665	0.691062	1
16670197		---	---	4.74997e-05	0.00203274	2.00076	4.0021	0.000386744	0.139163	1	-0.944053	-1.92393	0.0440247	0.310314	1
16670199	LOC100132057	XR_110830 // LOC100132057 // phosphodiesterase 4D interacting protein pseudogene // 1q2	XR_110830	0.22339	0.551168	-0.08393	-1.0599	0.569294	0.999909	1	-0.037	-1.02598	0.800914	0.958904	1
16670210		---	---	0.00385674	0.0418638	1.05592	2.07904	0.000735862	0.203683	1	0.279567	1.21383	0.267911	0.715157	1
16670212		---	---	0.000180966	0.00509726	2.22631	4.67936	0.000654882	0.189784	1	1.0064	2.00889	0.0661362	0.388539	1
16670214		---	---	0.906718	0.968368	0.0870067	1.06216	0.46756	0.999909	1	0.0984633	1.07063	0.412344	0.817043	1
16670217	NBPF15	NM_001170755 // NBPF15 // neuroblastoma breakpoint family, member 15 // 1q21.2 // 28456	NM_001170755	0.994643	0.998478	0.0581	1.04109	0.762783	0.999909	1	0.0536967	1.03792	0.780225	0.95307	1
16670245		---	---	0.000160187	0.00466237	0.0315	1.02207	0.786335	0.999909	1	0.620087	1.53697	0.00010654	0.00479208	1
16670248		---	---	0.0269472	0.158375	0.12325	1.08919	0.563219	0.999909	1	-0.54275	-1.45675	0.0213368	0.20055	1
16670250	NBPF16	ENST00000417839 // NBPF16 // neuroblastoma breakpoint family, member 16 // 1q21.2 // 72	ENST00000417839	0.240217	0.570768	0.184293	1.13626	0.269242	0.999909	1	0.29042	1.223	0.0919234	0.459511	1
16670267		---	---	0.000961446	0.0161804	0.0265733	1.01859	0.821352	0.999909	1	0.54631	1.46035	0.000374762	0.0118812	1
16670270	PPIAL4A	NM_178230 // PPIAL4A // peptidylprolyl isomerase A (cyclophilin A)-like 4A // 1q21.2 //	NM_178230	0.0358054	0.191323	0.0196367	1.0137	0.870097	0.999909	1	0.239223	1.18036	0.0628747	0.379021	1
16670272		---	---	0.258009	0.591339	0.0809833	1.05774	0.597974	0.999909	1	0.134407	1.09764	0.385914	0.801672	1
16670276	LOC645166	NR_027355 // LOC645166 // lymphocyte-specific protein 1 pseudogene // 1q21.1 // 645166	NR_027355	0.739656	0.907107	0.140663	1.10241	0.412426	0.999909	1	0.10539	1.07579	0.536826	0.874198	1
16670284		---	---	0.0463396	0.224497	-0.120973	-1.08747	0.284597	0.999909	1	0.1904	1.14108	0.10236	0.484143	1
16670287		---	---	0.762134	0.916952	0.00266	1.00185	0.983813	0.999909	1	0.0494733	1.03489	0.706688	0.933573	1
16670291		---	---	0.628061	0.855816	-0.10097	-1.07249	0.453277	0.999909	1	-0.10689	-1.0769	0.427837	0.826012	1
16670309	FAM91A2	ENST00000452637 // FAM91A2 // family with sequence similarity 91, member A2 // 1q21.1 /	ENST00000452637	0.552134	0.815362	-0.06606	-1.04685	0.725675	0.999909	1	-0.09051	-1.06475	0.631409	0.909438	1
16670317	FCGR1C	NR_027484 // FCGR1C // Fc fragment of IgG, high affinity Ic, receptor (CD64), pseudogen	NR_027484	0.886759	0.961849	-0.238883	-1.18008	0.373474	0.999909	1	-0.229937	-1.17278	0.391107	0.805263	1
16670323		---	---	0.316551	0.647161	-0.116427	-1.08405	0.641042	0.999909	1	0.164433	1.12073	0.511988	0.865043	1
16670328	PPIAL4C	ENST00000369222 // PPIAL4C // peptidylprolyl isomerase A (cyclophilin A)-like 4C // 1q2	ENST00000369222	0.591177	0.835808	0.106833	1.07686	0.5201	0.999909	1	0.213313	1.15935	0.209464	0.654698	1
16670332	FAM91A2	NR_046138 // FAM91A2 // family with sequence similarity 91, member A2 // 1q21.1 // 5723	NR_046138	0.567379	0.823445	-0.181897	-1.13437	0.345754	0.999909	1	-0.06473	-1.04589	0.733351	0.942403	1
16670359		---	---	3.70709e-06	0.000389701	1.87159	3.65937	0.000105266	0.0554315	1	-1.23696	-2.35701	0.00314098	0.0558556	1
16670361		---	---	0.152728	0.452473	-0.129437	-1.09387	0.345566	0.999909	1	0.17438	1.12848	0.209977	0.655067	1
16670364	LOC644634	ENST00000369173 // LOC644634 // UPF0627 protein ENSP00000358171-like // 1q21.2 // 64463	ENST00000369173	0.0490739	0.232782	0.0741467	1.05274	0.624615	0.999909	1	0.0332167	1.02329	0.825847	0.963128	1
16670367	FCGR1A	NM_000566 // FCGR1A // Fc fragment of IgG, high affinity Ia, receptor (CD64) // 1q21.2-	NM_000566	0.000855796	0.0149427	0.257343	1.19528	0.486042	0.999909	1	-1.24328	-2.36736	0.00412517	0.067146	1
16670377	HIST2H4B	ENST00000392939 // HIST2H4B // histone cluster 2, H4b // 1q21 // 554313 /// ENST0000039	ENST00000392939	0.140869	0.432223	0.0924233	1.06616	0.745482	0.999909	1	0.434557	1.3515	0.14276	0.559326	1
16670383	HIST2H2AA4	ENST00000369161 // HIST2H2AA4 // histone cluster 2, H2aa4 // 1q21.2 // 723790 /// ENST0	ENST00000369161	2.69855e-05	0.00142226	-0.87954	-1.83979	0.0021159	0.390861	1	-1.30453	-2.47004	7.51113e-05	0.00378008	1
16670387	HIST2H3D	ENST00000369158 // HIST2H3D // histone cluster 2, H3d // 1q21.2 // 653604 /// ENST00000	ENST00000369158	0.000302586	0.00719475	-0.279287	-1.21359	0.441721	0.999909	1	-1.24401	-2.36856	0.00360173	0.0611263	1
16670391	BOLA1	ENST00000369153 // BOLA1 // bolA homolog 1 (E. coli) // 1q21 // 51027 /// ENST000003691	ENST00000369153	0.0113368	0.0880754	-0.09392	-1.06727	0.777662	0.999909	1	0.459713	1.37527	0.181477	0.617916	1
16670401	HIST2H2AC	NM_003517 // HIST2H2AC // histone cluster 2, H2ac // 1q21.2 // 8338 /// ENST00000331380	NM_003517	1.36579e-05	0.000909358	-0.6351	-1.55305	9.75462e-05	0.0532057	1	-0.5377	-1.45166	0.000434784	0.0134388	1
16670404	VPS45	NM_007259 // VPS45 // vacuolar protein sorting 45 homolog (S. cerevisiae) // 1q21.2 //	NM_007259	0.317247	0.647971	-0.17036	-1.12534	0.399689	0.999909	1	0.0172333	1.01202	0.931167	0.987561	1
16670432	PLEKHO1	ENST00000369124 // PLEKHO1 // pleckstrin homology domain containing, family O member 1	ENST00000369124	0.0295826	0.168652	-0.230377	-1.17314	0.0860116	0.999909	1	-0.284037	-1.2176	0.0392907	0.289548	1
16670452		---	---	2.66034e-06	0.00031733	0.167617	1.1232	0.40181	0.999909	1	1.54425	2.91653	2.09212e-06	0.000296189	0.0897016
16670454	CA14	ENST00000369111 // CA14 // carbonic anhydrase XIV // 1q21 // 23632 /// NM_012113 // CA1	ENST00000369111	0.157145	0.458791	-0.0189	-1.01319	0.871606	0.999909	1	0.0109967	1.00765	0.925056	0.985925	1
16670467		---	---	0.327429	0.657823	-0.112997	-1.08147	0.379409	0.999909	1	-0.0650767	-1.04614	0.60911	0.90207	1
16670469	C1orf54	ENST00000369102 // C1orf54 // chromosome 1 open reading frame 54 // 1q21.2 // 79630 ///	ENST00000369102	5.35719e-05	0.0021968	0.0541367	1.03824	0.721727	0.999909	1	1.01587	2.02213	1.12475e-05	0.000968612	0.480044
16670479	C1orf51	BC047238 // C1orf51 // chromosome 1 open reading frame 51 // 1q21.2 // 148523 /// ENST0	BC047238	0.302189	0.634217	-0.138993	-1.10114	0.339477	0.999909	1	-0.0585467	-1.04142	0.683052	0.926514	1
16670492	MRPS21	ENST00000369084 // MRPS21 // mitochondrial ribosomal protein S21 // 1q21 // 54460 /// N	ENST00000369084	0.0873847	0.328784	0.0174	1.01213	0.878498	0.999909	1	-0.064	-1.04536	0.576085	0.888574	1
16670499	PRPF3	NM_004698 // PRPF3 // PRP3 pre-mRNA processing factor 3 homolog (S. cerevisiae) // 1q21	NM_004698	0.374097	0.694984	0.0918967	1.06577	0.610564	0.999909	1	-0.18182	-1.13431	0.320586	0.758262	1
16670527	RPRD2	NM_015203 // RPRD2 // regulation of nuclear pre-mRNA domain containing 2 // 1q21.3 // 2	NM_015203	0.0141938	0.102455	-0.10688	-1.0769	0.358289	0.999909	1	-0.37403	-1.29597	0.00532089	0.0792809	1
16670547	TARS2	NM_025150 // TARS2 // threonyl-tRNA synthetase 2, mitochondrial (putative) // 1q21.3 //	NM_025150	0.000281887	0.00685741	-0.14632	-1.10674	0.246332	0.999909	1	-0.588893	-1.50409	0.000287241	0.00973553	1
16670574	ECM1	NM_004425 // ECM1 // extracellular matrix protein 1 // 1q21 // 1893 /// NM_001202858 //	NM_004425	0.000271553	0.00670805	-0.0815867	-1.05818	0.454535	0.999909	1	0.390707	1.31104	0.00266053	0.0496248	1
16670592	LINC00568	NR_051960 // LINC00568 // long intergenic non-protein coding RNA 568 // --- // 10087405	NR_051960	0.11436	0.385215	-0.0364967	-1.02562	0.811182	0.999909	1	0.187057	1.13844	0.233296	0.679252	1
16670595		---	---	0.0408423	0.207821	-0.189163	-1.1401	0.062044	0.999909	1	-0.1359	-1.09878	0.166432	0.597483	1
16670599	ADAMTSL4	ENST00000369038 // ADAMTSL4 // ADAMTS-like 4 // 1q21.3 // 54507 /// NM_019032 // ADAMTS	ENST00000369038	0.490642	0.779305	-0.148113	-1.10812	0.275782	0.999909	1	-0.0704067	-1.05001	0.597879	0.898205	1
16670627		---	---	0.563926	0.821837	-0.0574067	-1.04059	0.579212	0.999909	1	0.0576067	1.04074	0.577907	0.889624	1
16670632	SETDB1	NM_001145415 // SETDB1 // SET domain, bifurcated 1 // 1q21 // 9869 /// NM_012432 // SET	NM_001145415	0.000600025	0.0116132	-0.29354	-1.22564	0.0460687	0.999909	1	-0.784257	-1.7222	5.08837e-05	0.00286088	1
16670673		---	---	0.00844006	0.0715996	-0.21771	-1.16289	0.198731	0.999909	1	0.25338	1.192	0.138953	0.553008	1
16670677		---	---	0.540769	0.8094	-0.0753067	-1.05358	0.441374	0.999909	1	-0.0349	-1.02449	0.718808	0.937085	1
16670681	ANXA9	NM_003568 // ANXA9 // annexin A9 // 1q21 // 8416 /// ENST00000368947 // ANXA9 // annexi	NM_003568	0.155044	0.455569	-0.305527	-1.23587	0.0257252	0.97483	1	-0.08311	-1.0593	0.506066	0.862792	1
16670697	PRUNE	NM_021222 // PRUNE // prune homolog (Drosophila) // 1q21 // 58497 /// ENST00000271620 /	NM_021222	2.75579e-07	6.97098e-05	-0.389467	-1.30991	0.0161326	0.90394	1	-1.47841	-2.78641	9.28305e-08	3.64402e-05	0.0039983
16670710	BNIPL	NM_001159642 // BNIPL // BCL2/adenovirus E1B 19kD interacting protein like // 1q21.3 //	NM_001159642	0.751826	0.912547	-0.0455233	-1.03206	0.757283	0.999909	1	0.13793	1.10033	0.356237	0.783001	1
16670728	C1orf56	BC002469 // C1orf56 // chromosome 1 open reading frame 56 // 1q21.3 // 54964 /// ENST00	BC002469	0.6553	0.868931	-0.0414267	-1.02913	0.665572	0.999909	1	-0.07825	-1.05574	0.418536	0.821228	1
16670739	MLLT11	ENST00000368921 // MLLT11 // myeloid/lymphoid or mixed-lineage leukemia (trithorax homo	ENST00000368921	0.303878	0.635776	0.0437567	1.03079	0.717831	0.999909	1	0.253313	1.19194	0.0518549	0.339427	1
16670743	GABPB2	ENST00000368918 // GABPB2 // GA binding protein transcription factor, beta subunit 2 //	ENST00000368918	0.117465	0.390884	-0.265147	-1.20176	0.131749	0.999909	1	0.0966967	1.06932	0.567755	0.885792	1
16670758	SCNM1	NM_001204856 // SCNM1 // sodium channel modifier 1 // 1q21.3 // 79005 /// NM_001204848	NM_001204856	0.151378	0.449894	-0.06175	-1.04373	0.614417	0.999909	1	-0.156573	-1.11464	0.213121	0.658977	1
16670774	PIP5K1A	NM_001135638 // PIP5K1A // phosphatidylinositol-4-phosphate 5-kinase, type I, alpha //	NM_001135638	0.895761	0.964948	-0.05242	-1.037	0.867695	0.999909	1	0.0617067	1.0437	0.844564	0.967592	1
16670803	PSMD4	ENST00000368884 // PSMD4 // proteasome (prosome, macropain) 26S subunit, non-ATPase, 4	ENST00000368884	0.217028	0.543009	-0.269603	-1.20548	0.27454	0.999909	1	0.120597	1.08718	0.618501	0.905188	1
16670826	ZNF687	ENST00000324048 // ZNF687 // zinc finger protein 687 // 1q21.3 // 57592 /// NM_020832 /	ENST00000324048	0.157367	0.459217	0.362893	1.286	0.0975905	0.999909	1	0.12729	1.09224	0.542345	0.876023	1
16670844		---	---	0.00660532	0.0605172	-0.353813	-1.27793	0.0362461	0.999909	1	0.321447	1.24958	0.0537563	0.346602	1
16670847	LOC100505481	ENST00000455503 // LOC100505481 // uncharacterized LOC100505481 // --- // 100505481	ENST00000455503	0.0818406	0.316346	-0.30485	-1.23529	0.102318	0.999909	1	0.143967	1.10494	0.421767	0.823431	1
16670850	PSMB4	ENST00000290541 // PSMB4 // proteasome (prosome, macropain) subunit, beta type, 4 // 1q	ENST00000290541	0.0114231	0.0886502	-0.117693	-1.085	0.360791	0.999909	1	0.355293	1.27925	0.0132886	0.14827	1
16670866	CGN	NM_020770 // CGN // cingulin // 1q21 // 57530 /// ENST00000271636 // CGN // cingulin //	NM_020770	0.083464	0.320126	-0.09404	-1.06735	0.411696	0.999909	1	0.04789	1.03375	0.672917	0.922821	1
16670894	TUFT1	NM_020127 // TUFT1 // tuftelin 1 // 1q21 // 7286 /// ENST00000368849 // TUFT1 // tuftel	NM_020127	0.487373	0.777536	0.31475	1.2438	0.123298	0.999909	1	0.0772533	1.05501	0.692619	0.929294	1
16670918	MIR554	NR_030280 // MIR554 // microRNA 554 // 1q21.3 // 693139	NR_030280	0.579592	0.829718	0.0943933	1.06762	0.375466	0.999909	1	0.129387	1.09383	0.230445	0.676881	1
16670920	SNX27	NM_030918 // SNX27 // sorting nexin family member 27 // 1q21.3 // 81609 /// ENST0000036	NM_030918	0.119655	0.395027	-0.0970267	-1.06957	0.359345	0.999909	1	-0.00261	-1.00181	0.980001	0.996454	1
16670938		---	---	0.0551745	0.250935	-0.316833	-1.24559	0.0403505	0.999909	1	-0.413337	-1.33176	0.0107924	0.129091	1
16670940	CELF3	NM_007185 // CELF3 // CUGBP, Elav-like family member 3 // 1q21 // 11189 /// NM_00117264	NM_007185	0.818197	0.938473	0.04859	1.03425	0.69702	0.999909	1	0.0878133	1.06276	0.484554	0.852216	1
16670943	RIIAD1	NM_001144956 // RIIAD1 // regulatory subunit of type II PKA R-subunit (RIIa) domain con	NM_001144956	0.12343	0.401362	-0.0989333	-1.07098	0.402086	0.999909	1	-0.15321	-1.11204	0.202637	0.645557	1
16670959	OAZ3	ENST00000315067 // OAZ3 // ornithine decarboxylase antizyme 3 // 1q21.3 // 51686 /// EN	ENST00000315067	0.00427912	0.0449313	0.00914333	1.00636	0.943686	0.999909	1	0.46835	1.38353	0.00267302	0.0497718	1
16670971		---	---	0.0671827	0.281979	-0.08609	-1.06149	0.566181	0.999909	1	0.340613	1.26629	0.0364367	0.27768	1
16670975		---	---	0.738039	0.906365	0.05241	1.037	0.639994	0.999909	1	-0.0919233	-1.06579	0.416096	0.820001	1
16670981		---	---	0.125714	0.405401	0.111453	1.08032	0.37549	0.999909	1	0.0628433	1.04452	0.61359	0.904089	1
16670994		---	---	0.165164	0.470462	0.00969333	1.00674	0.941392	0.999909	1	0.06583	1.04669	0.61923	0.905214	1
16670997	FLG-AS1	AK056431 // FLG-AS1 // FLG antisense RNA 1 (non-protein coding) // 1q21.3 // 339400	AK056431	0.553354	0.815962	0.0229067	1.016	0.82931	0.999909	1	0.05846	1.04135	0.584055	0.891435	1
16671013		---	---	0.966958	0.989718	0.01353	1.00942	0.930006	0.999909	1	0.0325767	1.02284	0.832624	0.964314	1
16671016		---	---	0.98434	0.995803	-0.07586	-1.05399	0.588868	0.999909	1	-0.014	-1.00975	0.920107	0.985137	1
16671019	LCE5A	NM_178438 // LCE5A // late cornified envelope 5A // 1q21.3 // 254910 /// ENST0000033426	NM_178438	0.895954	0.965022	0.0309333	1.02167	0.849674	0.999909	1	-0.0176733	-1.01233	0.913727	0.983197	1
16671023	CRCT1	ENST00000368790 // CRCT1 // cysteine-rich C-terminal 1 // 1q21 // 54544 /// NM_019060 /	ENST00000368790	0.547038	0.81257	-0.01694	-1.01181	0.855602	0.999909	1	0.00564333	1.00392	0.951632	0.991403	1
16671027	LCE3C	NM_178434 // LCE3C // late cornified envelope 3C // 1q21.3 // 353144 /// ENST0000033388	NM_178434	0.666095	0.874152	0.0407733	1.02867	0.72964	0.999909	1	0.117853	1.08512	0.32588	0.762806	1
16671031	LCE3B	NM_178433 // LCE3B // late cornified envelope 3B // 1q21.3 // 353143 /// ENST0000033563	NM_178433	0.385549	0.704369	-0.167643	-1.12322	0.280845	0.999909	1	0.05736	1.04056	0.706547	0.933502	1
16671033	LINC00302	AF005082 // LINC00302 // long intergenic non-protein coding RNA 302 // 1q21.3 // 388699	AF005082	0.549738	0.814106	-0.0666567	-1.04729	0.558551	0.999909	1	-0.08881	-1.06349	0.438072	0.831616	1
16671037	LCE2D	NM_178430 // LCE2D // late cornified envelope 2D // 1q21.3 // 353141 /// ENST0000036878	NM_178430	0.0007363	0.013443	-0.351013	-1.27546	0.00195634	0.375217	1	-0.123433	-1.08932	0.198456	0.639884	1
16671041	LCE2C	NM_178429 // LCE2C // late cornified envelope 2C // 1q21.3 // 353140 /// ENST0000036878	NM_178429	0.173955	0.483568	0.0955433	1.06847	0.566268	0.999909	1	0.314057	1.2432	0.0748966	0.41606	1
16671045	LCE2B	NM_014357 // LCE2B // late cornified envelope 2B // 1q21 // 26239 /// ENST00000417924 /	NM_014357	0.0767196	0.304381	-0.0186333	-1.013	0.866028	0.999909	1	-0.197687	-1.14686	0.0907183	0.456605	1
16671049	LCE2A	NM_178428 // LCE2A // late cornified envelope 2A // 1q21.3 // 353139 /// ENST0000036877	NM_178428	0.452133	0.753875	-0.187683	-1.13893	0.339444	0.999909	1	0.106467	1.07659	0.583372	0.891435	1
16671053	LCE4A	ENST00000368777 // LCE4A // late cornified envelope 4A // 1q21.3 // 199834 /// NM_17835	ENST00000368777	0.772169	0.920624	0.03521	1.02471	0.77763	0.999909	1	0.00679667	1.00472	0.95646	0.992283	1
16671057	C1orf68	ENST00000362017 // C1orf68 // chromosome 1 open reading frame 68 // 1q21.3 // 100129271	ENST00000362017	0.185229	0.500903	0.05759	1.04073	0.64664	0.999909	1	-0.03741	-1.02627	0.765319	0.949559	1
16671061	KPRP	NM_001025231 // KPRP // keratinocyte proline-rich protein // 1q21.3 // 448834 /// ENST0	NM_001025231	0.491714	0.779962	-0.167213	-1.12289	0.161869	0.999909	1	-0.176357	-1.13003	0.141745	0.557062	1
16671065	LCE1F	NM_178354 // LCE1F // late cornified envelope 1F // 1q21.3 // 353137 /// ENST0000033437	NM_178354	0.0585693	0.260107	0.09294	1.06654	0.358626	0.999909	1	-0.0254833	-1.01782	0.798272	0.958193	1
16671068	LCE1E	ENST00000368771 // LCE1E // late cornified envelope 1E // 1q21.3 // 353135 /// NM_17835	ENST00000368771	0.804752	0.933635	0.116937	1.08443	0.407758	0.999909	1	0.00638333	1.00443	0.963469	0.993516	1
16671073		---	---	0.411552	0.726293	-0.00679667	-1.00472	0.951946	0.999909	1	0.0884333	1.06321	0.43836	0.831871	1
16671077	LCE1B	NM_178349 // LCE1B // late cornified envelope 1B // 1q21.3 // 353132 /// ENST0000036009	NM_178349	0.955631	0.98548	0.0587867	1.04159	0.677346	0.999909	1	0.0971733	1.06968	0.49409	0.856884	1
16671082	LCE1A	ENST00000368766 // LCE1A // late cornified envelope 1A // 1q21.3 // 353131 /// NM_17834	ENST00000368766	0.360346	0.684335	0.1589	1.11644	0.173344	0.999909	1	-0.0536233	-1.03787	0.635109	0.910606	1
16671086	LCE6A	NM_001128600 // LCE6A // late cornified envelope 6A // 1q21.3 // 448835 /// ENST0000043	NM_001128600	0.523748	0.799489	-0.0251467	-1.01758	0.803052	0.999909	1	-0.13693	-1.09956	0.188833	0.627649	1
16671090	SMCP	NM_030663 // SMCP // sperm mitochondria-associated cysteine-rich protein // 1q21.3 // 4	NM_030663	0.180605	0.49433	0.0272467	1.01907	0.787235	0.999909	1	0.0593867	1.04202	0.558429	0.881722	1
16671094	IVL	NM_005547 // IVL // involucrin // 1q21 // 3713 /// ENST00000368764 // IVL // involucrin	NM_005547	0.301449	0.633255	-0.110093	-1.0793	0.410814	0.999909	1	0.02467	1.01725	0.851944	0.968831	1
16671100	SPRR4	NM_173080 // SPRR4 // small proline-rich protein 4 // 1q21.3 // 163778 /// ENST00000328	NM_173080	0.808542	0.935074	-0.0199467	-1.01392	0.894449	0.999909	1	-0.156137	-1.1143	0.308715	0.748629	1
16671104	SPRR1A	NM_001199828 // SPRR1A // small proline-rich protein 1A // 1q21-q22 // 6698 /// NM_0059	NM_001199828	0.47862	0.772101	0.103513	1.07439	0.498715	0.999909	1	0.09538	1.06835	0.532501	0.872356	1
16671108	SPRR3	NM_005416 // SPRR3 // small proline-rich protein 3 // 1q21-q22 // 6707 /// ENST00000331	NM_005416	0.597218	0.839479	-0.00350333	-1.00243	0.977378	0.999909	1	0.163313	1.11986	0.200621	0.643205	1
16671115	SPRR1B	NM_003125 // SPRR1B // small proline-rich protein 1B // 1q21-q22 // 6699 /// ENST000003	NM_003125	0.884541	0.961474	0.05687	1.04021	0.694229	0.999909	1	0.13925	1.10133	0.342844	0.773806	1
16671121		---	---	0.418543	0.730859	0.0185133	1.01292	0.854781	0.999909	1	0.137733	1.10018	0.187976	0.626806	1
16671125	LELP1	NM_001010857 // LELP1 // late cornified envelope-like proline-rich 1 // 1q21.3 // 14901	NM_001010857	0.525055	0.800175	-0.11661	-1.08418	0.268226	0.999909	1	0.0334667	1.02347	0.745293	0.944799	1
16671129	PRR9	NM_001195571 // PRR9 // proline rich 9 // 1q21.3 // 574414 /// ENST00000368744 // PRR9	NM_001195571	0.29874	0.631126	-0.29267	-1.22491	0.0769621	0.999909	1	-0.146683	-1.10702	0.35359	0.781683	1
16671133	LOR	NM_000427 // LOR // loricrin // 1q21 // 4014 /// ENST00000368742 // LOR // loricrin //	NM_000427	0.307164	0.638735	-0.129257	-1.09373	0.33144	0.999909	1	0.128883	1.09345	0.332789	0.767438	1
16671137		---	---	0.670783	0.8767	-0.0374767	-1.02632	0.827571	0.999909	1	0.00564667	1.00392	0.973795	0.995254	1
16671139	S100A9	NM_002965 // S100A9 // S100 calcium binding protein A9 // 1q21 // 6280 /// ENST00000368	NM_002965	0.807351	0.93459	-0.12373	-1.08955	0.488868	0.999909	1	0.06008	1.04252	0.734998	0.942756	1
16671144	S100A7A	ENST00000329256 // S100A7A // S100 calcium binding protein A7A // 1q21.3 // 338324 ///	ENST00000329256	0.0170856	0.116423	-0.0217633	-1.0152	0.837418	0.999909	1	0.309083	1.23892	0.0106565	0.128196	1
16671151	LOC100505623	ENST00000420695 // LOC100505623 // uncharacterized LOC100505623 // --- // 100505623	ENST00000420695	0.412875	0.727256	-0.0236967	-1.01656	0.895885	0.999909	1	0.232557	1.17492	0.212807	0.658921	1
16671154	S100A1	ENST00000368698 // S100A1 // S100 calcium binding protein A1 // 1q21 // 6271 /// NM_006	ENST00000368698	0.0140371	0.101698	-0.0757233	-1.05389	0.429334	0.999909	1	0.264157	1.20093	0.0136429	0.150981	1
16671166	CHTOP	NM_015607 // CHTOP // chromatin target of PRMT1 // 1q21.3 // 26097 /// NM_001206612 //	NM_015607	1.39534e-06	0.000205011	-0.05068	-1.03575	0.617868	0.999909	1	-0.958773	-1.94366	2.36942e-07	6.65439e-05	0.0101954
16671178	SNAPIN	NM_012437 // SNAPIN // SNAP-associated protein // 1q21.3 // 23557 /// ENST00000368685 /	NM_012437	0.00547845	0.0533862	-0.111413	-1.08029	0.45175	0.999909	1	-0.138927	-1.10109	0.350964	0.77972	1
16671187	NPR1	NM_000906 // NPR1 // natriuretic peptide receptor A/guanylate cyclase A (atrionatriuret	NM_000906	0.633817	0.859312	-0.09556	-1.06848	0.513208	0.999909	1	0.05275	1.03724	0.71658	0.936646	1
16671217	INTS3	ENST00000318967 // INTS3 // integrator complex subunit 3 // 1q21.3 // 65123 /// ENST000	ENST00000318967	0.148594	0.444928	-0.147843	-1.10791	0.292677	0.999909	1	-0.311927	-1.24136	0.0375184	0.282681	1
16671264	SLC27A3	ENST00000271857 // SLC27A3 // solute carrier family 27 (fatty acid transporter), member	ENST00000271857	0.544354	0.811195	-0.0596833	-1.04224	0.63999	0.999909	1	0.118143	1.08534	0.36038	0.785681	1
16671292	LOC343052	XR_133204 // LOC343052 // immunoglobulin superfamily, DCC subclass, member 3 pseudogene	XR_133204	0.798702	0.93177	0.0556	1.03929	0.61597	0.999909	1	0.0424333	1.02985	0.701292	0.931833	1
16671305	CREB3L4	NM_130898 // CREB3L4 // cAMP responsive element binding protein 3-like 4 // 1q21.3 // 1	NM_130898	0.145303	0.439642	-0.0562067	-1.03973	0.637398	0.999909	1	0.220143	1.16485	0.0810014	0.431967	1
16671325	RPS27	ENST00000493224 // RPS27 // ribosomal protein S27 // 1q21 // 6232 /// ENST00000392558 /	ENST00000493224	0.00201116	0.0267792	0.916057	1.88695	0.0111465	0.839062	1	-0.53284	-1.44677	0.109659	0.499481	1
16671334	UBAP2L	NM_014847 // UBAP2L // ubiquitin associated protein 2-like // 1q21.3 // 9898 /// ENST00	NM_014847	0.582093	0.831109	0.000743333	1.00052	0.995779	0.999909	1	-0.0913167	-1.06534	0.519177	0.867432	1
16671379		---	---	0.796147	0.930734	0.02143	1.01497	0.970075	0.999909	1	-0.41852	-1.33656	0.468374	0.843903	1
16671381	HAX1	NM_006118 // HAX1 // HCLS1 associated protein X-1 // 1q21.3 // 10456 /// ENST0000032870	NM_006118	0.162886	0.467464	-0.01283	-1.00893	0.919308	0.999909	1	-0.01495	-1.01042	0.906039	0.980219	1
16671399		---	---	2.80876e-05	0.00145772	0.0134667	1.00938	0.907523	0.999909	1	0.142913	1.10413	0.230677	0.676881	1
16671401		---	---	0.455086	0.756405	0.08819	1.06304	0.718541	0.999909	1	0.245413	1.18543	0.323929	0.761212	1
16671403		---	---	0.00194537	0.0261441	0.120147	1.08685	0.377662	0.999909	1	-0.0262567	-1.01837	0.844905	0.967592	1
16671405	AQP10	NM_080429 // AQP10 // aquaporin 10 // 1q21.3 // 89872 /// ENST00000324978 // AQP10 // a	NM_080429	0.733895	0.904861	0.0593833	1.04202	0.617941	0.999909	1	-0.03689	-1.0259	0.755975	0.947408	1
16671416	ATP8B2	NM_020452 // ATP8B2 // ATPase, aminophospholipid transporter, class I, type 8B, member	NM_020452	0.457854	0.758677	-0.126067	-1.09131	0.266261	0.999909	1	-0.165407	-1.12148	0.151329	0.574551	1
16671455	RNU7-57P	ENST00000459540 // RNU7-57P // RNA, U7 small nuclear 57 pseudogene // --- // ---	ENST00000459540	0.207242	0.530986	0.0873967	1.06245	0.680944	0.999909	1	-0.30819	-1.23815	0.161692	0.589988	1
16671457	IL6R	NM_000565 // IL6R // interleukin 6 receptor // 1q21 // 3570 /// ENST00000368485 // IL6R	NM_000565	0.169557	0.477995	-0.162733	-1.11941	0.221698	0.999909	1	-0.318823	-1.24731	0.0257268	0.226065	1
16671472	TDRD10	NM_001098475 // TDRD10 // tudor domain containing 10 // 1q21.3 // 126668 /// ENST000003	NM_001098475	0.556364	0.817692	-0.09771	-1.07007	0.375781	0.999909	1	0.0462167	1.03255	0.671603	0.922168	1
16671491	UBE2Q1-AS1	ENST00000441613 // UBE2Q1-AS1 // UBE2Q1 antisense RNA 1 (non-protein coding) // --- //	ENST00000441613	0.801714	0.932728	-0.0126967	-1.00884	0.934142	0.999909	1	-0.107857	-1.07763	0.486781	0.853569	1
16671494	CHRNB2	NM_000748 // CHRNB2 // cholinergic receptor, nicotinic, beta 2 (neuronal) // 1q21.3 //	NM_000748	0.123029	0.400542	-0.0562333	-1.03975	0.667958	0.999909	1	-0.0390033	-1.0274	0.765645	0.949567	1
16671503	CKS1B	NR_024163 // CKS1B // CDC28 protein kinase regulatory subunit 1B // 1q21.2 // 1163 ///	NR_024163	0.00091755	0.0156662	-0.0321467	-1.02253	0.848529	0.999909	1	0.4682	1.38338	0.0138406	0.152248	1
16671514	MIR4258	NR_036212 // MIR4258 // microRNA 4258 // --- // 100423020	NR_036212	0.177338	0.489045	-0.226697	-1.17015	0.272168	0.999909	1	-0.0285967	-1.02002	0.887242	0.976378	1
16671516	FLAD1	NM_025207 // FLAD1 // FAD1 flavin adenine dinucleotide synthetase homolog (S. cerevisia	NM_025207	0.00344369	0.038613	0.0114167	1.00794	0.907612	0.999909	1	0.00697667	1.00485	0.943454	0.989514	1
16671540	LENEP	ENST00000392487 // LENEP // lens epithelial protein // 1q22 // 55891 /// NM_018655 // L	ENST00000392487	0.00531446	0.0522849	-0.122627	-1.08872	0.480764	0.999909	1	-0.0571133	-1.04038	0.740722	0.943609	1
16671545	ZBTB7B	NM_001252406 // ZBTB7B // zinc finger and BTB domain containing 7B // 1q21.3 // 51043 /	NM_001252406	0.00770107	0.0670563	0.175597	1.12943	0.11841	0.999909	1	-0.260067	-1.19753	0.027707	0.235927	1
16671555	DCST1	NM_152494 // DCST1 // DC-STAMP domain containing 1 // 1q22 // 149095 /// NM_001143687 /	NM_152494	0.103607	0.364401	-0.00743333	-1.00517	0.939536	0.999909	1	0.196763	1.14612	0.0611849	0.373017	1
16671579	ADAM15	NR_048577 // ADAM15 // ADAM metallopeptidase domain 15 // 1q21.3 // 8751 /// NR_048578	NR_048577	0.177724	0.489609	-0.0810333	-1.05778	0.533932	0.999909	1	-0.03529	-1.02476	0.785196	0.954563	1
16671623	EFNA4	NM_005227 // EFNA4 // ephrin-A4 // 1q21-q22 // 1945 /// ENST00000368409 // EFNA4 // eph	NM_005227	0.00896418	0.074739	-0.0829467	-1.05918	0.720394	0.999909	1	-0.847267	-1.79909	0.00243964	0.0467986	1
16671632	EFNA3	NM_004952 // EFNA3 // ephrin-A3 // 1q21-q22 // 1944 /// ENST00000368408 // EFNA3 // eph	NM_004952	8.70934e-05	0.00306745	-0.35661	-1.28041	0.0233112	0.960114	1	-0.936727	-1.91418	1.29294e-05	0.00106588	0.551541
16671640		---	---	0.393872	0.711295	0.15451	1.11304	0.166097	0.999909	1	0.19819	1.14726	0.0823266	0.435592	1
16671642	EFNA1	ENST00000368407 // EFNA1 // ephrin-A1 // 1q21-q22 // 1942 /// NM_004428 // EFNA1 // eph	ENST00000368407	0.815102	0.937565	0.0569167	1.04024	0.536447	0.999909	1	0.06899	1.04898	0.455217	0.838585	1
16671653	SLC50A1	NM_018845 // SLC50A1 // solute carrier family 50 (sugar transporter), member 1 // 1q22	NM_018845	0.309984	0.64119	-0.0375467	-1.02637	0.735356	0.999909	1	0.16282	1.11947	0.157908	0.584638	1
16671669		---	---	5.66609e-05	0.0022717	-0.0534933	-1.03777	0.667413	0.999909	1	0.23277	1.17509	0.0777904	0.423954	1
16671671	TRIM46	NR_046327 // TRIM46 // tripartite motif containing 46 // 1q22 // 80128 /// NM_025058 //	NR_046327	0.762496	0.917145	-0.0598533	-1.04236	0.644755	0.999909	1	0.109523	1.07887	0.403352	0.811543	1
16671692	MIR92B	NR_030281 // MIR92B // microRNA 92b // 1q22 // 693235	NR_030281	0.0247262	0.149513	-0.177733	-1.13111	0.247708	0.999909	1	0.15846	1.1161	0.30021	0.741935	1
16671694	LOC100653116	ENST00000430312 // LOC100653116 // uncharacterized LOC100653116 // --- // 100653116 ///	ENST00000430312	0.28453	0.617373	0.113487	1.08184	0.444979	0.999909	1	-4.33333e-05	-1.00003	0.999765	0.999974	1
16671707	MTX1	NM_002455 // MTX1 // metaxin 1 // 1q21 // 4580 /// ENST00000368376 // MTX1 // metaxin 1	NM_002455	0.725484	0.90179	0.04785	1.03372	0.679723	0.999909	1	-0.0263533	-1.01843	0.819724	0.961653	1
16671723	HCN3	NM_020897 // HCN3 // hyperpolarization activated cyclic nucleotide-gated potassium chan	NM_020897	0.520175	0.797298	0.0932767	1.06679	0.685284	0.999909	1	0.203043	1.15112	0.383271	0.798999	1
16671738	FDPS	NM_002004 // FDPS // farnesyl diphosphate synthase // 1q22 // 2224 /// NM_001135821 //	NM_002004	0.888235	0.96229	-0.01772	-1.01236	0.898516	0.999909	1	-0.116023	-1.08374	0.409802	0.815976	1
16671759	RUSC1	NM_001105203 // RUSC1 // RUN and SH3 domain containing 1 // 1q21-q22 // 23623 /// NM_00	NM_001105203	0.863025	0.954837	-0.131453	-1.0954	0.345148	0.999909	1	-0.06919	-1.04913	0.614837	0.904234	1
16671782		---	---	0.120773	0.396788	0.148433	1.10837	0.418027	0.999909	1	-0.309707	-1.23946	0.104341	0.487749	1
16671784	POU5F1P4	NR_034180 // POU5F1P4 // POU class 5 homeobox 1 pseudogene 4 // 1q22 // 645682 /// GU48	NR_034180	0.0168324	0.115186	0.2554	1.19367	0.301719	0.999909	1	-0.00575	-1.00399	0.981056	0.996612	1
16671786	ASH1L-AS1	NR_027023 // ASH1L-AS1 // ASH1L antisense RNA 1 (non-protein coding) // 1q22 // 645676	NR_027023	0.0406003	0.20698	0.0105067	1.00731	0.945059	0.999909	1	0.0321967	1.02257	0.832879	0.964314	1
16671791	MSTO1	NR_046294 // MSTO1 // misato homolog 1 (Drosophila) // 1q22 // 55154 /// NR_046292 // M	NR_046294	0.00608792	0.0572466	-0.213257	-1.1593	0.579712	0.999909	1	-1.39883	-2.63687	0.00249175	0.0474399	1
16671823	DAP3	ENST00000368336 // DAP3 // death associated protein 3 // 1q22 // 7818 /// NM_033657 //	ENST00000368336	0.726749	0.902187	0.08885	1.06352	0.596666	0.999909	1	0.107433	1.07731	0.523287	0.868312	1
16671856	MSTO2P	AK293928 // MSTO2P // misato homolog 2 pseudogene // 1q22 // 100129405 /// BC070067 //	AK293928	0.0774067	0.306054	-0.19458	-1.14439	0.618645	0.999909	1	-0.95375	-1.9369	0.0264367	0.229362	1
16671874	SYT11	NM_152280 // SYT11 // synaptotagmin XI // 1q21.2 // 23208 /// ENST00000368324 // SYT11	NM_152280	0.000453303	0.00959962	-0.46231	-1.37775	0.00306536	0.456421	1	-0.249607	-1.18888	0.0724228	0.408675	1
16671882		---	---	0.664912	0.873657	0.172983	1.12739	0.386804	0.999909	1	-0.0205233	-1.01433	0.917028	0.984539	1
16671884	RXFP4	NM_181885 // RXFP4 // relaxin/insulin-like family peptide receptor 4 // 1q22 // 339403	NM_181885	0.0135728	0.0992841	0.147297	1.10749	0.203607	0.999909	1	0.355063	1.27904	0.00653952	0.0914432	1
16671886		---	---	0.0720795	0.293456	-0.0377733	-1.02653	0.786025	0.999909	1	0.354327	1.27839	0.0218458	0.203651	1
16671889	LAMTOR2	NM_014017 // LAMTOR2 // late endosomal/lysosomal adaptor, MAPK and MTOR activator 2 //	NM_014017	0.0758778	0.30214	-0.08826	-1.06309	0.468995	0.999909	1	0.0387033	1.02719	0.748834	0.945853	1
16671901	RAB25	NM_020387 // RAB25 // RAB25, member RAS oncogene family // 1q22 // 57111 /// ENST000003	NM_020387	0.481383	0.774235	-0.0433067	-1.03047	0.725988	0.999909	1	0.11504	1.08301	0.358678	0.784726	1
16671912		---	---	0.842429	0.946523	0.0711467	1.05055	0.854468	0.999909	1	0.0942667	1.06752	0.808079	0.959798	1
16671914	LMNA	NM_170707 // LMNA // lamin A/C // 1q22 // 4000 /// NM_170708 // LMNA // lamin A/C // 1q	NM_170707	0.267783	0.60098	-0.166663	-1.12246	0.384585	0.999909	1	0.236557	1.17818	0.22379	0.670175	1
16671960	SEMA4A	NM_022367 // SEMA4A // sema domain, immunoglobulin domain (Ig), transmembrane domain (T	NM_022367	0.0264858	0.156517	0.0440133	1.03098	0.689003	0.999909	1	-0.133453	-1.09692	0.236389	0.682669	1
16671992	SLC25A44	NM_014655 // SLC25A44 // solute carrier family 25, member 44 // 1q22 // 9673 /// ENST00	NM_014655	0.0372083	0.196221	-0.10478	-1.07533	0.425568	0.999909	1	0.15967	1.11703	0.231987	0.678169	1
16672006	PMF1-BGLAP	NM_001199662 // PMF1-BGLAP // PMF1-BGLAP readthrough // 1q // 100527963 /// NM_00119966	NM_001199662	0.0601489	0.264564	-0.14538	-1.10602	0.276218	0.999909	1	0.143727	1.10476	0.281472	0.728834	1
16672027	TMEM79	NM_032323 // TMEM79 // transmembrane protein 79 // 1q22 // 84283 /// NR_026678 // TMEM7	NM_032323	0.00182409	0.0250362	0.30227	1.23308	0.0136012	0.870172	1	0.512483	1.4265	0.000318644	0.0105192	1
16672043	C1orf182	ENST00000368255 // C1orf182 // chromosome 1 open reading frame 182 // 1q22 // 128229 //	ENST00000368255	0.468064	0.766373	-0.25591	-1.19409	0.090069	0.999909	1	-0.09933	-1.07128	0.490074	0.854465	1
16672052	RHBG	NM_020407 // RHBG // Rh family, B glycoprotein (gene/pseudogene) // 1q21.3 // 57127 ///	NM_020407	0.230092	0.559203	0.21938	1.16423	0.13225	0.999909	1	0.250217	1.18939	0.0899148	0.454678	1
16672072		---	---	0.14417	0.437988	0.0503767	1.03554	0.622937	0.999909	1	-0.14813	-1.10813	0.162252	0.590779	1
16672075		---	---	0.795813	0.93052	0.0421833	1.02967	0.747649	0.999909	1	0.144957	1.1057	0.279004	0.726802	1
16672080		---	---	0.421009	0.733179	0.03519	1.02469	0.815512	0.999909	1	0.10811	1.07782	0.477397	0.847905	1
16672082	TTC24	NM_001105669 // TTC24 // tetratricopeptide repeat domain 24 // 1q23.1 // 164118 /// ENS	NM_001105669	0.175868	0.486355	-0.178817	-1.13196	0.121171	0.999909	1	-0.22956	-1.17248	0.0528687	0.343205	1
16672097	APOA1BP	NM_144772 // APOA1BP // apolipoprotein A-I binding protein // 1q21 // 128240 /// ENST00	NM_144772	0.407337	0.723327	-0.192433	-1.14269	0.101369	0.999909	1	-0.063	-1.04464	0.573934	0.887725	1
16672111	HAPLN2	NM_021817 // HAPLN2 // hyaluronan and proteoglycan link protein 2 // 1q23.1 // 60484 //	NM_021817	0.623925	0.853727	-0.160073	-1.11734	0.243182	0.999909	1	-0.0431167	-1.03034	0.747252	0.945402	1
16672126	BCAN	NM_021948 // BCAN // brevican // 1q31 // 63827 /// ENST00000329117 // BCAN // brevican	NM_021948	0.67561	0.879587	0.100267	1.07197	0.320141	0.999909	1	0.0743567	1.05289	0.457099	0.839291	1
16672151	RRNAD1	NM_015997 // RRNAD1 // ribosomal RNA adenine dimethylase domain containing 1 // 1q23.1	NM_015997	1.15534e-05	0.000811842	-0.128937	-1.09349	0.214525	0.999909	1	0.70809	1.63364	6.79535e-06	0.00067609	0.290481
16672170	PRCC	NM_005973 // PRCC // papillary renal cell carcinoma (translocation-associated) // 1q21.	NM_005973	0.00920329	0.0759844	-0.106473	-1.07659	0.338976	0.999909	1	-0.37845	-1.29994	0.00364638	0.0616729	1
16672186	NTRK1	ENST00000368196 // NTRK1 // neurotrophic tyrosine kinase, receptor, type 1 // 1q21-q22	ENST00000368196	0.15624	0.457604	-0.0762167	-1.05425	0.571393	0.999909	1	0.223783	1.16779	0.11176	0.503381	1
16672214	PEAR1	ENST00000338302 // PEAR1 // platelet endothelial aggregation receptor 1 // 1q23.1 // 37	ENST00000338302	0.15845	0.460948	-0.173037	-1.12743	0.197362	0.999909	1	0.11133	1.08022	0.398027	0.809245	1
16672243	LRRC71	ENST00000337428 // LRRC71 // leucine rich repeat containing 71 // 1q23.1 // 149499 ///	ENST00000337428	0.553776	0.816116	0.00797667	1.00554	0.939206	0.999909	1	-0.125763	-1.09108	0.241787	0.687305	1
16672265	CYCSP52	NR_001560 // CYCSP52 // cytochrome c, somatic pseudogene 52 // 1q22 // 360155	NR_001560	0.0165525	0.113857	-0.115637	-1.08345	0.478657	0.999909	1	-0.02208	-1.01542	0.891374	0.977391	1
16672267		---	---	0.966821	0.989718	-0.04675	-1.03294	0.744845	0.999909	1	0.0217033	1.01516	0.879715	0.974552	1
16672270		---	---	0.973551	0.992131	0.0759033	1.05402	0.539025	0.999909	1	0.0420733	1.02959	0.732167	0.94204	1
16672273		---	---	0.0972926	0.350612	0.03058	1.02142	0.781765	0.999909	1	0.13044	1.09463	0.248998	0.694981	1
16672279	KIRREL	NM_018240 // KIRREL // kin of IRRE like (Drosophila) // 1q21-q25 // 55243 /// ENST00000	NM_018240	0.726383	0.902115	-0.110863	-1.07987	0.338271	0.999909	1	0.04367	1.03073	0.701743	0.931971	1
16672298	KIRREL-IT1	XR_133208 // KIRREL-IT1 // KIRREL intronic transcript 1 (non-protein coding) // 1q23.1	XR_133208	0.716663	0.897574	0.0561633	1.0397	0.757036	0.999909	1	0.210917	1.15742	0.256452	0.70311	1
16672301		---	---	0.978331	0.993702	-0.00738	-1.00513	0.955669	0.999909	1	0.01111	1.00773	0.933312	0.987834	1
16672303		---	---	0.433921	0.741477	-0.0815067	-1.05812	0.475317	0.999909	1	-0.192113	-1.14244	0.10659	0.492725	1
16672306	CD1D	NM_001766 // CD1D // CD1d molecule // 1q22-q23 // 912 /// ENST00000368171 // CD1D // CD	NM_001766	0.356529	0.681336	-0.226513	-1.17	0.157805	0.999909	1	-0.116307	-1.08396	0.455484	0.838693	1
16672315	CD1A	NM_001763 // CD1A // CD1a molecule // 1q22-q23 // 909 /// ENST00000289429 // CD1A // CD	NM_001763	0.994529	0.998478	0.03886	1.0273	0.77186	0.999909	1	0.03248	1.02277	0.808424	0.959798	1
16672323	CD1C	NM_001765 // CD1C // CD1c molecule // 1q22-q23 // 911 /// ENST00000368170 // CD1C // CD	NM_001765	0.389518	0.7075	0.116	1.08373	0.379048	0.999909	1	-0.11924	-1.08616	0.36628	0.788928	1
16672333	CD1E	NM_030893 // CD1E // CD1e molecule // 1q22-q23 // 913 /// NM_001042583 // CD1E // CD1e	NM_030893	0.281821	0.614598	0.130897	1.09497	0.227934	0.999909	1	0.164437	1.12073	0.135845	0.546925	1
16672349	OR10K1	ENST00000289451 // OR10K1 // olfactory receptor, family 10, subfamily K, member 1 // 1q	ENST00000289451	0.667535	0.8751	-0.0731233	-1.05199	0.581315	0.999909	1	0.07197	1.05115	0.587221	0.892856	1
16672353	OR10R2	NM_001004472 // OR10R2 // olfactory receptor, family 10, subfamily R, member 2 // 1q23.	NM_001004472	0.344179	0.671379	-0.130647	-1.09478	0.295281	0.999909	1	0.0877933	1.06274	0.476745	0.84764	1
16672355	OR10Z1	NM_001004478 // OR10Z1 // olfactory receptor, family 10, subfamily Z, member 1 // 1q23.	NM_001004478	0.887407	0.962081	0.0650467	1.04612	0.694437	0.999909	1	0.0140833	1.00981	0.932023	0.987631	1
16672358	OR6K6	ENST00000368144 // OR6K6 // olfactory receptor, family 6, subfamily K, member 6 // 1q23	ENST00000368144	0.683365	0.882878	0.05849	1.04138	0.542799	0.999909	1	0.10089	1.07243	0.300521	0.742354	1
16672362	MNDA	NM_002432 // MNDA // myeloid cell nuclear differentiation antigen // 1q22 // 4332 /// E	NM_002432	0.0462385	0.224274	-0.275093	-1.21007	0.0899776	0.999909	1	0.0999233	1.07172	0.517736	0.866959	1
16672373	PYHIN1	NM_152501 // PYHIN1 // pyrin and HIN domain family, member 1 // 1q23.1 // 149628 /// NM	NM_152501	0.119819	0.395287	-0.118967	-1.08596	0.253825	0.999909	1	-0.243777	-1.18409	0.0292587	0.24437	1
16672390	IFI16	NM_005531 // IFI16 // interferon, gamma-inducible protein 16 // 1q22 // 3428 /// ENST00	NM_005531	9.26802e-05	0.00320667	-0.17431	-1.12842	0.0644016	0.999909	1	-0.36006	-1.28348	0.00107045	0.025668	1
16672412	CADM3	NM_021189 // CADM3 // cell adhesion molecule 3 // 1q21.2-q22 // 57863 /// ENST000003681	NM_021189	0.748308	0.91094	0.11102	1.07999	0.499609	0.999909	1	0.0736967	1.05241	0.652438	0.917349	1
16672426	RN5S60	ENST00000410620 // RN5S60 // RNA, 5S ribosomal 60 // --- // ---	ENST00000410620	0.418815	0.731098	-0.2214	-1.16586	0.368189	0.999909	1	0.112513	1.08111	0.643578	0.913597	1
16672428	DARC	NM_002036 // DARC // Duffy blood group, chemokine receptor // 1q21-q22 // 2532 /// ENST	NM_002036	0.684352	0.883339	-0.0170133	-1.01186	0.888067	0.999909	1	-0.0436233	-1.0307	0.718758	0.937059	1
16672435	FCER1A	NM_002001 // FCER1A // Fc fragment of IgE, high affinity I, receptor for; alpha polypep	NM_002001	0.326236	0.656792	-0.26866	-1.20469	0.0781928	0.999909	1	-0.137033	-1.09964	0.347595	0.776732	1
16672444	OR10J1	NM_012351 // OR10J1 // olfactory receptor, family 10, subfamily J, member 1 // 1q23.2 /	NM_012351	0.291677	0.624175	0.0504667	1.0356	0.682771	0.999909	1	0.16138	1.11836	0.20408	0.64762	1
16672448		---	---	0.188091	0.504893	0.0887033	1.06341	0.428332	0.999909	1	-0.103723	-1.07454	0.356478	0.783184	1
16672452	APCS	ENST00000255040 // APCS // amyloid P component, serum // 1q21-q23 // 325 /// NM_001639	ENST00000255040	0.359991	0.684022	-0.00873667	-1.00607	0.938342	0.999909	1	0.16039	1.11759	0.171138	0.604328	1
16672457	DUSP23	ENST00000368107 // DUSP23 // dual specificity phosphatase 23 // 1q23.2 // 54935 /// NM_	ENST00000368107	0.00447301	0.0463094	-0.42033	-1.33823	0.0131421	0.867463	1	0.296423	1.2281	0.0642277	0.383396	1
16672462	FCRL6	NM_001004310 // FCRL6 // Fc receptor-like 6 // 1q23.2 // 343413 /// ENST00000368106 //	NM_001004310	0.108109	0.373632	0.0733133	1.05213	0.489396	0.999909	1	0.276703	1.21142	0.0185705	0.184096	1
16672478	SLAMF8	NM_020125 // SLAMF8 // SLAM family member 8 // 1q23.2 // 56833 /// ENST00000289707 // S	NM_020125	0.124226	0.402682	0.244843	1.18496	0.15992	0.999909	1	-0.14264	-1.10392	0.401093	0.810792	1
16672489	LOC100505633	NR_038849 // LOC100505633 // uncharacterized LOC100505633 // 1q21-q23 // 100505633 ///	NR_038849	0.998898	0.999544	-0.0186	-1.01298	0.893727	0.999909	1	-0.01384	-1.00964	0.920806	0.985137	1
16672494		---	---	0.767027	0.918272	-0.16618	-1.12208	0.214719	0.999909	1	-0.121517	-1.08788	0.357668	0.784137	1
16672500	KCNJ9	ENST00000368088 // KCNJ9 // potassium inwardly-rectifying channel, subfamily J, member	ENST00000368088	0.661093	0.871927	0.0838033	1.05981	0.489636	0.999909	1	0.110613	1.07969	0.365061	0.788217	1
16672505	ATP1A2	NM_000702 // ATP1A2 // ATPase, Na+/K+ transporting, alpha 2 polypeptide // 1q21-q23 //	NM_000702	0.208599	0.53256	-0.00263	-1.00182	0.978628	0.999909	1	0.14977	1.10939	0.143676	0.561045	1
16672538	ATP1A4	NM_144699 // ATP1A4 // ATPase, Na+/K+ transporting, alpha 4 polypeptide // 1q21-q23 //	NM_144699	0.313012	0.643961	-0.0823433	-1.05874	0.497757	0.999909	1	-0.252097	-1.19094	0.0521181	0.340103	1
16672567	CASQ1	NM_001231 // CASQ1 // calsequestrin 1 (fast-twitch, skeletal muscle) // 1q21 // 844 ///	NM_001231	0.479166	0.772461	0.130513	1.09468	0.378317	0.999909	1	0.0482633	1.03402	0.741328	0.943709	1
16672583	PEA15	ENST00000368076 // PEA15 // phosphoprotein enriched in astrocytes 15 // 1q21.1 // 8682	ENST00000368076	0.169745	0.478259	0.151613	1.11081	0.391532	0.999909	1	-0.0127167	-1.00885	0.941881	0.989268	1
16672593	LOC100287049	ENST00000442130 // LOC100287049 // uncharacterized LOC100287049 // 1q23.2 // 100287049	ENST00000442130	1.16768e-10	1.26051e-06	-0.03248	-1.02277	0.811203	0.999909	1	2.51625	5.72093	6.26203e-11	8.97191e-07	2.70382e-06
16672596	SUMO1P3	NR_002190 // SUMO1P3 // SUMO1 pseudogene 3 // 1q22 // 474338	NR_002190	0.312605	0.643714	-0.217793	-1.16295	0.286354	0.999909	1	0.21802	1.16314	0.285874	0.731108	1
16672598	NCSTN	NM_015331 // NCSTN // nicastrin // 1q22-q23 // 23385 /// ENST00000294785 // NCSTN // ni	NM_015331	0.0812215	0.315179	-0.0108633	-1.00756	0.933554	0.999909	1	0.17792	1.13125	0.187015	0.625897	1
16672630	NHLH1	NM_005598 // NHLH1 // nescient helix loop helix 1 // 1q22 // 4807 /// ENST00000302101 /	NM_005598	0.886508	0.961829	0.0959133	1.06874	0.518021	0.999909	1	0.01397	1.00973	0.924388	0.985523	1
16672635	VANGL2	NM_020335 // VANGL2 // vang-like 2 (van gogh, Drosophila) // 1q22-q23 // 57216 /// ENST	NM_020335	0.0972476	0.350543	-0.158953	-1.11648	0.192382	0.999909	1	-0.0412833	-1.02903	0.726866	0.94021	1
16672646		---	---	0.0661486	0.279755	0.195937	1.14547	0.0515328	0.999909	1	0.162947	1.11957	0.0980577	0.473181	1
16672649		---	---	0.392614	0.710284	0.312477	1.24184	0.0696517	0.999909	1	0.06577	1.04664	0.684395	0.927001	1
16672654	SLAMF7	ENST00000368043 // SLAMF7 // SLAM family member 7 // 1q23.1-q24.1 // 57823 /// NM_02118	ENST00000368043	0.181897	0.496104	-0.16036	-1.11757	0.127139	0.999909	1	-0.0778367	-1.05543	0.44334	0.833999	1
16672669	LY9	NM_001033667 // LY9 // lymphocyte antigen 9 // 1q23.3 // 4063 /// ENST00000368039 // LY	NM_001033667	0.651183	0.866885	-0.145213	-1.10589	0.19188	0.999909	1	-0.01727	-1.01204	0.872533	0.973012	1
16672699		---	---	0.0617763	0.26836	-0.40859	-1.32739	0.00910443	0.775403	1	-0.124093	-1.08982	0.370354	0.791487	1
16672706		---	---	0.916079	0.971923	0.0744933	1.05299	0.475428	0.999909	1	0.0188267	1.01314	0.855535	0.969916	1
16672710	KLHDC9	NM_152366 // KLHDC9 // kelch domain containing 9 // 1q23.3 // 126823 /// NM_001007255 /	NM_152366	0.174155	0.483935	0.17144	1.12618	0.191651	0.999909	1	0.06386	1.04526	0.616666	0.904902	1
16672722	NIT1	NM_001185093 // NIT1 // nitrilase 1 // 1q21-q22 // 4817 /// ENST00000368007 // NIT1 //	NM_001185093	0.05646	0.254509	-0.265743	-1.20226	0.0944845	0.999909	1	-0.373943	-1.29589	0.0246571	0.220479	1
16672738	UFC1	NM_016406 // UFC1 // ubiquitin-fold modifier conjugating enzyme 1 // 1q23.3 // 51506 //	NM_016406	0.153498	0.453378	-0.272443	-1.20785	0.0674296	0.999909	1	0.0799367	1.05697	0.568664	0.885861	1
16672754	USP21	NM_001014443 // USP21 // ubiquitin specific peptidase 21 // 1q22 // 27005 /// ENST00000	NM_001014443	0.000796627	0.0142083	-0.320183	-1.24849	0.0104879	0.818785	1	-0.526647	-1.44058	0.0002772	0.00951471	1
16672779	PPOX	NM_001122764 // PPOX // protoporphyrinogen oxidase // 1q22 // 5498 /// ENST00000367999	NM_001122764	0.394873	0.712282	-0.0237533	-1.0166	0.819581	0.999909	1	-0.19618	-1.14566	0.0765196	0.420679	1
16672808	NDUFS2	NM_004550 // NDUFS2 // NADH dehydrogenase (ubiquinone) Fe-S protein 2, 49kDa (NADH-coen	NM_004550	0.651799	0.867218	-0.07137	-1.05071	0.554897	0.999909	1	-0.110903	-1.0799	0.363403	0.787192	1
16672838	FCER1G	NM_004106 // FCER1G // Fc fragment of IgE, high affinity I, receptor for; gamma polypep	NM_004106	0.0120541	0.0916849	-0.09222	-1.06601	0.574567	0.999909	1	0.373017	1.29506	0.0364274	0.277658	1
16672847	TOMM40L	ENST00000367988 // TOMM40L // translocase of outer mitochondrial membrane 40 homolog (y	ENST00000367988	0.00246075	0.0307383	-0.05094	-1.03594	0.771345	0.999909	1	-0.812257	-1.75596	0.000378416	0.0119883	1
16672864	PCP4L1	NM_001102566 // PCP4L1 // Purkinje cell protein 4 like 1 // 1q23.3 // 654790 /// ENST00	NM_001102566	0.97803	0.993618	-0.0203733	-1.01422	0.865857	0.999909	1	-0.0412933	-1.02904	0.73251	0.942117	1
16672869		---	---	0.909389	0.968995	-0.0772667	-1.05502	0.535011	0.999909	1	-0.0892533	-1.06382	0.474708	0.846775	1
16672872	SDHC	NM_003001 // SDHC // succinate dehydrogenase complex, subunit C, integral membrane prot	NM_003001	0.0400621	0.2054	-0.162313	-1.11908	0.110335	0.999909	1	0.06808	1.04832	0.485284	0.85254	1
16672885		---	---	0.880613	0.960074	-0.10867	-1.07823	0.676418	0.999909	1	-0.240073	-1.18105	0.362708	0.786694	1
16672888	LOC100505703	XR_133207 // LOC100505703 // uncharacterized LOC100505703 // --- // 100505703	XR_133207	0.0220663	0.13813	0.40129	1.32069	0.0590552	0.999909	1	0.743863	1.67465	0.00203616	0.0410847	1
16672891		---	---	0.092908	0.341074	0.146903	1.10719	0.29033	0.999909	1	0.28861	1.22146	0.0493637	0.330407	1
16672893	FCGR2A	NM_001136219 // FCGR2A // Fc fragment of IgG, low affinity IIa, receptor (CD32) // 1q23	NM_001136219	0.175329	0.48555	-0.128633	-1.09326	0.228707	0.999909	1	0.04424	1.03114	0.671207	0.922144	1
16672914	HSPA6	NM_002155 // HSPA6 // heat shock 70kDa protein 6 (HSP70B') // 1q23 // 3310 /// ENST0000	NM_002155	0.154366	0.45443	-0.00492333	-1.00342	0.988811	0.999909	1	0.213757	1.1597	0.545478	0.877532	1
16672920	FCGR2B	NM_004001 // FCGR2B // Fc fragment of IgG, low affinity IIb, receptor (CD32) // 1q23 //	NM_004001	0.706684	0.893259	0.07418	1.05276	0.604094	0.999909	1	0.14233	1.10369	0.326411	0.763003	1
16672942	HSPA7	NR_024151 // HSPA7 // heat shock 70kDa protein 7 (HSP70B) // 1q23.3 // 3311	NR_024151	0.26362	0.597203	-0.0276733	-1.01937	0.810186	0.999909	1	0.07363	1.05236	0.525594	0.869531	1
16672944		---	---	0.301162	0.63311	-0.0175233	-1.01222	0.9241	0.999909	1	0.282483	1.21629	0.141156	0.556328	1
16672946	FCRLA	NM_001184866 // FCRLA // Fc receptor-like A // 1q23.3 // 84824 /// NM_032738 // FCRLA /	NM_001184866	0.623396	0.853381	0.11583	1.0836	0.422271	0.999909	1	-0.06496	-1.04606	0.649868	0.916526	1
16672961	FCRLB	ENST00000367948 // FCRLB // Fc receptor-like B // 1q23.3 // 127943 /// NM_001002901 //	ENST00000367948	0.343764	0.671116	-0.09974	-1.07158	0.379859	0.999909	1	-0.0577733	-1.04086	0.607413	0.901558	1
16672975	DUSP12	ENST00000367943 // DUSP12 // dual specificity phosphatase 12 // 1q21-q22 // 11266 /// N	ENST00000367943	0.47212	0.768772	-0.0508567	-1.03588	0.689079	0.999909	1	-0.0851033	-1.06076	0.505526	0.862348	1
16672988	ATF6	NM_007348 // ATF6 // activating transcription factor 6 // 1q22-q23 // 22926 /// ENST000	NM_007348	0.00761423	0.0664879	-0.206647	-1.154	0.0416604	0.999909	1	0.05478	1.0387	0.559911	0.882258	1
16673008		---	---	0.406083	0.722126	-0.0969767	-1.06953	0.343496	0.999909	1	0.07378	1.05247	0.467851	0.843711	1
16673012	NOS1AP	ENST00000361897 // NOS1AP // nitric oxide synthase 1 (neuronal) adaptor protein // 1q23	ENST00000361897	0.480106	0.773082	-0.0414433	-1.02914	0.721584	0.999909	1	0.148517	1.10843	0.214326	0.659817	1
16673032	RN5S61	ENST00000516453 // RN5S61 // RNA, 5S ribosomal 61 // --- // ---	ENST00000516453	0.308611	0.64015	-0.12824	-1.09296	0.477127	0.999909	1	-0.28877	-1.2216	0.123017	0.523597	1
16673034	MIR556	NR_030283 // MIR556 // microRNA 556 // 1q23.3 // 693141	NR_030283	0.894884	0.964838	0.100013	1.07178	0.476132	0.999909	1	-0.0101033	-1.00703	0.94205	0.989268	1
16673036	C1orf226	ENST00000458626 // C1orf226 // chromosome 1 open reading frame 226 // 1q23.3 // 400793	ENST00000458626	0.567783	0.823577	-0.178433	-1.13165	0.111165	0.999909	1	-0.09937	-1.07131	0.358772	0.784792	1
16673043	UHMK1	NM_175866 // UHMK1 // U2AF homology motif (UHM) kinase 1 // 1q23.3 // 127933 /// NM_144	NM_175866	1.99068e-05	0.00116316	0.0975833	1.06998	0.37314	0.999909	1	0.205983	1.15347	0.0732874	0.411194	1
16673056	UAP1	NM_003115 // UAP1 // UDP-N-acteylglucosamine pyrophosphorylase 1 // 1q23.3 // 6675 ///	NM_003115	0.0148016	0.105363	0.0703333	1.04996	0.500573	0.999909	1	0.19947	1.14828	0.0709344	0.403232	1
16673075	DDR2	NM_001014796 // DDR2 // discoidin domain receptor tyrosine kinase 2 // 1q23.3 // 4921 /	NM_001014796	0.922489	0.973962	-0.00426	-1.00296	0.97577	0.999909	1	-0.03001	-1.02102	0.830722	0.963983	1
16673104	HSD17B7	NM_016371 // HSD17B7 // hydroxysteroid (17-beta) dehydrogenase 7 // 1q23 // 51478 /// E	NM_016371	0.0148958	0.105875	0.00101	1.0007	0.996691	0.999909	1	-0.544293	-1.45831	0.0400518	0.292778	1
16673126	RGS4	NM_001102445 // RGS4 // regulator of G-protein signaling 4 // 1q23.3 // 5999 /// ENST00	NM_001102445	0.937108	0.979658	-0.0377333	-1.0265	0.693397	0.999909	1	0.02346	1.01639	0.806012	0.959635	1
16673146		---	---	0.162737	0.467348	0.14511	1.10581	0.201513	0.999909	1	0.26231	1.1994	0.030091	0.248818	1
16673151		---	---	0.90723	0.968492	-0.0704367	-1.05003	0.611599	0.999909	1	-0.0435933	-1.03068	0.752571	0.946654	1
16673154	NUF2	NM_145697 // NUF2 // NUF2, NDC80 kinetochore complex component, homolog (S. cerevisiae)	NM_145697	0.23874	0.56895	-0.273797	-1.20899	0.104632	0.999909	1	-0.0980733	-1.07034	0.543108	0.876168	1
16673180		---	---	0.600754	0.841442	0.135053	1.09813	0.379773	0.999909	1	-0.05056	-1.03567	0.739047	0.943273	1
16673182		---	---	0.0190525	0.125028	-0.123527	-1.08939	0.252085	0.999909	1	-0.20766	-1.15481	0.0649265	0.385223	1
16673185	RN5S63	ENST00000391225 // RN5S63 // RNA, 5S ribosomal 63 // --- // ---	ENST00000391225	0.853428	0.951346	-0.09505	-1.0681	0.483787	0.999909	1	-0.139957	-1.10187	0.307772	0.747783	1
16673187		---	---	0.578262	0.829381	-0.0390167	-1.02741	0.838187	0.999909	1	-0.0503433	-1.03551	0.792277	0.956424	1
16673189	RNU5F-6P	ENST00000362979 // RNU5F-6P // RNA, U5F small nuclear 6, pseudogene // --- // ---	ENST00000362979	0.0269357	0.15835	-0.45229	-1.36821	0.0232866	0.960114	1	-0.48969	-1.40414	0.0155168	0.164019	1
16673191	PBX1	NM_002585 // PBX1 // pre-B-cell leukemia homeobox 1 // 1q23 // 5087 /// NM_001204961 //	NM_002585	0.611576	0.847547	0.05236	1.03696	0.706081	0.999909	1	0.10516	1.07561	0.452555	0.83737	1
16673227		---	---	0.0619696	0.268844	0.0354433	1.02487	0.876577	0.999909	1	0.325453	1.25306	0.169317	0.602238	1
16673229	PBX1	ENST00000558796 // PBX1 // pre-B-cell leukemia homeobox 1 // 1q23 // 5087	ENST00000558796	0.00814999	0.069958	-0.05629	-1.03979	0.704063	0.999909	1	0.0158333	1.01104	0.914693	0.983484	1
16673231		---	---	0.701664	0.89093	-0.0194733	-1.01359	0.888066	0.999909	1	-0.0487167	-1.03434	0.725283	0.939736	1
16673233		---	---	0.53392	0.805509	-0.0788833	-1.0562	0.470853	0.999909	1	-0.0916067	-1.06556	0.404004	0.811672	1
16673237		---	---	0.734313	0.904979	0.110053	1.07927	0.355581	0.999909	1	0.151293	1.11056	0.210532	0.655942	1
16673241	LRRC52	ENST00000294818 // LRRC52 // leucine rich repeat containing 52 // 1q24.1 // 440699 ///	ENST00000294818	0.498579	0.784529	-0.0555767	-1.03927	0.638677	0.999909	1	0.153583	1.11233	0.206674	0.651082	1
16673246		---	---	0.708267	0.894187	0.0612467	1.04337	0.503261	0.999909	1	0.07359	1.05233	0.423014	0.824316	1
16673251	MGST3	NM_004528 // MGST3 // microsomal glutathione S-transferase 3 // 1q23 // 4259 /// CR4503	NM_004528	0.256358	0.589706	-0.178313	-1.13156	0.112275	0.999909	1	-0.213897	-1.15982	0.0617757	0.374751	1
16673268	LOC100505828	ENST00000461759 // LOC100505828 // uncharacterized LOC100505828 // --- // 100505828 ///	ENST00000461759	0.588418	0.834248	0.0255267	1.01785	0.879385	0.999909	1	-0.17662	-1.13023	0.303591	0.74413	1
16673270	LOC440700	NR_036683 // LOC440700 // carbonic anhydrase XIV (CA14) pseudogene // 1q24.1 // 440700	NR_036683	0.00582327	0.0554463	-0.08843	-1.06321	0.498816	0.999909	1	0.0697633	1.04954	0.592389	0.894596	1
16673275	LOC100147773	ENST00000423121 // LOC100147773 // uncharacterized LOC100147773 // --- // 100147773 ///	ENST00000423121	0.0936174	0.34278	0.290557	1.22311	0.0548641	0.999909	1	0.373003	1.29505	0.0178617	0.179115	1
16673278	UCK2	NM_012474 // UCK2 // uridine-cytidine kinase 2 // 1q23 // 7371 /// AF236637 // UCK2 //	NM_012474	0.247307	0.578619	-0.0359633	-1.02524	0.820111	0.999909	1	-0.34981	-1.27439	0.041638	0.300026	1
16673296	RN5S64	ENST00000384611 // RN5S64 // RNA, 5S ribosomal 64 // --- // ---	ENST00000384611	0.709168	0.894263	-0.16586	-1.12183	0.48838	0.999909	1	-0.101237	-1.07269	0.670535	0.922144	1
16673298		---	---	0.878961	0.959692	0.06493	1.04603	0.572167	0.999909	1	0.03418	1.02397	0.765173	0.949532	1
16673302		---	---	0.924623	0.974882	0.0134533	1.00937	0.897945	0.999909	1	-0.02054	-1.01434	0.844818	0.967592	1
16673307	FMO9P	NR_002925 // FMO9P // flavin containing monooxygenase 9 pseudogene // 1q24.1 // 116123	NR_002925	0.4952	0.78191	0.202617	1.15078	0.158123	0.999909	1	-0.00757333	-1.00526	0.956237	0.992283	1
16673315	POGK	ENST00000367875 // POGK // pogo transposable element with KRAB domain // 1q24.1 // 5764	ENST00000367875	1.15571e-08	1.06177e-05	-0.0289067	-1.02024	0.77287	0.999909	1	-1.35111	-2.55108	3.31992e-09	5.11979e-06	0.000143264
16673323	MAEL	ENST00000367872 // MAEL // maelstrom homolog (Drosophila) // 1q24.1 // 84944 /// NM_032	ENST00000367872	0.12463	0.403432	-0.25108	-1.1901	0.0693516	0.999909	1	0.0522833	1.0369	0.687205	0.928038	1
16673341	RN5S65	ENST00000363166 // RN5S65 // RNA, 5S ribosomal 65 // --- // ---	ENST00000363166	0.562167	0.821349	0.0971933	1.06969	0.632245	0.999909	1	0.05285	1.03731	0.794055	0.956916	1
16673343		---	---	0.637306	0.860843	0.12122	1.08765	0.328917	0.999909	1	0.16733	1.12298	0.184765	0.62313	1
16673345		---	---	0.595917	0.838774	-0.12707	-1.09207	0.270949	0.999909	1	0.01495	1.01042	0.894504	0.977976	1
16673348	DUSP27	ENST00000361200 // DUSP27 // dual specificity phosphatase 27 (putative) // 1q22-q24 //	ENST00000361200	0.781133	0.924209	0.04987	1.03517	0.708697	0.999909	1	0.07304	1.05193	0.585414	0.892394	1
16673359	POU2F1	NR_037163 // POU2F1 // POU class 2 homeobox 1 // 1q24.2 // 5451 /// NM_002697 // POU2F1	NR_037163	0.115988	0.388277	-0.349663	-1.27426	0.0518221	0.999909	1	-0.25896	-1.19662	0.137053	0.549006	1
16673393	RCSD1	ENST00000367854 // RCSD1 // RCSD domain containing 1 // 1q24.2 // 92241 /// NM_052862 /	ENST00000367854	0.000534386	0.0107641	-0.107017	-1.077	0.42794	0.999909	1	-0.65457	-1.57415	0.00023172	0.00837294	1
16673410	MPZL1	NM_003953 // MPZL1 // myelin protein zero-like 1 // 1q24.2 // 9019 /// ENST00000359523	NM_003953	0.758173	0.915331	0.0711733	1.05057	0.490402	0.999909	1	-0.05154	-1.03637	0.615931	0.904683	1
16673425		---	---	0.038509	0.199882	-0.0734967	-1.05226	0.538593	0.999909	1	-0.0898167	-1.06423	0.453981	0.838339	1
16673428	DCAF6	NM_001198956 // DCAF6 // DDB1 and CUL4 associated factor 6 // 1q24.2 // 55827 /// NM_00	NM_001198956	0.213421	0.538761	-0.0871767	-1.06229	0.443108	0.999909	1	0.132527	1.09621	0.250496	0.696339	1
16673466	TIPRL	NM_152902 // TIPRL // TIP41, TOR signaling pathway regulator-like (S. cerevisiae) // 1q	NM_152902	0.00137233	0.0204751	-0.183097	-1.13532	0.060302	0.999909	1	0.0756167	1.05381	0.411301	0.816623	1
16673477	SFT2D2	ENST00000271375 // SFT2D2 // SFT2 domain containing 2 // 1q24.2 // 375035 /// NM_199344	ENST00000271375	0.0236555	0.144927	-0.0397067	-1.0279	0.763463	0.999909	1	0.16784	1.12338	0.216308	0.662197	1
16673489	TBX19	ENST00000367821 // TBX19 // T-box 19 // 1q24.2 // 9095 /// BC093664 // TBX19 // T-box 1	ENST00000367821	0.00420374	0.0443375	-0.102693	-1.07378	0.410595	0.999909	1	0.466577	1.38183	0.00191826	0.0394055	1
16673502		---	---	0.616424	0.849684	0.137557	1.10004	0.223059	0.999909	1	0.0362933	1.02548	0.741148	0.943687	1
16673505	MIR557	NR_030284 // MIR557 // microRNA 557 // 1q24.2 // 693142	NR_030284	0.0605248	0.265235	-0.0175433	-1.01223	0.886078	0.999909	1	0.04983	1.03514	0.684894	0.927221	1
16673507	XCL1	NM_002995 // XCL1 // chemokine (C motif) ligand 1 // 1q23 // 6375 /// ENST00000367818 /	NM_002995	0.777214	0.922575	0.0511167	1.03607	0.732784	0.999909	1	-0.12879	-1.09338	0.395305	0.807857	1
16673513	MGC4473	NR_024160 // MGC4473 // uncharacterized LOC79100 // 1q24.2 // 79100	NR_024160	0.801488	0.932721	0.07802	1.05557	0.521457	0.999909	1	0.11063	1.0797	0.367121	0.789094	1
16673517		---	---	0.409818	0.725036	0.174287	1.12841	0.16369	0.999909	1	0.186617	1.13809	0.13794	0.550842	1
16673520	RN5S66	ENST00000517178 // RN5S66 // RNA, 5S ribosomal 66 // --- // ---	ENST00000517178	0.828556	0.941758	0.03665	1.02573	0.835405	0.999909	1	-0.0169533	-1.01182	0.923382	0.98549	1
16673522		---	---	0.442198	0.7465	-0.179343	-1.13237	0.148493	0.999909	1	-0.197253	-1.14651	0.114912	0.507354	1
16673525	ATP1B1	ENST00000367816 // ATP1B1 // ATPase, Na+/K+ transporting, beta 1 polypeptide // 1q24 //	ENST00000367816	0.00750169	0.0657712	0.287347	1.22039	0.231579	0.999909	1	0.873507	1.83211	0.00210514	0.0421615	1
16673541		---	---	0.744375	0.909562	-0.0559567	-1.03955	0.670429	0.999909	1	0.00519667	1.00361	0.968364	0.994403	1
16673544	BLZF1	NM_003666 // BLZF1 // basic leucine zipper nuclear factor 1 // 1q24 // 8548 /// ENST000	NM_003666	0.000127111	0.00397441	-0.16584	-1.12182	0.274617	0.999909	1	0.671277	1.59248	0.00046803	0.0140539	1
16673557	C1orf112	BC091516 // C1orf112 // chromosome 1 open reading frame 112 // 1q24.2 // 55732 /// BC10	BC091516	0.156036	0.457193	0.0189167	1.0132	0.894497	0.999909	1	0.04252	1.02991	0.765953	0.949628	1
16673598		---	---	0.00712719	0.0637332	-0.112623	-1.08119	0.484797	0.999909	1	0.23661	1.17822	0.15459	0.579706	1
16673601	METTL11B	ENST00000439373 // METTL11B // methyltransferase like 11B // 1q24.2 // 149281 /// NM_00	ENST00000439373	0.774673	0.921701	-0.04951	-1.03491	0.652809	0.999909	1	-0.0498267	-1.03514	0.650752	0.916857	1
16673610	MIR3119-2	NR_036065 // MIR3119-2 // microRNA 3119-2 // --- // 100423010	NR_036065	0.643785	0.863636	0.110323	1.07947	0.579208	0.999909	1	0.18281	1.13509	0.363068	0.787037	1
16673612		---	---	0.293808	0.626346	-0.110433	-1.07955	0.259302	0.999909	1	-0.145517	-1.10613	0.144011	0.561582	1
16673617	GORAB	ENST00000367763 // GORAB // golgin, RAB6-interacting // 1q24.2 // 92344 /// NM_152281 /	ENST00000367763	0.00330272	0.0375392	-0.02532	-1.01771	0.837875	0.999909	1	-0.52887	-1.4428	0.000749437	0.0196831	1
16673632		---	---	0.825179	0.940585	0.15227	1.11132	0.352246	0.999909	1	0.0385733	1.0271	0.810774	0.96007	1
16673636	PRRX1	ENST00000367760 // PRRX1 // paired related homeobox 1 // 1q24 // 5396 /// ENST000002394	ENST00000367760	0.954001	0.985252	0.0991767	1.07116	0.439778	0.999909	1	0.0514767	1.03633	0.6859	0.927641	1
16673652	LOC100127910	AK130711 // LOC100127910 // uncharacterized LOC100127910 // 1q24.2 // 100127910	AK130711	0.268628	0.601802	-0.0529533	-1.03739	0.660024	0.999909	1	0.150093	1.10964	0.224153	0.670472	1
16673654	C1orf129	ENST00000367759 // C1orf129 // chromosome 1 open reading frame 129 // 1q24.3 // 80133 /	ENST00000367759	0.895389	0.964892	-0.07042	-1.05002	0.673557	0.999909	1	-0.0701267	-1.04981	0.67483	0.923382	1
16673682	FMO3	NM_006894 // FMO3 // flavin containing monooxygenase 3 // 1q24.3 // 2328 /// NM_0010022	NM_006894	0.891825	0.963786	0.0758367	1.05397	0.484685	0.999909	1	0.0143367	1.00999	0.893933	0.977927	1
16673698	FMO6P	NR_002601 // FMO6P // flavin containing monooxygenase 6 pseudogene // 1q24.3 // 388714	NR_002601	0.783976	0.92571	-0.0195767	-1.01366	0.843676	0.999909	1	-0.0135167	-1.00941	0.891658	0.977412	1
16673713	FMO2	NM_001460 // FMO2 // flavin containing monooxygenase 2 (non-functional) // 1q24.3 // 23	NM_001460	0.279629	0.612543	0.110263	1.07943	0.425807	0.999909	1	0.0413733	1.02909	0.76263	0.949134	1
16673731	FMO1	NM_002021 // FMO1 // flavin containing monooxygenase 1 // 1q24.3 // 2326 /// ENST000003	NM_002021	0.43791	0.744155	-0.0580967	-1.04109	0.561201	0.999909	1	0.0932567	1.06678	0.355854	0.782682	1
16673748	FMO4	ENST00000367749 // FMO4 // flavin containing monooxygenase 4 // 1q24.3 // 2329 /// NM_0	ENST00000367749	0.443419	0.747252	-0.18518	-1.13696	0.224196	0.999909	1	-0.0547333	-1.03867	0.712204	0.934968	1
16673763	TOP1P1	NR_002719 // TOP1P1 // topoisomerase (DNA) I pseudogene 1 // 1q23-q24 // 7151	NR_002719	0.432208	0.740644	-0.0408033	-1.02869	0.725502	0.999909	1	0.05239	1.03698	0.652625	0.917349	1
16673765		---	---	0.321625	0.652773	-0.0689733	-1.04897	0.663794	0.999909	1	-0.11497	-1.08295	0.471596	0.845579	1
16673767	PRRC2C	NM_015172 // PRRC2C // proline-rich coiled-coil 2C // 1q23.3 // 23215 /// ENST000003389	NM_015172	0.0909448	0.337074	0.11273	1.08127	0.400998	0.999909	1	0.0230933	1.01614	0.861595	0.97089	1
16673814		---	---	0.326143	0.656666	0.00252	1.00175	0.988127	0.999909	1	0.0728333	1.05178	0.668258	0.921635	1
16673820		---	---	0.0553384	0.251316	0.0494967	1.0349	0.845278	0.999909	1	-0.24091	-1.18174	0.350128	0.778703	1
16673822	METTL13	NM_015935 // METTL13 // methyltransferase like 13 // 1q24-q25.3 // 51603 /// NM_0010072	NM_015935	0.108322	0.374009	-0.137707	-1.10015	0.229096	0.999909	1	-0.331483	-1.25831	0.00942427	0.117885	1
16673840		---	---	0.231211	0.560496	-0.05901	-1.04175	0.743837	0.999909	1	-0.0621867	-1.04405	0.73063	0.941548	1
16673842	DNM3	NM_015569 // DNM3 // dynamin 3 // 1q24.3 // 26052 /// NM_001136127 // DNM3 // dynamin 3	NM_015569	0.0570276	0.255999	0.0928933	1.06651	0.392964	0.999909	1	-0.258393	-1.19615	0.0286223	0.241207	1
16673874	DNM3-IT1	ENST00000450800 // DNM3-IT1 // DNM3 intronic transcript 1 (non-protein coding) // --- /	ENST00000450800	0.00507688	0.0505814	0.355593	1.27951	0.00898486	0.773588	1	0.247837	1.18743	0.0522636	0.340922	1
16673877	MIR3120	NR_036066 // MIR3120 // microRNA 3120 // --- // 100422882	NR_036066	0.960231	0.987585	-0.0637633	-1.04519	0.55428	0.999909	1	-0.0489067	-1.03448	0.649219	0.916182	1
16673879		---	---	0.123808	0.401958	-0.413377	-1.3318	0.168238	0.999909	1	-0.79336	-1.73311	0.0149111	0.159529	1
16673881		---	---	0.82518	0.940585	-0.0577433	-1.04084	0.760925	0.999909	1	-0.07145	-1.05077	0.70682	0.933573	1
16673883	C1orf105	ENST00000367727 // C1orf105 // chromosome 1 open reading frame 105 // 1q24.3 // 92346 /	ENST00000367727	0.342487	0.670258	0.0849733	1.06067	0.498688	0.999909	1	0.203897	1.15181	0.118598	0.514318	1
16673899	C1orf9	ENST00000367723 // C1orf9 // chromosome 1 open reading frame 9 // 1q24 // 51430 /// ENS	ENST00000367723	0.116139	0.38857	0.0214267	1.01496	0.867353	0.999909	1	0.0432	1.0304	0.736731	0.942925	1
16673928	FASLG	ENST00000367721 // FASLG // Fas ligand (TNF superfamily, member 6) // 1q23 // 356 /// N	ENST00000367721	0.328798	0.659214	-0.04007	-1.02816	0.748189	0.999909	1	0.0263967	1.01847	0.832323	0.964291	1
16673934		---	---	0.850503	0.950342	-0.01993	-1.01391	0.881478	0.999909	1	0.03648	1.02561	0.785139	0.954563	1
16673940		---	---	0.0142024	0.102488	-0.0174367	-1.01216	0.889883	0.999909	1	0.4384	1.3551	0.00349257	0.0600415	1
16673943		---	---	0.605495	0.843956	-0.0219267	-1.01531	0.867092	0.999909	1	-0.04745	-1.03344	0.717777	0.936909	1
16673945	PRDX6	ENST00000340385 // PRDX6 // peroxiredoxin 6 // 1q25.1 // 9588 /// NM_004905 // PRDX6 //	ENST00000340385	0.054126	0.248001	-0.147677	-1.10778	0.274518	0.999909	1	0.24973	1.18898	0.075668	0.41829	1
16673955	SLC9C2	NM_178527 // SLC9C2 // solute carrier family 9, member C2 (putative) // 1q25.1 // 28452	NM_178527	0.211251	0.536074	0.24069	1.18156	0.0322322	0.999796	1	0.06387	1.04527	0.536187	0.873913	1
16673958	LOC730159	NM_001195190 // LOC730159 // uncharacterized LOC730159 // 1q25.1 // 730159	NM_001195190	0.0633438	0.272131	0.21605	1.16155	0.122992	0.999909	1	0.0992333	1.0712	0.462434	0.84169	1
16673961	KLHL20	NM_014458 // KLHL20 // kelch-like 20 (Drosophila) // 1q25.1 // 27252 /// ENST0000020988	NM_014458	0.000199037	0.00545331	0.148453	1.10838	0.196488	0.999909	1	0.102117	1.07335	0.366188	0.788928	1
16673979		---	---	0.0438683	0.217468	-0.01466	-1.01021	0.938134	0.999909	1	0.489503	1.40396	0.0201433	0.193372	1
16673981		---	---	0.252134	0.584358	0.0212133	1.01481	0.888314	0.999909	1	-0.26874	-1.20476	0.0925153	0.460715	1
16673983	DARS2	ENST00000361951 // DARS2 // aspartyl-tRNA synthetase 2, mitochondrial // 1q25.1 // 5515	ENST00000361951	0.000101089	0.00339952	-0.293587	-1.22568	0.012182	0.860916	1	0.0552233	1.03902	0.594131	0.895462	1
16674005	GAS5-AS1	NR_037605 // GAS5-AS1 // GAS5 antisense RNA 1 (non-protein coding) // --- // 100506046	NR_037605	0.0578157	0.258141	-0.11746	-1.08482	0.633508	0.999909	1	-0.536877	-1.45083	0.0436601	0.308864	1
16674008	ZBTB37	NM_001122770 // ZBTB37 // zinc finger and BTB domain containing 37 // 1q25.1 // 84614 /	NM_001122770	0.645056	0.863997	-0.07713	-1.05492	0.637881	0.999909	1	0.08723	1.06233	0.594963	0.895733	1
16674020	RN5S67	ENST00000516422 // RN5S67 // RNA, 5S ribosomal 67 // --- // ---	ENST00000516422	0.00362138	0.0400319	0.162337	1.1191	0.666079	0.999909	1	-1.1864	-2.27585	0.00652395	0.0912845	1
16674022		---	---	0.0758097	0.301924	0.53207	1.446	0.0315819	0.991787	1	0.0607533	1.04301	0.787921	0.955379	1
16674025	RABGAP1L	NM_014857 // RABGAP1L // RAB GTPase activating protein 1-like // 1q24 // 9910 /// ENST0	NM_014857	0.203491	0.525659	0.0434367	1.03057	0.710559	0.999909	1	-0.0498467	-1.03515	0.670467	0.922144	1
16674080	GPR52	NM_005684 // GPR52 // G protein-coupled receptor 52 // 1q24 // 9293 /// ENST00000367685	NM_005684	0.0674568	0.282699	0.436913	1.3537	0.0312848	0.990949	1	-0.0999533	-1.07174	0.590706	0.894219	1
16674084	RABGAP1L-IT1	ENST00000414890 // RABGAP1L-IT1 // RABGAP1L intronic transcript 1 (non-protein coding)	ENST00000414890	0.0128769	0.0958164	-0.00566	-1.00393	0.959874	0.999909	1	0.20424	1.15208	0.0868	0.447563	1
16674087		---	---	0.940246	0.980311	-0.000503333	-1.00035	0.998203	0.999909	1	-0.0191433	-1.01336	0.931763	0.987631	1
16674089	CACYBP	ENST00000367679 // CACYBP // calcyclin binding protein // 1q24-q25 // 27101 /// NM_0144	ENST00000367679	0.00153304	0.0221517	-0.0647133	-1.04588	0.669953	0.999909	1	-0.05065	-1.03573	0.738344	0.943272	1
16674106	TNN	NM_022093 // TNN // tenascin N // 1q23-q24 // 63923 /// ENST00000239462 // TNN // tenas	NM_022093	0.372265	0.693431	0.174327	1.12844	0.138028	0.999909	1	0.21162	1.15799	0.0772004	0.422499	1
16674130	KIAA0040	NM_001162893 // KIAA0040 // KIAA0040 // 1q24-q25 // 9674 /// NM_014656 // KIAA0040 // K	NM_001162893	0.0906062	0.336433	0.05243	1.03701	0.653139	0.999909	1	0.0569367	1.04025	0.625769	0.90729	1
16674133		---	---	0.924241	0.974711	-0.0713367	-1.05069	0.524248	0.999909	1	-0.0165267	-1.01152	0.881834	0.974824	1
16674139		---	---	0.905562	0.968159	-0.0122133	-1.0085	0.916198	0.999909	1	0.0789633	1.05626	0.500051	0.859425	1
16674143		---	---	0.137672	0.426876	0.0976733	1.07005	0.432239	0.999909	1	0.205797	1.15332	0.111257	0.502204	1
16674146		---	---	0.153506	0.453378	0.1339	1.09726	0.383438	0.999909	1	0.268467	1.20453	0.0935106	0.462465	1
16674151	PAPPA2	ENST00000367662 // PAPPA2 // pappalysin 2 // 1q23-q25 // 60676 /// NM_020318 // PAPPA2	ENST00000367662	0.889908	0.963114	0.0207233	1.01447	0.859984	0.999909	1	0.07312	1.05199	0.536497	0.873955	1
16674182		---	---	0.43496	0.742021	0.000693333	1.00048	0.995917	0.999909	1	-0.227523	-1.17082	0.110408	0.501036	1
16674185	FAM5B	NM_021165 // FAM5B // family with sequence similarity 5, member B // 1q24 // 57795 ///	NM_021165	0.712786	0.895882	0.02737	1.01915	0.836544	0.999909	1	-0.0599967	-1.04246	0.652107	0.917258	1
16674201		---	---	0.699997	0.8902	-0.00992333	-1.0069	0.933999	0.999909	1	0.13855	1.1008	0.259421	0.706024	1
16674206		---	---	0.755689	0.914127	0.0484367	1.03414	0.733858	0.999909	1	0.11622	1.08389	0.419525	0.821853	1
16674211	RASAL2	NM_170692 // RASAL2 // RAS protein activator like 2 // 1q24 // 9462 /// ENST00000367649	NM_170692	0.085076	0.323464	-0.14199	-1.10343	0.306577	0.999909	1	-0.34699	-1.2719	0.0218313	0.203602	1
16674240	TEX35	NM_032126 // TEX35 // testis expressed 35 // 1q25.2 // 84066 /// ENST00000319416 // TEX	NM_032126	0.482425	0.774995	-0.216723	-1.16209	0.170781	0.999909	1	-0.181187	-1.13382	0.247095	0.692576	1
16674267	TEX35	ENST00000419909 // TEX35 // testis expressed 35 // 1q25.2 // 84066	ENST00000419909	0.40496	0.72102	0.105853	1.07613	0.353398	0.999909	1	-0.08205	-1.05852	0.468984	0.844133	1
16674269	TEX35	ENST00000419909 // TEX35 // testis expressed 35 // 1q25.2 // 84066	ENST00000419909	0.465023	0.76462	-0.26258	-1.19962	0.318813	0.999909	1	-0.120743	-1.08729	0.641583	0.91293	1
16674271	TEX35	ENST00000419909 // TEX35 // testis expressed 35 // 1q25.2 // 84066	ENST00000419909	0.295073	0.627681	-0.0426467	-1.03	0.785019	0.999909	1	-0.0907967	-1.06496	0.563385	0.883512	1
16674273	C1orf220	NR_033186 // C1orf220 // chromosome 1 open reading frame 220 // 1q25.2 // 400798 /// BC	NR_033186	0.10005	0.356488	-0.148623	-1.10851	0.632536	0.999909	1	-0.601143	-1.51692	0.0689831	0.397512	1
16674283	RN5S69	ENST00000364477 // RN5S69 // RNA, 5S ribosomal 69 // --- // ---	ENST00000364477	0.684564	0.883374	0.0275367	1.01927	0.916165	0.999909	1	0.06838	1.04854	0.794009	0.956916	1
16674285		---	---	0.0602392	0.264746	0.200193	1.14885	0.17758	0.999909	1	-0.187073	-1.13845	0.205746	0.649944	1
16674287	MIR4424	NR_039622 // MIR4424 // microRNA 4424 // --- // 100616328	NR_039622	0.707738	0.893936	0.20978	1.15651	0.269905	0.999909	1	0.0535833	1.03784	0.773207	0.951551	1
16674289		---	---	0.895226	0.964838	0.08798	1.06288	0.577585	0.999909	1	0.0864267	1.06174	0.584242	0.891435	1
16674292	RALGPS2	NM_152663 // RALGPS2 // Ral GEF with PH domain and SH3 binding motif 2 // 1q25.2 // 551	NM_152663	0.00877373	0.0735916	0.00317	1.0022	0.983733	0.999909	1	-0.13516	-1.09821	0.391498	0.805263	1
16674319	FAM20B	NM_014864 // FAM20B // family with sequence similarity 20, member B // 1q25 // 9917 ///	NM_014864	0.000190321	0.0052646	-0.29156	-1.22396	0.0273105	0.978236	1	-0.186913	-1.13833	0.135336	0.546251	1
16674330	TOR3A	ENST00000367627 // TOR3A // torsin family 3, member A // 1q25.2 // 64222 /// NM_022371	ENST00000367627	0.763975	0.917482	0.0694767	1.04934	0.611784	0.999909	1	-0.09265	-1.06633	0.500186	0.859487	1
16674348		---	---	0.0589962	0.261385	-0.156677	-1.11472	0.26983	0.999909	1	-0.320247	-1.24854	0.0346883	0.269493	1
16674351		---	---	0.904743	0.96791	0.114813	1.08283	0.587061	0.999909	1	0.16936	1.12456	0.426146	0.825235	1
16674353		---	---	0.306103	0.638059	0.17292	1.12734	0.335492	0.999909	1	-0.02817	-1.01972	0.87311	0.973179	1
16674355	SOAT1	NM_003101 // SOAT1 // sterol O-acyltransferase 1 // 1q25 // 6646 /// NM_001252511 // SO	NM_003101	0.000431488	0.00925921	0.0351267	1.02465	0.762031	0.999909	1	0.0789867	1.05628	0.499009	0.859118	1
16674375	AXDND1	NM_144696 // AXDND1 // axonemal dynein light chain domain containing 1 // 1q25.2 // 126	NM_144696	0.0366961	0.194537	0.158887	1.11643	0.170036	0.999909	1	0.38271	1.30379	0.00386758	0.0641823	1
16674412	RNU5F-2P	ENST00000516066 // RNU5F-2P // RNA, U5F small nuclear 2, pseudogene // --- // ---	ENST00000516066	0.286173	0.619023	-0.0450867	-1.03175	0.749267	0.999909	1	0.09019	1.06451	0.525067	0.869474	1
16674414	TDRD5	NM_001199085 // TDRD5 // tudor domain containing 5 // 1q25.2 // 163589 /// NM_001199089	NM_001199085	0.128016	0.409947	-0.22599	-1.16958	0.0380925	0.999909	1	-0.0486167	-1.03427	0.628247	0.908682	1
16674436	FAM163A	AK302665 // FAM163A // family with sequence similarity 163, member A // 1q25.2 // 14875	AK302665	0.271137	0.604176	0.0320467	1.02246	0.766626	0.999909	1	0.00717	1.00498	0.94697	0.990701	1
16674440	FAM163A	NM_173509 // FAM163A // family with sequence similarity 163, member A // 1q25.2 // 1487	NM_173509	0.728718	0.902925	0.112127	1.08082	0.508712	0.999909	1	0.235203	1.17707	0.177429	0.613106	1
16674446	TOR1AIP2	ENST00000474318 // TOR1AIP2 // torsin A interacting protein 2 // 1q25.2 // 163590	ENST00000474318	0.796287	0.930798	-0.0506067	-1.0357	0.732468	0.999909	1	-0.11002	-1.07924	0.461135	0.84074	1
16674449	TOR1AIP1	NM_001267578 // TOR1AIP1 // torsin A interacting protein 1 // 1q24.2 // 26092 /// NM_01	NM_001267578	0.167037	0.473582	0.0598033	1.04232	0.633411	0.999909	1	-0.2012	-1.14965	0.124099	0.52515	1
16674470	CEP350	NM_014810 // CEP350 // centrosomal protein 350kDa // 1q25.2 // 9857 /// ENST00000367607	NM_014810	0.00217785	0.0282147	-0.15432	-1.1129	0.188488	0.999909	1	-0.283327	-1.217	0.024154	0.217603	1
16674518		---	---	0.270074	0.603444	-0.0169067	-1.01179	0.93571	0.999909	1	0.315493	1.24444	0.148618	0.569721	1
16674521	QSOX1	ENST00000367602 // QSOX1 // quiescin Q6 sulfhydryl oxidase 1 // 1q24 // 5768 /// NM_002	ENST00000367602	0.0562192	0.253901	-0.15507	-1.11348	0.189469	0.999909	1	0.0214767	1.015	0.85096	0.968831	1
16674540	LHX4	ENST00000263726 // LHX4 // LIM homeobox 4 // 1q25.2 // 89884 /// NM_033343 // LHX4 // L	ENST00000263726	0.130529	0.415194	0.28926	1.22201	0.0581815	0.999909	1	-0.0470633	-1.03316	0.74106	0.943687	1
16674552		---	---	0.0925231	0.34036	0.01766	1.01232	0.874973	0.999909	1	-0.0676833	-1.04803	0.549108	0.878361	1
16674557	XPR1	NM_004736 // XPR1 // xenotropic and polytropic retrovirus receptor 1 // 1q25.1 // 9213	NM_004736	0.000972426	0.0163229	-0.0862267	-1.06159	0.424794	0.999909	1	0.01556	1.01084	0.884096	0.975331	1
16674578		---	---	0.982519	0.995141	0.173593	1.12786	0.586159	0.999909	1	0.0921867	1.06598	0.771576	0.950822	1
16674580		---	---	0.421186	0.733309	0.133553	1.09699	0.293244	0.999909	1	0.200677	1.14924	0.123612	0.524602	1
16674583		---	---	0.141683	0.433767	-0.03867	-1.02717	0.755711	0.999909	1	0.03758	1.02639	0.762362	0.949134	1
16674589	KIAA1614	ENST00000367588 // KIAA1614 // KIAA1614 // 1q25.3 // 57710 /// NM_020950 // KIAA1614 //	ENST00000367588	0.531405	0.804491	-0.14281	-1.10405	0.308025	0.999909	1	-0.03244	-1.02274	0.813366	0.960618	1
16674604	MR1	NM_001531 // MR1 // major histocompatibility complex, class I-related // 1q25.3 // 3140	NM_001531	0.0793116	0.310769	-0.000836667	-1.00058	0.996361	0.999909	1	0.15055	1.10999	0.417874	0.820997	1
16674618	IER5	NM_016545 // IER5 // immediate early response 5 // 1q25.3 // 51278 /// ENST00000367577	NM_016545	0.000612511	0.0117652	0.78103	1.71836	0.0647036	0.999909	1	2.11951	4.34545	0.000102304	0.00465978	1
16674625		---	---	0.916649	0.971999	0.02738	1.01916	0.830074	0.999909	1	0.02218	1.01549	0.861942	0.971031	1
16674629	GM140	NR_046249 // GM140 // uncharacterized LOC100287948 // 1q25.3 // 100287948	NR_046249	0.0304079	0.171794	-0.112413	-1.08104	0.299807	0.999909	1	-0.14519	-1.10588	0.186373	0.625176	1
16674633	CACNA1E	NM_001205293 // CACNA1E // calcium channel, voltage-dependent, R type, alpha 1E subunit	NM_001205293	0.651327	0.866927	-0.05605	-1.03962	0.567706	0.999909	1	-0.0736733	-1.05239	0.454656	0.838488	1
16674689	RN5S70	ENST00000517168 // RN5S70 // RNA, 5S ribosomal 70 // --- // ---	ENST00000517168	0.554795	0.816609	-0.210603	-1.15717	0.440404	0.999909	1	-0.103243	-1.07419	0.702778	0.932005	1
16674691		---	---	0.267967	0.601113	-0.0369333	-1.02593	0.726017	0.999909	1	-0.08124	-1.05793	0.444946	0.834373	1
16674694		---	---	0.120353	0.39621	0.0833167	1.05945	0.494261	0.999909	1	-0.06573	-1.04661	0.588429	0.893279	1
16674698		---	---	0.677022	0.880168	-0.0796667	-1.05677	0.566186	0.999909	1	0.0711667	1.05057	0.607859	0.901776	1
16674700	LINC00272	NR_034131 // LINC00272 // long intergenic non-protein coding RNA 272 // 1q25.3 // 38871	NR_034131	0.105763	0.368771	0.0580733	1.04107	0.646256	0.999909	1	0.21911	1.16402	0.0994723	0.476981	1
16674705	RGSL1	NM_001137669 // RGSL1 // regulator of G-protein signaling like 1 // 1q25 // 353299 ///	NM_001137669	0.876116	0.958972	-0.0627967	-1.04449	0.666512	0.999909	1	-0.0630033	-1.04464	0.665488	0.921019	1
16674737	LOC284648	NR_036490 // LOC284648 // uncharacterized LOC284648 // 1q25.3 // 284648	NR_036490	0.172618	0.482188	0.190347	1.14104	0.231447	0.999909	1	0.219457	1.1643	0.171433	0.604825	1
16674739		---	---	0.289544	0.622549	0.260197	1.19764	0.0441632	0.999909	1	0.185893	1.13752	0.135654	0.546505	1
16674742	NPL	NM_030769 // NPL // N-acetylneuraminate pyruvate lyase (dihydrodipicolinate synthase) /	NM_030769	0.000729278	0.0133498	-0.05795	-1.04099	0.623233	0.999909	1	0.489383	1.40384	0.000922086	0.0229284	1
16674767	DHX9	NR_033302 // DHX9 // DEAH (Asp-Glu-Ala-His) box polypeptide 9 // 1q25 // 1660 /// NM_00	NR_033302	0.43103	0.740009	0.0976033	1.06999	0.524821	0.999909	1	0.04722	1.03327	0.756919	0.947419	1
16674805	LAMC1	NM_002293 // LAMC1 // laminin, gamma 1 (formerly LAMB2) // 1q31 // 3915 /// ENST0000025	NM_002293	0.000529025	0.0106944	-0.119807	-1.08659	0.246767	0.999909	1	-0.07832	-1.05579	0.442186	0.833672	1
16674841		---	---	0.0725815	0.294618	-0.276833	-1.21153	0.0997682	0.999909	1	-0.42683	-1.34428	0.0170142	0.173518	1
16674845	LAMC2	NM_005562 // LAMC2 // laminin, gamma 2 // 1q25-q31 // 3918 /// ENST00000264144 // LAMC2	NM_005562	0.433001	0.741024	0.0995133	1.07141	0.323753	0.999909	1	0.000163333	1.00011	0.998683	0.999895	1
16674880	SMG7	NM_201569 // SMG7 // smg-7 homolog, nonsense mediated mRNA decay factor (C. elegans) //	NM_201569	0.0332015	0.181962	-0.0212933	-1.01487	0.842005	0.999909	1	-0.300717	-1.23176	0.012959	0.145569	1
16674924	LOC100292409	XR_108319 // LOC100292409 // uncharacterized LOC100292409 // --- // 100292409	XR_108319	0.118164	0.392309	-0.192643	-1.14286	0.23723	0.999909	1	0.251687	1.1906	0.129386	0.536182	1
16674927	RGL1	NM_015149 // RGL1 // ral guanine nucleotide dissociation stimulator-like 1 // 1q25.3 //	NM_015149	0.247944	0.579164	-0.321563	-1.24968	0.0995091	0.999909	1	-0.226217	-1.16976	0.234271	0.680331	1
16674953	TSEN15	NR_023349 // TSEN15 // tRNA splicing endonuclease 15 homolog (S. cerevisiae) // 1q25 //	NR_023349	0.290733	0.623235	0.00256	1.00178	0.989066	0.999909	1	-0.192217	-1.14252	0.313188	0.752047	1
16674965		---	---	0.824881	0.94051	0.0119467	1.00832	0.936884	0.999909	1	-0.124467	-1.0901	0.4154	0.819381	1
16674968		---	---	0.574227	0.827359	-0.166273	-1.12216	0.370564	0.999909	1	0.103737	1.07455	0.572759	0.88727	1
16674970		---	---	0.580178	0.830143	-0.00531667	-1.00369	0.960204	0.999909	1	0.0840033	1.05996	0.435937	0.830228	1
16674973	C1orf21	ENST00000235307 // C1orf21 // chromosome 1 open reading frame 21 // 1q25 // 81563 /// N	ENST00000235307	0.0161615	0.112159	-0.0407567	-1.02865	0.724701	0.999909	1	-0.31704	-1.24577	0.0148977	0.159465	1
16674987		---	---	0.0512917	0.239772	-0.09466	-1.06781	0.53948	0.999909	1	-0.388797	-1.3093	0.0223306	0.20674	1
16674990		---	---	0.968386	0.990264	-0.0651633	-1.0462	0.682303	0.999909	1	0.0377167	1.02649	0.81232	0.96041	1
16674993		---	---	0.113083	0.382644	-0.163813	-1.12024	0.185459	0.999909	1	-0.0867967	-1.06201	0.472127	0.84586	1
16674995		---	---	0.540813	0.80941	0.0554733	1.0392	0.57434	0.999909	1	0.0515933	1.03641	0.601101	0.899224	1
16674998	RNF2	NM_007212 // RNF2 // ring finger protein 2 // 1q25.3 // 6045 /// ENST00000367510 // RNF	NM_007212	0.117101	0.390366	-0.05921	-1.0419	0.635555	0.999909	1	-0.208767	-1.1557	0.110594	0.501307	1
16675009	SWT1	NM_017673 // SWT1 // SWT1 RNA endoribonuclease homolog (S. cerevisiae) // 1q25 // 54823	NM_017673	0.00597733	0.0565058	0.06153	1.04357	0.703368	0.999909	1	0.69142	1.61487	0.000730242	0.0193447	1
16675032		---	---	0.715611	0.897079	0.1151	1.08305	0.626157	0.999909	1	0.140717	1.10245	0.552372	0.879672	1
16675034		---	---	0.0981337	0.352706	-0.03753	-1.02636	0.769829	0.999909	1	0.19272	1.14292	0.148714	0.569884	1
16675036		---	---	3.1774e-05	0.001573	0.00648333	1.0045	0.967582	0.999909	1	0.989127	1.98498	2.49608e-05	0.00172716	1
16675039		---	---	0.919691	0.972744	-0.0103867	-1.00723	0.952522	0.999909	1	-0.116457	-1.08407	0.508033	0.863624	1
16675041		---	---	0.831839	0.942717	0.117763	1.08505	0.409461	0.999909	1	0.0435767	1.03067	0.75751	0.947637	1
16675045	HMCN1	NM_031935 // HMCN1 // hemicentin 1 // 1q25.3-q31.1 // 83872 /// ENST00000271588 // HMCN	NM_031935	0.936509	0.979541	-0.07482	-1.05323	0.405653	0.999909	1	-0.0312333	-1.02189	0.725561	0.939739	1
16675158	PRG4	NM_005807 // PRG4 // proteoglycan 4 // 1q25-q31 // 10216 /// NM_001127708 // PRG4 // pr	NM_005807	0.224887	0.553029	-0.11196	-1.0807	0.267428	0.999909	1	-0.17645	-1.1301	0.0907415	0.456669	1
16675174	C1orf27	NM_017847 // C1orf27 // chromosome 1 open reading frame 27 // 1q25 // 54953 /// ENST000	NM_017847	0.118266	0.392465	0.138537	1.10079	0.301699	0.999909	1	0.25585	1.19404	0.0683371	0.395337	1
16675192	OCLM	NM_022375 // OCLM // oculomedin // 1q25 // 10896 /// ENST00000574641 // OCLM // oculome	NM_022375	0.0089503	0.0746521	0.0389167	1.02734	0.886217	0.999909	1	0.9629	1.94922	0.00310692	0.0554367	1
16675194		---	---	3.96059e-05	0.00180647	-0.190103	-1.14085	0.170526	0.999909	1	0.81986	1.76523	2.78076e-05	0.00186048	1
16675197	PLA2G4A	NM_024420 // PLA2G4A // phospholipase A2, group IVA (cytosolic, calcium-dependent) // 1	NM_024420	1.24768e-05	0.000855158	-0.368887	-1.29136	0.0105552	0.818785	1	0.28613	1.21936	0.0377346	0.283666	1
16675218		---	---	0.648239	0.865601	0.116953	1.08444	0.291796	0.999909	1	-0.0262467	-1.01836	0.809134	0.959873	1
16675223		---	---	0.764232	0.917482	-0.05771	-1.04081	0.616383	0.999909	1	0.0807667	1.05758	0.485244	0.852504	1
16675227	ERVMER61-1	BC040856 // ERVMER61-1 // endogenous retrovirus group MER61, member 1 // 1q31.1 // 3394	BC040856	0.30715	0.638735	-0.0375867	-1.0264	0.73287	0.999909	1	-0.0846	-1.06039	0.446501	0.834749	1
16675231		---	---	0.194878	0.513976	0.0916867	1.06562	0.514329	0.999909	1	0.151627	1.11082	0.287558	0.732387	1
16675236		---	---	0.591951	0.836292	-0.09417	-1.06745	0.325911	0.999909	1	-0.0603333	-1.04271	0.52452	0.869074	1
16675239		---	---	0.734386	0.904979	0.1519	1.11103	0.299319	0.999909	1	0.0913333	1.06535	0.527086	0.870009	1
16675242		---	---	0.818068	0.93845	0.02757	1.01929	0.793474	0.999909	1	0.0812533	1.05794	0.444981	0.834373	1
16675247		---	---	0.1616	0.465875	0.0648667	1.04599	0.539216	0.999909	1	-0.108903	-1.07841	0.308906	0.748811	1
16675253		---	---	0.763425	0.917482	0.04635	1.03265	0.723583	0.999909	1	0.0516933	1.03648	0.693424	0.929445	1
16675263	LOC440704	NR_033922 // LOC440704 // uncharacterized LOC440704 // 1q31.1-q31.2 // 440704 /// BC042	NR_033922	0.851358	0.950578	0.108103	1.07781	0.418615	0.999909	1	-0.0225533	-1.01576	0.864359	0.97133	1
16675269		---	---	0.978448	0.993702	-0.0121567	-1.00846	0.931037	0.999909	1	0.0695933	1.04942	0.621917	0.90617	1
16675272		---	---	0.210074	0.534669	0.160827	1.11793	0.291995	0.999909	1	0.0322633	1.02262	0.829087	0.963901	1
16675278	RGS18	NM_130782 // RGS18 // regulator of G-protein signaling 18 // 1q31.2 // 64407 /// ENST00	NM_130782	0.0107908	0.085042	-0.357447	-1.28116	0.0329636	0.999909	1	-0.525133	-1.43907	0.00384627	0.063976	1
16675290	RGS21	NM_001039152 // RGS21 // regulator of G-protein signaling 21 // 1q31.1 // 431704 /// EN	NM_001039152	0.0598024	0.263578	0.101187	1.07266	0.354024	0.999909	1	0.00726	1.00504	0.946084	0.990302	1
16675297		---	---	0.688426	0.885844	-0.0356367	-1.02501	0.734015	0.999909	1	-0.13977	-1.10173	0.19625	0.636849	1
16675301	RGS1	NM_002922 // RGS1 // regulator of G-protein signaling 1 // 1q31 // 5996 /// ENST0000036	NM_002922	0.00401579	0.0430064	-0.187883	-1.13909	0.148641	0.999909	1	-0.509373	-1.42343	0.00108979	0.0259998	1
16675312	RGS13	NM_002927 // RGS13 // regulator of G-protein signaling 13 // 1q31.2 // 6003 /// NM_1447	NM_002927	0.587286	0.833718	0.0582967	1.04124	0.616222	0.999909	1	0.04456	1.03137	0.70106	0.931778	1
16675323	RGS2	NM_002923 // RGS2 // regulator of G-protein signaling 2, 24kDa // 1q31 // 5997 /// ENST	NM_002923	0.0449517	0.22036	0.717203	1.64399	0.241001	0.999909	1	1.36601	2.57757	0.0357415	0.274563	1
16675334	TROVE2	NM_004600 // TROVE2 // TROVE domain family, member 2 // 1q31 // 6738 /// NM_001173524 /	NM_004600	0.000289534	0.00698797	0.06204	1.04394	0.652278	0.999909	1	0.300563	1.23163	0.0434401	0.307751	1
16675354	CDC73	NM_024529 // CDC73 // cell division cycle 73, Paf1/RNA polymerase II complex component,	NM_024529	0.0130756	0.096859	0.0911767	1.06524	0.323298	0.999909	1	-0.06601	-1.04682	0.470583	0.845495	1
16675376	MIR1278	NR_031691 // MIR1278 // microRNA 1278 // --- // 100302163	NR_031691	0.564175	0.821927	0.1726	1.12709	0.332095	0.999909	1	-0.0463933	-1.03268	0.79085	0.956191	1
16675378		---	---	0.216791	0.542657	0.17413	1.12828	0.149346	0.999909	1	0.16982	1.12492	0.158889	0.585696	1
16675384		---	---	0.89464	0.964838	-0.0553167	-1.03909	0.692169	0.999909	1	0.0107933	1.00751	0.938243	0.988713	1
16675388		---	---	0.734678	0.905141	0.105957	1.07621	0.379515	0.999909	1	-0.0524367	-1.03701	0.66002	0.919106	1
16675392		---	---	0.80019	0.932206	0.116607	1.08418	0.463516	0.999909	1	-0.00401667	-1.00279	0.979641	0.996432	1
16675395		---	---	0.407287	0.723313	-0.0951067	-1.06814	0.431377	0.999909	1	-0.206257	-1.15369	0.101518	0.482046	1
16675398	CFH	NM_000186 // CFH // complement factor H // 1q32 // 3075 /// ENST00000367429 // CFH // c	NM_000186	0.826293	0.941193	0.135623	1.09857	0.51672	0.999909	1	0.110927	1.07992	0.594883	0.895706	1
16675428	CFHR3	NM_021023 // CFHR3 // complement factor H-related 3 // 1q32 // 10878 /// NM_001166624 /	NM_021023	0.51858	0.796404	-0.06324	-1.04481	0.6769	0.999909	1	-0.0769533	-1.05479	0.612692	0.903584	1
16675443	CFHR1	ENST00000468079 // CFHR1 // complement factor H-related 1 // 1q32 // 3078 /// ENST00000	ENST00000468079	0.766901	0.918269	-0.0339533	-1.02381	0.87182	0.999909	1	-0.1479	-1.10796	0.486102	0.853143	1
16675457	CFHR4	NM_001201550 // CFHR4 // complement factor H-related 4 // 1q32 // 10877 /// NM_00120155	NM_001201550	0.186682	0.502959	0.18009	1.13295	0.208373	0.999909	1	-0.149237	-1.10898	0.292606	0.73556	1
16675472	CFHR2	NM_005666 // CFHR2 // complement factor H-related 2 // 1q31.3 // 3080 /// ENST000003674	NM_005666	0.164361	0.469538	0.113793	1.08207	0.507678	0.999909	1	-0.26325	-1.20018	0.13886	0.552808	1
16675481	CFHR5	NM_030787 // CFHR5 // complement factor H-related 5 // 1q31.3 // 81494 /// ENST00000367	NM_030787	0.854802	0.951862	0.04704	1.03314	0.671311	0.999909	1	0.09073	1.06491	0.417464	0.820936	1
16675495	CRB1	NR_047564 // CRB1 // crumbs homolog 1 (Drosophila) // 1q31-q32.1 // 23418 /// NM_001257	NR_047564	0.671482	0.877135	-0.01731	-1.01207	0.886226	0.999909	1	-0.06875	-1.04881	0.572104	0.88689	1
16675530		---	---	0.76816	0.918978	0.110447	1.07956	0.418931	0.999909	1	0.10689	1.0769	0.433702	0.828479	1
16675533	C1orf53	ENST00000367393 // C1orf53 // chromosome 1 open reading frame 53 // 1q31.3 // 388722 //	ENST00000367393	0.00468643	0.0478392	-0.284453	-1.21795	0.105174	0.999909	1	0.42725	1.34467	0.0212634	0.200206	1
16675539	LHX9	ENST00000367390 // LHX9 // LIM homeobox 9 // 1q31.1 // 56956 /// NM_020204 // LHX9 // L	ENST00000367390	0.62584	0.854778	-0.02225	-1.01554	0.845091	0.999909	1	0.134087	1.0974	0.250928	0.696611	1
16675558	NEK7	NM_133494 // NEK7 // NIMA (never in mitosis gene a)-related kinase 7 // 1q31.3 // 14060	NM_133494	0.00189718	0.0257287	-0.262587	-1.19963	0.0266616	0.97628	1	0.05301	1.03743	0.622912	0.906348	1
16675578	PTPRC	NM_002838 // PTPRC // protein tyrosine phosphatase, receptor type, C // 1q31-q32 // 578	NM_002838	0.1183	0.39249	-0.229617	-1.17252	0.117233	0.999909	1	-0.35902	-1.28255	0.020952	0.198217	1
16675622		---	---	0.434788	0.742021	0.0545233	1.03852	0.73632	0.999909	1	0.12974	1.0941	0.427673	0.826012	1
16675627		---	---	0.939144	0.979973	-0.0476133	-1.03355	0.695643	0.999909	1	-0.00957	-1.00666	0.937146	0.988404	1
16675631	FLJ43585	AK125573 // FLJ43585 // uncharacterized LOC400800 // 1q31.3-q32.1 // 400800	AK125573	0.861542	0.954584	-0.0573667	-1.04056	0.738933	0.999909	1	-0.00406667	-1.00282	0.981111	0.996612	1
16675636		---	---	0.0313384	0.17517	0.545113	1.45913	0.044065	0.999909	1	0.315457	1.24441	0.219851	0.66614	1
16675638	NR5A2	ENST00000367362 // NR5A2 // nuclear receptor subfamily 5, group A, member 2 // 1q32.1 /	ENST00000367362	0.212204	0.53726	0.0683567	1.04852	0.48945	0.999909	1	0.19589	1.14543	0.0621756	0.376173	1
16675656		---	---	0.000916748	0.0156592	0.55047	1.46456	0.000128363	0.0667796	1	0.331077	1.25795	0.00671808	0.093066	1
16675658		---	---	0.0855926	0.324737	-0.07254	-1.05157	0.505045	0.999909	1	-0.151797	-1.11095	0.174866	0.609371	1
16675660	FAM58BP	NM_001105517 // FAM58BP // family with sequence similarity 58, member B, pseudogene //	NM_001105517	0.0356962	0.190998	0.08568	1.06119	0.436356	0.999909	1	-0.00018	-1.00012	0.99868	0.999895	1
16675662		---	---	0.491582	0.779928	-0.100587	-1.07221	0.382739	0.999909	1	-0.0266267	-1.01863	0.814757	0.960697	1
16675668		---	---	0.871461	0.9577	-0.0636767	-1.04513	0.683181	0.999909	1	0.03638	1.02554	0.81523	0.960802	1
16675673	CAMSAP2	NM_203459 // CAMSAP2 // calmodulin regulated spectrin-associated protein family, member	NM_203459	0.00021628	0.00575414	-0.224187	-1.16812	0.223548	0.999909	1	-0.901003	-1.86736	0.000183841	0.00711313	1
16675695	GPR25	ENST00000304244 // GPR25 // G protein-coupled receptor 25 // 1q32.1 // 2848 /// NM_0052	ENST00000304244	0.397915	0.715051	-0.0557967	-1.03943	0.581744	0.999909	1	0.0227833	1.01592	0.821172	0.961865	1
16675698	C1orf106	ENST00000367342 // C1orf106 // chromosome 1 open reading frame 106 // 1q32.1 // 55765 /	ENST00000367342	6.36641e-05	0.00248106	-0.181483	-1.13405	0.0680701	0.999909	1	-0.541303	-1.45529	4.72381e-05	0.00270882	1
16675723		---	---	0.265246	0.598797	0.23465	1.17662	0.0796183	0.999909	1	-0.02699	-1.01888	0.830411	0.963977	1
16675726		---	---	0.573473	0.826686	0.0584133	1.04132	0.620504	0.999909	1	0.194243	1.14412	0.115291	0.508141	1
16675731	IGFN1	AY245430 // IGFN1 // immunoglobulin-like and fibronectin type III domain containing 1 /	AY245430	0.166177	0.472074	0.0750733	1.05341	0.564903	0.999909	1	0.28937	1.22211	0.0401779	0.293293	1
16675763	PKP1	ENST00000263946 // PKP1 // plakophilin 1 (ectodermal dysplasia/skin fragility syndrome)	ENST00000263946	0.923547	0.974317	0.0724867	1.05153	0.473096	0.999909	1	0.05142	1.03628	0.609016	0.902069	1
16675784	CSRP1	ENST00000367306 // CSRP1 // cysteine and glycine-rich protein 1 // 1q32 // 1465	ENST00000367306	0.0137483	0.100161	0.271437	1.20701	0.0332852	0.999909	1	-0.124733	-1.09031	0.294361	0.736988	1
16675787	RPS10P7	NR_026667 // RPS10P7 // ribosomal protein S10 pseudogene 7 // 1q32.1 // 376693	NR_026667	0.157162	0.458794	0.0211533	1.01477	0.853452	0.999909	1	-0.111857	-1.08062	0.33713	0.770216	1
16675790		---	---	0.224569	0.552625	0.13474	1.09789	0.183	0.999909	1	-0.00701	-1.00487	0.942807	0.989409	1
16675794	NAV1	ENST00000367296 // NAV1 // neuron navigator 1 // 1q32.3 // 89796 /// NM_020443 // NAV1	ENST00000367296	0.533691	0.805434	0.0943	1.06755	0.384029	0.999909	1	0.160157	1.11741	0.149818	0.571531	1
16675840		---	---	0.339308	0.667791	0.132237	1.09599	0.396617	0.999909	1	0.0383833	1.02696	0.803171	0.959036	1
16675842	MIR1231	NR_031599 // MIR1231 // microRNA 1231 // --- // 100302158	NR_031599	0.306944	0.638632	-0.0337467	-1.02367	0.842603	0.999909	1	-0.287673	-1.22067	0.107622	0.494954	1
16675844	IPO9	NM_018085 // IPO9 // importin 9 // 1q32.1 // 55705 /// ENST00000361565 // IPO9 // impor	NM_018085	0.112269	0.381282	0.06271	1.04443	0.655791	0.999909	1	-0.16095	-1.11802	0.26255	0.709317	1
16675874	SHISA4	NM_198149 // SHISA4 // shisa homolog 4 (Xenopus laevis) // 1q32.1 // 149345 /// ENST000	NM_198149	0.0919894	0.339351	0.0463533	1.03265	0.731491	0.999909	1	0.355873	1.27976	0.0183216	0.182077	1
16675884		---	---	0.192693	0.511096	0.122893	1.08892	0.423294	0.999909	1	0.322203	1.25024	0.0491535	0.329573	1
16675889	TIMM17A	NM_006335 // TIMM17A // translocase of inner mitochondrial membrane 17 homolog A (yeast	NM_006335	0.360469	0.684448	-0.00129667	-1.0009	0.996071	0.999909	1	-0.172187	-1.12677	0.516675	0.866738	1
16675901		---	---	0.0198584	0.128693	0.0229967	1.01607	0.838456	0.999909	1	0.08441	1.06025	0.458762	0.839641	1
16675903	RNPEP	ENST00000295640 // RNPEP // arginyl aminopeptidase (aminopeptidase B) // 1q32 // 6051 /	ENST00000295640	0.108676	0.374692	-0.03226	-1.02261	0.766667	0.999909	1	0.0668833	1.04745	0.540692	0.875684	1
16675922	LOC100506636	XR_108328 // LOC100506636 // uncharacterized LOC100506636 // --- // 100506636	XR_108328	0.0290436	0.166947	-0.370897	-1.29316	0.538516	0.999909	1	-1.84889	-3.60222	0.00758703	0.101352	1
16675924	ELF3	ENST00000359651 // ELF3 // E74-like factor 3 (ets domain transcription factor, epitheli	ENST00000359651	0.589987	0.835204	0.110313	1.07946	0.348818	0.999909	1	0.176113	1.12984	0.144597	0.562647	1
16675944	GPR37L1	NM_004767 // GPR37L1 // G protein-coupled receptor 37 like 1 // 1q32.1 // 9283 /// ENST	NM_004767	0.39466	0.712093	-0.0959767	-1.06879	0.363063	0.999909	1	0.0237533	1.0166	0.819209	0.961653	1
16675952	PTPRVP	NR_002930 // PTPRVP // protein tyrosine phosphatase, receptor type, V, pseudogene // 1q	NR_002930	0.895581	0.964892	0.0431333	1.03035	0.736427	0.999909	1	0.0833333	1.05946	0.518013	0.867049	1
16675975	LGR6	ENST00000255432 // LGR6 // leucine-rich repeat containing G protein-coupled receptor 6	ENST00000255432	0.488515	0.778171	-0.14211	-1.10352	0.418182	0.999909	1	0.103333	1.07425	0.553705	0.879901	1
16676006		---	---	0.0292893	0.167788	-0.01935	-1.0135	0.873409	0.999909	1	0.199707	1.14846	0.11714	0.51138	1
16676008	PPP1R12B	NM_002481 // PPP1R12B // protein phosphatase 1, regulatory subunit 12B // 1q32.1 // 466	NM_002481	0.0549541	0.250493	0.32803	1.2553	0.0856848	0.999909	1	-0.27799	-1.2125	0.1391	0.553376	1
16676049		---	---	0.174932	0.484917	0.10683	1.07686	0.306923	0.999909	1	0.261777	1.19895	0.0216189	0.202189	1
16676052		---	---	0.910703	0.969505	-0.00136667	-1.00095	0.992005	0.999909	1	-0.0877967	-1.06275	0.523099	0.868312	1
16676055	KDM5B-AS1	NR_046325 // KDM5B-AS1 // KDM5B antisense RNA 1 (non-protein coding) // --- // 10050669	NR_046325	0.0905347	0.336244	0.03255	1.02282	0.82388	0.999909	1	0.188177	1.13932	0.211736	0.657846	1
16676060	LOC641515	NR_038135 // LOC641515 // uncharacterized LOC641515 // 1q31 // 641515	NR_038135	0.566231	0.822923	0.103393	1.0743	0.397225	0.999909	1	0.165047	1.1212	0.185546	0.624124	1
16676067	LOC148709	NR_002929 // LOC148709 // actin pseudogene // 1q32.1 // 148709 /// ENST00000456105 // L	NR_002929	0.316357	0.647097	-0.123883	-1.08966	0.344171	0.999909	1	0.161217	1.11823	0.223684	0.670162	1
16676071	TMEM183B	ENST00000367242 // TMEM183B // transmembrane protein 183B // 3q25.1 // 653659 /// ENST0	ENST00000367242	0.680282	0.88129	0.274147	1.20928	0.218738	0.999909	1	0.0811933	1.05789	0.708201	0.933769	1
16676086	PPFIA4	ENST00000367240 // PPFIA4 // protein tyrosine phosphatase, receptor type, f polypeptide	ENST00000367240	0.0749556	0.299805	-0.000413333	-1.00029	0.997106	0.999909	1	0.275993	1.21083	0.0279915	0.237726	1
16676130	ADORA1	NM_000674 // ADORA1 // adenosine A1 receptor // 1q32.1 // 134 /// ENST00000367236 // AD	NM_000674	0.937425	0.979689	0.01905	1.01329	0.876584	0.999909	1	0.08385	1.05984	0.497928	0.858751	1
16676144	LOC100506775	ENST00000412772 // LOC100506775 // uncharacterized LOC100506775 // --- // 100506775 ///	ENST00000412772	0.0838441	0.320881	-0.0355167	-1.02492	0.770357	0.999909	1	0.140127	1.102	0.260521	0.707314	1
16676150	BTG2	NM_006763 // BTG2 // BTG family, member 2 // 1q32 // 7832 /// ENST00000290551 // BTG2 /	NM_006763	2.67823e-06	0.000317709	0.248397	1.18789	0.266824	0.999909	1	1.84013	3.58043	9.19464e-07	0.000165427	0.0394827
16676157		---	---	0.250586	0.582534	-0.33841	-1.26436	0.043395	0.999909	1	-0.0867567	-1.06198	0.57644	0.888763	1
16676167	PRELP	NM_002725 // PRELP // proline/arginine-rich end leucine-rich repeat protein // 1q32 //	NM_002725	0.145825	0.440528	-0.114463	-1.08257	0.308594	0.999909	1	0.07284	1.05179	0.511993	0.865043	1
16676172	OPTC	NM_014359 // OPTC // opticin // 1q32.1 // 26254 /// ENST00000367222 // OPTC // opticin	NM_014359	0.532871	0.805062	-0.0524933	-1.03706	0.677282	0.999909	1	-0.0341067	-1.02392	0.786443	0.955015	1
16676183	ATP2B4	NM_001001396 // ATP2B4 // ATPase, Ca++ transporting, plasma membrane 4 // 1q32.1 // 493	NM_001001396	0.391668	0.709344	-0.225153	-1.1689	0.14925	0.999909	1	-0.220763	-1.16535	0.156723	0.58331	1
16676215	SNORA77	NR_003019 // SNORA77 // small nucleolar RNA, H/ACA box 77 // 1q32.1 // 677843	NR_003019	0.014497	0.10412	-0.416903	-1.33506	0.0380261	0.999909	1	-0.49621	-1.4105	0.0165575	0.170308	1
16676217	LAX1	ENST00000367217 // LAX1 // lymphocyte transmembrane adaptor 1 // 1q32.1 // 54900 /// AK	ENST00000367217	0.556872	0.817977	0.0861067	1.0615	0.425456	0.999909	1	0.132483	1.09618	0.227638	0.674217	1
16676228	ZC3H11A	NM_014827 // ZC3H11A // zinc finger CCCH-type containing 11A // 1q32.1 // 9877 /// ENST	NM_014827	0.00330504	0.0375554	0.00319	1.00221	0.976467	0.999909	1	-0.15317	-1.11201	0.172218	0.606056	1
16676258	ZBED6	ENST00000550078 // ZBED6 // zinc finger, BED-type containing 6 // 1q32.1 // 100381270	ENST00000550078	0.00111629	0.0178063	0.21369	1.15965	0.287852	0.999909	1	0.590013	1.50526	0.00902954	0.114317	1
16676263	ZBED6	NM_001174108 // ZBED6 // zinc finger, BED-type containing 6 // 1q32.1 // 100381270 ///	NM_001174108	0.00570408	0.0548018	0.01644	1.01146	0.927984	0.999909	1	0.180617	1.13337	0.329694	0.765295	1
16676265	SNRPE	NM_003094 // SNRPE // small nuclear ribonucleoprotein polypeptide E // 1q32 // 6635 ///	NM_003094	0.793444	0.929645	0.113033	1.0815	0.555355	0.999909	1	-0.0674567	-1.04787	0.723714	0.939002	1
16676277	SOX13	NM_005686 // SOX13 // SRY (sex determining region Y)-box 13 // 1q32 // 9580 /// ENST000	NM_005686	0.124131	0.402605	0.0279133	1.01954	0.809051	0.999909	1	-0.206247	-1.15368	0.0912517	0.457835	1
16676298		---	---	0.100685	0.357767	0.06318	1.04477	0.560333	0.999909	1	0.0699433	1.04968	0.519749	0.867624	1
16676301		---	---	0.861029	0.954521	-0.00168333	-1.00117	0.989129	0.999909	1	-0.0296133	-1.02074	0.810782	0.96007	1
16676305		---	---	0.573533	0.826746	-0.0262833	-1.01839	0.836639	0.999909	1	0.122497	1.08862	0.344637	0.775061	1
16676308	LOC100506838	XR_133209 // LOC100506838 // uncharacterized LOC100506838 // --- // 100506838	XR_133209	0.918463	0.972493	0.111817	1.08059	0.426311	0.999909	1	0.0552667	1.03905	0.691451	0.929016	1
16676310		---	---	0.53973	0.808731	0.0480267	1.03385	0.718674	0.999909	1	0.01507	1.0105	0.909798	0.981636	1
16676314	MDM4	NM_002393 // MDM4 // Mdm4 p53 binding protein homolog (mouse) // 1q32 // 4194 /// ENST0	NM_002393	0.0619014	0.268639	0.135753	1.09867	0.569562	0.999909	1	-0.567413	-1.48186	0.0296542	0.246481	1
16676343		---	---	0.673072	0.878043	-0.05455	-1.03854	0.694374	0.999909	1	0.14174	1.10323	0.315412	0.754335	1
16676347		---	---	0.0488958	0.232352	0.0627333	1.04444	0.612817	0.999909	1	0.369633	1.29202	0.00909923	0.114918	1
16676350		---	---	0.344006	0.671353	-0.04415	-1.03108	0.698165	0.999909	1	0.10144	1.07284	0.378786	0.796453	1
16676353		---	---	0.319012	0.650007	0.0595	1.0421	0.671303	0.999909	1	0.08322	1.05938	0.554147	0.880064	1
16676355	NFASC	NM_001005388 // NFASC // neurofascin // 1q32.1 // 23114 /// ENST00000339876 // NFASC //	NM_001005388	0.449278	0.751567	-0.02561	-1.01791	0.770799	0.999909	1	-0.0728333	-1.05178	0.412765	0.817406	1
16676405	CNTN2	NM_005076 // CNTN2 // contactin 2 (axonal) // 1q32.1 // 6900 /// ENST00000331830 // CNT	NM_005076	0.15872	0.461361	0.09891	1.07096	0.318211	0.999909	1	-0.0275433	-1.01927	0.777167	0.952198	1
16676437	TMCC2	NM_014858 // TMCC2 // transmembrane and coiled-coil domain family 2 // 1q32.1 // 9911 /	NM_014858	0.295113	0.627681	-0.266057	-1.20252	0.0732421	0.999909	1	-0.0294467	-1.02062	0.832738	0.964314	1
16676453	LEMD1-AS1	NR_038425 // LEMD1-AS1 // LEMD1 antisense RNA 1 (non-protein coding) // 1q32.1 // 28457	NR_038425	0.972378	0.991681	-0.00601333	-1.00418	0.960063	0.999909	1	0.00212	1.00147	0.985915	0.997412	1
16676457	LOC284577	AK095633 // LOC284577 // uncharacterized LOC284577 // 1q32.1 // 284577	AK095633	0.846462	0.948408	0.00577667	1.00401	0.965867	0.999909	1	-0.0548033	-1.03872	0.685709	0.927641	1
16676461	CDK18	NM_212503 // CDK18 // cyclin-dependent kinase 18 // 1q31-q32 // 5129 /// NM_212502 // C	NM_212503	0.258249	0.591608	0.115203	1.08313	0.30593	0.999909	1	0.0602433	1.04264	0.586862	0.892658	1
16676496		---	---	0.0208994	0.133181	0.18758	1.13885	0.120676	0.999909	1	0.305767	1.23608	0.0178549	0.179115	1
16676498	MFSD4	NM_181644 // MFSD4 // major facilitator superfamily domain containing 4 // 1q32.1 // 14	NM_181644	0.772201	0.920637	-0.0388467	-1.02729	0.697804	0.999909	1	-0.0648067	-1.04594	0.519308	0.867432	1
16676513		---	---	0.0155311	0.108993	0.423707	1.34137	0.00145487	0.320063	1	0.11247	1.08108	0.306668	0.746698	1
16676515		---	---	0.000177087	0.00503397	-0.48537	-1.39994	0.0250429	0.973431	1	0.24106	1.18186	0.231222	0.677535	1
16676517		---	---	0.638804	0.861313	-0.137717	-1.10016	0.4194	0.999909	1	-0.0359033	-1.0252	0.831301	0.96414	1
16676520		---	---	0.164279	0.469538	0.0584933	1.04138	0.550185	0.999909	1	0.205563	1.15314	0.0502187	0.333248	1
16676523		---	---	0.823451	0.940083	0.122873	1.0889	0.459098	0.999909	1	0.105163	1.07562	0.525148	0.86952	1
16676526	FAM72A	BC035696 // FAM72A // family with sequence similarity 72, member A // 1q32.1 // 729533	BC035696	0.000105334	0.0034987	-0.44206	-1.35854	0.000776856	0.207066	1	-0.359443	-1.28293	0.00363094	0.0614922	1
16676539	FAM72C	ENST00000492131 // FAM72C // family with sequence similarity 72, member C // --- // ---	ENST00000492131	3.10506e-05	0.00155116	-0.161483	-1.11844	0.504757	0.999909	1	0.26151	1.19873	0.286625	0.731833	1
16676542	AVPR1B	ENST00000367126 // AVPR1B // arginine vasopressin receptor 1B // 1q32 // 553 /// NM_000	ENST00000367126	0.850598	0.950342	-0.05765	-1.04077	0.545109	0.999909	1	0.0437333	1.03078	0.645211	0.914199	1
16676547	CTSE	NM_001910 // CTSE // cathepsin E // 1q31 // 1510 /// ENST00000358184 // CTSE // catheps	NM_001910	0.522259	0.798574	-0.166747	-1.12252	0.320828	0.999909	1	0.0710633	1.05049	0.667326	0.921635	1
16676562	SRGAP2	NM_015326 // SRGAP2 // SLIT-ROBO Rho GTPase activating protein 2 // 1q32.1 // 23380 ///	NM_015326	2.99394e-05	0.00151325	-0.532983	-1.44692	8.63687e-05	0.0484338	1	-0.724337	-1.65214	3.75161e-06	0.000456323	0.160667
16676589	SRGAP2-IT1	ENST00000448613 // SRGAP2-IT1 // SRGAP2 intronic transcript 1 (non-protein coding) // -	ENST00000448613	0.915401	0.971509	-0.167097	-1.1228	0.386546	0.999909	1	-0.07529	-1.05357	0.693034	0.929294	1
16676592	IKBKE	NM_014002 // IKBKE // inhibitor of kappa light polypeptide gene enhancer in B-cells, ki	NM_014002	0.00359794	0.0398663	-0.193827	-1.14379	0.0815545	0.999909	1	-0.344717	-1.2699	0.0050925	0.0771559	1
16676619	RASSF5	NM_182663 // RASSF5 // Ras association (RalGDS/AF-6) domain family member 5 // 1q32.1 /	NM_182663	0.00183957	0.0251594	-0.27167	-1.2072	0.00905662	0.774568	1	-0.49407	-1.40841	8.78261e-05	0.0042137	1
16676633	DYRK3	NM_001004023 // DYRK3 // dual-specificity tyrosine-(Y)-phosphorylation regulated kinase	NM_001004023	5.17754e-06	0.00048392	-0.00533333	-1.0037	0.962558	0.999909	1	-0.899403	-1.86529	1.85511e-06	0.000271538	0.0795582
16676641		---	---	0.484166	0.775887	0.0506067	1.0357	0.637727	0.999909	1	0.0715767	1.05086	0.507234	0.863227	1
16676643	MAPKAPK2	NM_004759 // MAPKAPK2 // mitogen-activated protein kinase-activated protein kinase 2 //	NM_004759	0.012514	0.0939255	0.0637167	1.04515	0.55152	0.999909	1	-0.200957	-1.14946	0.0757572	0.418351	1
16676661	IL19	NM_153758 // IL19 // interleukin 19 // 1q32.2 // 29949 /// NM_013371 // IL19 // interle	NM_153758	0.985279	0.995807	-0.0103833	-1.00722	0.938493	0.999909	1	0.03341	1.02343	0.804121	0.959215	1
16676673	IL20	ENST00000367098 // IL20 // interleukin 20 // 1q32 // 50604 /// NM_018724 // IL20 // int	ENST00000367098	0.980308	0.994215	0.01384	1.00964	0.909234	0.999909	1	0.0645067	1.04573	0.597087	0.897365	1
16676682	IL24	NM_006850 // IL24 // interleukin 24 // 1q32 // 11009 /// NM_001185156 // IL24 // interl	NM_006850	0.0413678	0.20936	-0.08865	-1.06337	0.416123	0.999909	1	-0.0560233	-1.0396	0.604543	0.900699	1
16676693	PFKFB2	NM_006212 // PFKFB2 // 6-phosphofructo-2-kinase/fructose-2,6-biphosphatase 2 // 1q31 //	NM_006212	0.770256	0.919954	0.008	1.00556	0.954415	0.999909	1	0.0721	1.05125	0.608248	0.901879	1
16676720	C4BPB	NM_000716 // C4BPB // complement component 4 binding protein, beta // 1q32 // 725 /// N	NM_000716	0.909207	0.96899	0.0221467	1.01547	0.849277	0.999909	1	-0.07833	-1.0558	0.504909	0.862066	1
16676738	C4BPA	NM_000715 // C4BPA // complement component 4 binding protein, alpha // 1q32 // 722 ///	NM_000715	0.0863063	0.326417	-0.140513	-1.1023	0.289712	0.999909	1	0.20461	1.15237	0.131885	0.540678	1
16676754		---	---	0.846054	0.94825	0.0403967	1.0284	0.773105	0.999909	1	-0.01274	-1.00887	0.927445	0.986527	1
16676759		---	---	0.0743037	0.298542	-0.133523	-1.09697	0.191139	0.999909	1	0.15948	1.11688	0.123404	0.524466	1
16676764	CD55	NM_000574 // CD55 // CD55 molecule, decay accelerating factor for complement (Cromer bl	NM_000574	0.231931	0.561026	-0.03703	-1.026	0.829606	0.999909	1	0.139387	1.10144	0.423327	0.824319	1
16676789		---	---	0.895913	0.965022	0.07598	1.05408	0.525646	0.999909	1	0.105153	1.07561	0.383111	0.798999	1
16676792		---	---	0.661607	0.872142	0.07878	1.05612	0.556184	0.999909	1	0.0653667	1.04635	0.6246	0.906902	1
16676795	CR2	ENST00000367057 // CR2 // complement component (3d/Epstein Barr virus) receptor 2 // 1q	ENST00000367057	0.265393	0.598917	0.0235867	1.01648	0.801031	0.999909	1	0.0753667	1.05363	0.425869	0.825235	1
16676819	CR1	NM_000573 // CR1 // complement component (3b/4b) receptor 1 (Knops blood group) // 1q32	NM_000573	0.342499	0.670258	0.06635	1.04706	0.673639	0.999909	1	-0.15839	-1.11604	0.32236	0.760005	1
16676873	CR1L	NM_175710 // CR1L // complement component (3b/4b) receptor 1-like // 1q32.1 // 1379 ///	NM_175710	0.496666	0.782817	0.0626667	1.04439	0.719334	0.999909	1	-0.10118	-1.07265	0.563353	0.883512	1
16676893	CD46	NM_002389 // CD46 // CD46 molecule, complement regulatory protein // 1q32 // 4179 /// E	NM_002389	0.547921	0.812931	-0.150393	-1.10987	0.545801	0.999909	1	0.18918	1.14012	0.449199	0.83567	1
16676919	LOC148696	NR_026817 // LOC148696 // uncharacterized LOC148696 // 1q32.2 // 148696	NR_026817	0.788668	0.927743	-0.09108	-1.06517	0.419804	0.999909	1	-0.0584033	-1.04131	0.602231	0.899617	1
16676921		---	---	0.956097	0.985681	-0.0102133	-1.0071	0.92453	0.999909	1	0.0590867	1.04181	0.585791	0.892549	1
16676925		---	---	0.417394	0.730207	0.0827567	1.05904	0.481725	0.999909	1	-0.05249	-1.03705	0.653569	0.917379	1
16676928		---	---	0.166113	0.471984	0.0690767	1.04905	0.622394	0.999909	1	0.26189	1.19905	0.0778764	0.424206	1
16676931		---	---	0.528366	0.802492	0.10446	1.07509	0.376171	0.999909	1	-0.0890767	-1.06369	0.448591	0.835426	1
16676940		---	---	0.524619	0.799967	0.00301667	1.00209	0.979227	0.999909	1	0.16621	1.12211	0.167139	0.598478	1
16676943		---	---	0.630093	0.856981	0.0645133	1.04573	0.580557	0.999909	1	0.00144667	1.001	0.990054	0.998052	1
16676947		---	---	0.710845	0.895062	0.119207	1.08614	0.226872	0.999909	1	0.09452	1.06771	0.332944	0.767526	1
16676954	MIR205	NR_029622 // MIR205 // microRNA 205 // 1q32.2 // 406988 /// NM_001104548 // MIR205HG //	NR_029622	0.0983122	0.352995	-0.20889	-1.1558	0.0829706	0.999909	1	-0.13478	-1.09793	0.247371	0.693106	1
16676965	CAMK1G	ENST00000009105 // CAMK1G // calcium/calmodulin-dependent protein kinase IG // 1q32-q41	ENST00000009105	0.463806	0.763441	0.138747	1.10095	0.171044	0.999909	1	-0.0275333	-1.01927	0.77835	0.952641	1
16676983	G0S2	NM_015714 // G0S2 // G0/G1switch 2 // 1q32.2 // 50486 /// ENST00000367029 // G0S2 // G0	NM_015714	0.6553	0.868931	-0.0958167	-1.06867	0.440507	0.999909	1	-0.0781	-1.05563	0.52794	0.870302	1
16676988	HSD11B1	NM_005525 // HSD11B1 // hydroxysteroid (11-beta) dehydrogenase 1 // 1q32-q41 // 3290 //	NM_005525	0.687658	0.885356	-0.05279	-1.03727	0.647752	0.999909	1	0.0915467	1.06551	0.431884	0.827952	1
16676999	TRAF3IP3	ENST00000367024 // TRAF3IP3 // TRAF3 interacting protein 3 // 1q32 // 80342 /// NM_0252	ENST00000367024	0.0581664	0.25893	-0.0561967	-1.03972	0.650614	0.999909	1	-0.35365	-1.27779	0.0118746	0.137909	1
16677037	DIEXF	NM_014388 // DIEXF // digestive organ expansion factor homolog (zebrafish) // 1q32.2 //	NM_014388	6.48193e-05	0.00251727	-0.257273	-1.19522	0.048453	0.999909	1	-0.755013	-1.68765	2.26053e-05	0.00161338	0.962442
16677057	SYT14	NM_001146261 // SYT14 // synaptotagmin XIV // 1q32.2 // 255928 /// NM_001146262 // SYT1	NM_001146261	0.797183	0.931099	0.0158067	1.01102	0.928031	0.999909	1	0.00402333	1.00279	0.981655	0.996612	1
16677071	SERTAD4	ENST00000367012 // SERTAD4 // SERTA domain containing 4 // 1q32.1-q41 // 56256 /// NM_0	ENST00000367012	0.978799	0.993712	0.0253033	1.01769	0.842006	0.999909	1	0.00162667	1.00113	0.989768	0.997955	1
16677082	HHAT	NM_018194 // HHAT // hedgehog acyltransferase // 1q32 // 55733 /// NM_001122834 // HHAT	NM_018194	0.0334133	0.182756	-0.31698	-1.24572	0.0543373	0.999909	1	0.207113	1.15438	0.19058	0.630362	1
16677104	RCOR3	NM_001136223 // RCOR3 // REST corepressor 3 // 1q32.2 // 55758 /// NM_018254 // RCOR3 /	NM_001136223	0.174919	0.484917	-0.117143	-1.08459	0.485837	0.999909	1	-0.0566	-1.04001	0.734457	0.942575	1
16677133	TRAF5	NM_004619 // TRAF5 // TNF receptor-associated factor 5 // 1q32 // 7188 /// NM_145759 //	NM_004619	0.0152737	0.107747	-0.24275	-1.18325	0.112873	0.999909	1	-0.593843	-1.50926	0.00109824	0.0261135	1
16677153	LINC00467	NR_026761 // LINC00467 // long intergenic non-protein coding RNA 467 // 1q32.3 // 84791	NR_026761	0.00113748	0.0180376	0.174113	1.12827	0.183859	0.999909	1	0.348447	1.27319	0.014667	0.157625	1
16677162		---	---	0.175933	0.486443	-0.225283	-1.16901	0.0885253	0.999909	1	-0.05196	-1.03667	0.678278	0.924601	1
16677165		---	---	0.505053	0.787718	0.0103467	1.0072	0.939634	0.999909	1	0.00222	1.00154	0.987035	0.997596	1
16677167	LOC100653135	ENST00000412871 // LOC100653135 // uncharacterized LOC100653135 // --- // 100653135 ///	ENST00000412871	0.306586	0.638426	0.04066	1.02858	0.704731	0.999909	1	-0.0194133	-1.01355	0.856116	0.969966	1
16677172		---	---	0.629433	0.856696	0.0388633	1.0273	0.766412	0.999909	1	0.140747	1.10248	0.29171	0.734591	1
16677185		---	---	0.845461	0.948005	-0.03016	-1.02113	0.846849	0.999909	1	-0.0317467	-1.02225	0.838913	0.966057	1
16677188		---	---	0.324623	0.655256	0.1126	1.08117	0.528841	0.999909	1	-0.105003	-1.0755	0.556615	0.881196	1
16677190		---	---	0.0372819	0.196393	-0.138777	-1.10097	0.376611	0.999909	1	0.395533	1.31543	0.0214754	0.201363	1
16677199		---	---	0.431479	0.740292	-0.07931	-1.05651	0.635002	0.999909	1	0.230523	1.17326	0.181008	0.617399	1
16677201	DTL	NM_016448 // DTL // denticleless E3 ubiquitin protein ligase homolog (Drosophila) // 1q	NM_016448	0.000340399	0.0077997	0.48486	1.39945	0.00618315	0.663902	1	0.416493	1.33468	0.0150121	0.160213	1
16677221	MIR3122	NR_036068 // MIR3122 // microRNA 3122 // --- // 100422947	NR_036068	0.000597505	0.0115864	0.309793	1.23953	0.279813	0.999909	1	0.921557	1.89416	0.00510279	0.0772576	1
16677223		---	---	0.000402516	0.00880925	0.213407	1.15942	0.529414	0.999909	1	1.65416	3.14739	0.000230136	0.00832965	1
16677228	PPP2R5A	NM_006243 // PPP2R5A // protein phosphatase 2, regulatory subunit B', alpha // 1q32.2-q	NM_006243	0.00869775	0.073124	-0.108697	-1.07825	0.337003	0.999909	1	-0.106497	-1.07661	0.346533	0.776003	1
16677251		---	---	0.442598	0.746685	0.190873	1.14145	0.503313	0.999909	1	-0.142143	-1.10354	0.616824	0.905011	1
16677254	SNORA16B	NR_004389 // SNORA16B // small nucleolar RNA, H/ACA box 16B // 1q32.3 // 692157	NR_004389	0.311806	0.643001	0.128447	1.09312	0.820193	0.999909	1	-0.68784	-1.61087	0.235975	0.682067	1
16677256		---	---	0.850704	0.950402	0.06813	1.04836	0.701629	0.999909	1	-0.112277	-1.08093	0.529801	0.870834	1
16677259	NENF	NM_013349 // NENF // neudesin neurotrophic factor // 1q32.3 // 29937 /// ENST0000036698	NM_013349	0.55766	0.818288	-0.08501	-1.0607	0.557053	0.999909	1	0.137457	1.09996	0.347476	0.77667	1
16677266		---	---	0.782784	0.925107	-0.0466267	-1.03285	0.772546	0.999909	1	-0.0616	-1.04362	0.702903	0.932005	1
16677270		---	---	0.465964	0.765207	-0.03477	-1.02439	0.777862	0.999909	1	-0.0881367	-1.063	0.478216	0.848077	1
16677278	ATF3	NM_001040619 // ATF3 // activating transcription factor 3 // 1q32.3 // 467 /// NM_00167	NM_001040619	9.53601e-06	0.00071363	2.07958	4.22684	6.40456e-06	0.00709099	0.276305	2.18439	4.54535	3.7696e-06	0.000457223	0.161433
16677292	FAM71A	NM_153606 // FAM71A // family with sequence similarity 71, member A // 1q32.3 // 149647	NM_153606	0.000513631	0.0104913	-0.162217	-1.11901	0.154952	0.999909	1	0.0135967	1.00947	0.901277	0.979072	1
16677298		---	---	0.0774546	0.30616	0.113547	1.08188	0.401722	0.999909	1	0.273797	1.20899	0.0566096	0.357525	1
16677302		---	---	0.098441	0.353076	0.228433	1.17156	0.142056	0.999909	1	0.00747	1.00519	0.960038	0.99324	1
16677304	TATDN3	NM_001042552 // TATDN3 // TatD DNase domain containing 3 // 1q32.3 // 128387 /// NM_001	NM_001042552	0.00107347	0.0174105	-0.07966	-1.05677	0.634034	0.999909	1	-0.459497	-1.37506	0.0145515	0.156849	1
16677324	FLVCR1	NM_014053 // FLVCR1 // feline leukemia virus subgroup C cellular receptor 1 // 1q32.3 /	NM_014053	0.00270541	0.0327134	0.00276	1.00191	0.981839	0.999909	1	-0.18325	-1.13544	0.14714	0.567179	1
16677339	VASH2	NM_001136474 // VASH2 // vasohibin 2 // 1q32.3 // 79805 /// NM_024749 // VASH2 // vasoh	NM_001136474	0.434398	0.741874	-0.04872	-1.03435	0.640534	0.999909	1	0.129157	1.09365	0.227092	0.6738	1
16677361	RPS6KC1	ENST00000366960 // RPS6KC1 // ribosomal protein S6 kinase, 52kDa, polypeptide 1 // 1q41	ENST00000366960	0.0297445	0.169263	-0.14688	-1.10717	0.364347	0.999909	1	-0.539227	-1.45319	0.00423361	0.0683392	1
16677385		---	---	0.86835	0.956477	0.0271	1.01896	0.803156	0.999909	1	0.0800933	1.05709	0.465441	0.842914	1
16677388		---	---	0.646113	0.864524	0.101553	1.07293	0.350679	0.999909	1	0.0481233	1.03392	0.65406	0.917684	1
16677391	PROX1	ENST00000498508 // PROX1 // prospero homeobox 1 // 1q41 // 5629 /// NM_002763 // PROX1	ENST00000498508	0.154121	0.454062	0.0454367	1.032	0.692016	0.999909	1	0.15558	1.11387	0.188578	0.627648	1
16677404	PROX1-IT1	ENST00000443830 // PROX1-IT1 // PROX1 intronic transcript 1 (non-protein coding) // ---	ENST00000443830	0.877348	0.959402	-0.03587	-1.02517	0.748057	0.999909	1	-0.0621933	-1.04405	0.579107	0.890078	1
16677407	SMYD2	NM_020197 // SMYD2 // SET and MYND domain containing 2 // 1q32.3 // 56950 /// ENST00000	NM_020197	0.565717	0.822647	-0.17687	-1.13043	0.13163	0.999909	1	-0.109117	-1.07857	0.339202	0.771213	1
16677425	CENPF	NM_016343 // CENPF // centromere protein F, 350/400kDa (mitosin) // 1q32-q41 // 1063 //	NM_016343	0.000587934	0.0114511	-0.701937	-1.62669	3.29637e-05	0.0218981	1	-0.38528	-1.30611	0.00489831	0.0749767	1
16677451	KCNK2	NM_001017424 // KCNK2 // potassium channel, subfamily K, member 2 // 1q41 // 3776 /// N	NM_001017424	0.773884	0.921194	0.0240967	1.01684	0.83711	0.999909	1	0.123357	1.08927	0.302306	0.743516	1
16677473	KCTD3	NM_016121 // KCTD3 // potassium channel tetramerisation domain containing 3 // 1q41 //	NM_016121	0.0428033	0.214314	-0.0377533	-1.02651	0.713543	0.999909	1	-0.194733	-1.14451	0.0747592	0.415671	1
16677497		---	---	0.697861	0.889496	-0.04825	-1.03401	0.678514	0.999909	1	-0.0860267	-1.06144	0.463127	0.841939	1
16677500		---	---	0.842729	0.946617	0.0541333	1.03824	0.688273	0.999909	1	0.0983267	1.07053	0.469337	0.844592	1
16677507		---	---	0.720832	0.899608	-0.0137833	-1.0096	0.910352	0.999909	1	-0.12626	-1.09146	0.311968	0.751197	1
16677511		---	---	0.826896	0.941202	-0.113073	-1.08153	0.307375	0.999909	1	-0.00263333	-1.00183	0.980642	0.996526	1
16677514	SPATA17	ENST00000366933 // SPATA17 // spermatogenesis associated 17 // 1q41 // 128153 /// NM_13	ENST00000366933	0.354166	0.679442	0.01851	1.01291	0.88074	0.999909	1	0.0970367	1.06957	0.436815	0.830938	1
16677530	LINC00210	NR_048550 // LINC00210 // long intergenic non-protein coding RNA 210 // 1q41 // 1008857	NR_048550	0.220858	0.548453	-0.285603	-1.21892	0.047296	0.999909	1	-0.28901	-1.2218	0.0450743	0.314022	1
16677535		---	---	0.483764	0.775588	-0.05233	-1.03694	0.702185	0.999909	1	0.0984133	1.0706	0.475238	0.8468	1
16677538		---	---	0.055197	0.250938	0.29945	1.23068	0.0375279	0.999909	1	-0.108407	-1.07804	0.417444	0.820933	1
16677542		---	---	0.0866383	0.327186	0.0248367	1.01736	0.856818	0.999909	1	0.16917	1.12441	0.231889	0.678109	1
16677544		---	---	0.162383	0.467072	0.36363	1.28666	0.0195308	0.915676	1	0.231323	1.17391	0.114392	0.506932	1
16677547	RRP15	NM_016052 // RRP15 // ribosomal RNA processing 15 homolog (S. cerevisiae) // 1q41 // 51	NM_016052	0.00103044	0.0169825	0.03657	1.02567	0.746455	0.999909	1	-0.360123	-1.28354	0.00620877	0.0882761	1
16677556	TGFB2	NM_001135599 // TGFB2 // transforming growth factor, beta 2 // 1q41 // 7042 /// ENST000	NM_001135599	5.79469e-05	0.00231252	-0.00789667	-1.00549	0.933635	0.999909	1	0.604043	1.51997	1.8949e-05	0.00142795	0.807378
16677569	C1orf143	ENST00000491260 // C1orf143 // chromosome 1 open reading frame 143 // --- // --- /// EN	ENST00000491260	0.19845	0.519076	0.265653	1.20218	0.0241733	0.973431	1	0.11645	1.08406	0.284367	0.73087	1
16677574		---	---	0.726437	0.902115	0.0486033	1.03426	0.629721	0.999909	1	-0.0334567	-1.02346	0.739387	0.943321	1
16677580	LYPLAL1	ENST00000366928 // LYPLAL1 // lysophospholipase-like 1 // 1q41 // 127018 /// NM_138794	ENST00000366928	0.0714925	0.291953	-0.0171733	-1.01197	0.914022	0.999909	1	-0.22882	-1.17188	0.16598	0.596767	1
16677595		---	---	0.832935	0.943311	-0.116177	-1.08386	0.544014	0.999909	1	0.0182933	1.01276	0.92335	0.98549	1
16677604		---	---	0.347763	0.674486	0.18309	1.13531	0.19989	0.999909	1	-0.0793233	-1.05652	0.568638	0.885861	1
16677607		---	---	0.81497	0.937565	0.05342	1.03772	0.717395	0.999909	1	-0.0627933	-1.04449	0.67081	0.922144	1
16677610		---	---	0.081416	0.315499	-0.291003	-1.22349	0.0490419	0.999909	1	-0.1106	-1.07968	0.42464	0.824977	1
16677612	RN5S76	ENST00000516277 // RN5S76 // RNA, 5S ribosomal 76 // --- // ---	ENST00000516277	0.609499	0.846434	0.0952267	1.06823	0.424933	0.999909	1	0.10927	1.07868	0.361749	0.786205	1
16677614		---	---	0.0452853	0.221051	-0.19234	-1.14262	0.107358	0.999909	1	-0.102813	-1.07387	0.3723	0.792646	1
16677616	IARS2	NM_018060 // IARS2 // isoleucyl-tRNA synthetase 2, mitochondrial // 1q41 // 55699 /// E	NM_018060	7.32487e-05	0.00273618	-0.194147	-1.14405	0.0485279	0.999909	1	0.0248267	1.01736	0.785363	0.954622	1
16677646		---	---	0.532054	0.804894	-0.20644	-1.15384	0.386191	0.999909	1	-0.10443	-1.07507	0.657648	0.918866	1
16677648		---	---	0.539311	0.808507	0.145523	1.10613	0.224189	0.999909	1	-0.0273167	-1.01911	0.814472	0.960697	1
16677651		---	---	0.354544	0.679865	0.161377	1.11835	0.193736	0.999909	1	0.02743	1.01919	0.819514	0.961653	1
16677653		---	---	0.531415	0.804491	0.00599667	1.00417	0.955165	0.999909	1	-0.00871	-1.00606	0.934921	0.987946	1
16677655	MARK1	NM_018650 // MARK1 // MAP/microtubule affinity-regulating kinase 1 // 1q41 // 4139 ///	NM_018650	0.302201	0.634217	0.162347	1.11911	0.164734	0.999909	1	0.10964	1.07896	0.338361	0.770893	1
16677678	C1orf115	ENST00000294889 // C1orf115 // chromosome 1 open reading frame 115 // 1q41 // 79762 ///	ENST00000294889	0.556907	0.817977	-0.05424	-1.03831	0.664185	0.999909	1	0.143947	1.10492	0.259415	0.706024	1
16677683	MARC2	ENST00000366913 // MARC2 // mitochondrial amidoxime reducing component 2 // 1q41 // 549	ENST00000366913	0.234799	0.564744	0.00255667	1.00177	0.986314	0.999909	1	0.0546967	1.03864	0.714355	0.93564	1
16677698	MARC1	NM_022746 // MARC1 // mitochondrial amidoxime reducing component 1 // 1q41 // 64757 ///	NM_022746	0.0928506	0.340952	-0.0287767	-1.02015	0.839819	0.999909	1	0.319343	1.24776	0.039287	0.289548	1
16677716		---	---	0.344421	0.671729	0.0791733	1.05641	0.542008	0.999909	1	0.0802967	1.05724	0.536375	0.87392	1
16677718		---	---	0.125402	0.404819	0.00165333	1.00115	0.984773	0.999909	1	0.21076	1.1573	0.0274092	0.234502	1
16677723	HLX	ENST00000366903 // HLX // H2.0-like homeobox // 1q41 // 3142 /// NM_021958 // HLX // H2	ENST00000366903	0.0790293	0.310007	-0.0912367	-1.06528	0.498461	0.999909	1	-0.29673	-1.22836	0.0410691	0.297445	1
16677735		---	---	0.346702	0.673544	9.33333e-05	1.00006	0.999334	0.999909	1	0.21002	1.1567	0.0774081	0.422922	1
16677738		---	---	0.798759	0.93177	-0.0346933	-1.02434	0.783933	0.999909	1	0.02778	1.01944	0.826125	0.963183	1
16677743		---	---	0.147139	0.442472	0.0200633	1.014	0.905145	0.999909	1	0.3735	1.29549	0.0412585	0.298416	1
16677748	MIA3	NM_198551 // MIA3 // melanoma inhibitory activity family, member 3 // 1q41 // 375056 //	NM_198551	0.00424534	0.0446888	-0.131183	-1.09519	0.288709	0.999909	1	-0.272057	-1.20753	0.038931	0.288133	1
16677789	BROX	ENST00000340934 // BROX // BRO1 domain and CAAX motif containing // 1q41 // 148362 ///	ENST00000340934	0.000394438	0.00869415	-0.113543	-1.08188	0.319238	0.999909	1	0.437703	1.35445	0.00149999	0.033012	1
16677808	FAM177B	AK125494 // FAM177B // family with sequence similarity 177, member B // 1q41 // 400823	AK125494	2.19355e-05	0.00123491	-0.0817333	-1.05829	0.561847	0.999909	1	0.16804	1.12353	0.242553	0.688443	1
16677823	DISP1	NM_032890 // DISP1 // dispatched homolog 1 (Drosophila) // 1q41 // 84976 /// ENST000002	NM_032890	0.000208841	0.00562907	0.0772467	1.055	0.462609	0.999909	1	0.330687	1.25761	0.00636161	0.0896522	1
16677847		---	---	0.941151	0.980614	-0.11094	-1.07993	0.500595	0.999909	1	-0.124677	-1.09026	0.450119	0.836106	1
16677850		---	---	0.0800815	0.312623	0.174023	1.1282	0.227338	0.999909	1	-0.108617	-1.07819	0.443318	0.833999	1
16677853		---	---	0.724573	0.901635	-0.111857	-1.08062	0.519652	0.999909	1	-0.211507	-1.1579	0.232709	0.678756	1
16677857		---	---	0.166857	0.473259	0.113867	1.08212	0.363666	0.999909	1	0.23067	1.17338	0.07867	0.425853	1
16677859	C1orf65	ENST00000366875 // C1orf65 // chromosome 1 open reading frame 65 // 1q41 // 164127 ///	ENST00000366875	0.564479	0.822119	0.116363	1.084	0.463557	0.999909	1	0.143877	1.10487	0.367372	0.78917	1
16677863	CAPN2	NM_001748 // CAPN2 // calpain 2, (m/II) large subunit // 1q41-q42 // 824 /// ENST000002	NM_001748	0.119218	0.394288	0.0392033	1.02755	0.778846	0.999909	1	0.214967	1.16068	0.139694	0.554028	1
16677895		---	---	0.554274	0.816286	0.06003	1.04249	0.656537	0.999909	1	0.178157	1.13144	0.199664	0.641934	1
16677898		---	---	0.40676	0.722793	-0.125423	-1.09083	0.762363	0.999909	1	-0.58597	-1.50105	0.172552	0.60625	1
16677904	FBXO28	ENST00000366862 // FBXO28 // F-box protein 28 // 1q42.11 // 23219 /// NM_015176 // FBXO	ENST00000366862	8.4689e-05	0.00301473	0.0290367	1.02033	0.836372	0.999909	1	0.493927	1.40827	0.0032676	0.0573941	1
16677913	DEGS1	NM_003676 // DEGS1 // delta(4)-desaturase, sphingolipid 1 // 1q42.11 // 8560 /// ENST00	NM_003676	0.020067	0.129695	0.16705	1.12276	0.224168	0.999909	1	0.27392	1.20909	0.0563981	0.356852	1
16677923		---	---	0.121578	0.398097	0.0904533	1.0647	0.489747	0.999909	1	0.2645	1.20122	0.0578171	0.361818	1
16677925		---	---	0.565034	0.822364	0.0478033	1.03369	0.722981	0.999909	1	0.0361133	1.02535	0.788642	0.955395	1
16677929		---	---	0.163101	0.4678	0.366033	1.2888	0.0190633	0.914899	1	0.192323	1.1426	0.183713	0.621243	1
16677931		---	---	0.074743	0.299305	0.101663	1.07301	0.539947	0.999909	1	-0.0294567	-1.02063	0.858106	0.970136	1
16677933	CNIH4	ENST00000465271 // CNIH4 // cornichon homolog 4 (Drosophila) // 1q42.11 // 29097 /// NM	ENST00000465271	0.824764	0.94051	-0.18347	-1.13561	0.345115	0.999909	1	-0.105447	-1.07583	0.583033	0.891435	1
16677944	CNIH3	NM_152495 // CNIH3 // cornichon homolog 3 (Drosophila) // 1q42.12 // 149111 /// BC02278	NM_152495	0.0108551	0.0853935	-0.188267	-1.13939	0.0683076	0.999909	1	-0.118567	-1.08566	0.232911	0.678911	1
16677971		---	---	0.124247	0.402717	-0.223963	-1.16794	0.258821	0.999909	1	-0.51537	-1.42936	0.0174807	0.176689	1
16677973		---	---	0.685968	0.88428	-0.0801267	-1.05711	0.583261	0.999909	1	0.09456	1.06774	0.518296	0.867168	1
16677977	DNAH14	NM_001373 // DNAH14 // dynein, axonemal, heavy chain 14 // 1q42.12 // 127602 /// ENST00	NM_001373	0.846895	0.948653	0.185783	1.13743	0.309513	0.999909	1	0.0399467	1.02808	0.823704	0.962664	1
16678088		---	---	0.303079	0.63485	-0.163927	-1.12033	0.180556	0.999909	1	-0.26557	-1.20211	0.0390757	0.288568	1
16678092		---	---	0.557863	0.818475	-0.00071	-1.00049	0.995283	0.999909	1	0.07378	1.05247	0.541967	0.875785	1
16678095		---	---	0.380391	0.699936	-0.00096	-1.00067	0.993944	0.999909	1	-0.00314667	-1.00218	0.980151	0.996454	1
16678103		---	---	0.881442	0.960254	0.131137	1.09516	0.491587	0.999909	1	-0.0316067	-1.02215	0.867193	0.972146	1
16678105	SRP9	NM_001130440 // SRP9 // signal recognition particle 9kDa // 1q42.12 // 6726 /// NM_0031	NM_001130440	0.0622448	0.269365	-0.075	-1.05336	0.540073	0.999909	1	-0.103	-1.074	0.4031	0.811543	1
16678114	EPHX1	NM_000120 // EPHX1 // epoxide hydrolase 1, microsomal (xenobiotic) // 1q42.1 // 2052 //	NM_000120	0.000112429	0.00367224	0.11109	1.08004	0.532081	0.999909	1	1.01321	2.0184	5.35021e-05	0.00297326	1
16678128	H3F3B	ENST00000366816 // H3F3B // H3 histone, family 3B (H3.3B) // 17q25.1 // 3021 /// ENST00	ENST00000366816	0.113764	0.383806	-0.0607533	-1.04301	0.795392	0.999909	1	0.19905	1.14794	0.401447	0.810904	1
16678139		---	---	0.54182	0.80978	-0.101587	-1.07295	0.45695	0.999909	1	0.0447333	1.03149	0.741071	0.943687	1
16678143		---	---	0.977868	0.993537	-0.00815667	-1.00567	0.960082	0.999909	1	0.00303	1.0021	0.985166	0.997257	1
16678146		---	---	0.0873011	0.328568	0.0297567	1.02084	0.813001	0.999909	1	-0.0305867	-1.02143	0.807898	0.959798	1
16678149	MIXL1	ENST00000366810 // MIXL1 // Mix paired-like homeobox // 1q42.12 // 83881 /// NM_031944	ENST00000366810	0.369195	0.69135	0.162423	1.11917	0.155997	0.999909	1	0.135307	1.09833	0.231824	0.678099	1
16678155		---	---	0.275471	0.608742	0.214493	1.1603	0.150749	0.999909	1	0.155807	1.11404	0.287606	0.732387	1
16678157		---	---	0.856042	0.952279	-0.0905567	-1.06478	0.61301	0.999909	1	-0.142223	-1.1036	0.430316	0.827443	1
16678159	C1orf95	ENST00000366788 // C1orf95 // chromosome 1 open reading frame 95 // 1q42.12 // 375057 /	ENST00000366788	0.483063	0.7752	-0.158703	-1.11628	0.256904	0.999909	1	-0.07359	-1.05233	0.591835	0.894526	1
16678166	ITPKB-AS1	ENST00000453525 // ITPKB-AS1 // ITPKB antisense RNA 1 (non-protein coding) // --- // --	ENST00000453525	0.52925	0.802959	-0.0515467	-1.03638	0.769442	0.999909	1	0.0429433	1.03021	0.806991	0.959798	1
16678169	PSEN2	ENST00000366782 // PSEN2 // presenilin 2 (Alzheimer disease 4) // 1q31-q42 // 5664 ///	ENST00000366782	0.62612	0.854944	0.119517	1.08637	0.380908	0.999909	1	-0.0938733	-1.06723	0.488842	0.854442	1
16678191	ADCK3	ENST00000366779 // ADCK3 // aarF domain containing kinase 3 // 1q42.13 // 56997 /// NM_	ENST00000366779	0.176998	0.48843	-0.07432	-1.05286	0.536952	0.999909	1	0.08857	1.06332	0.463226	0.841939	1
16678231		---	---	0.486587	0.77716	-0.132517	-1.0962	0.437655	0.999909	1	0.17074	1.12564	0.320953	0.758594	1
16678235		---	---	0.0802586	0.31289	0.0630433	1.04467	0.580807	0.999909	1	0.239073	1.18023	0.0509609	0.335953	1
16678239		---	---	0.0595136	0.262778	0.313423	1.24265	0.0274248	0.978236	1	0.274037	1.20919	0.0490557	0.329457	1
16678245	RN5S77	ENST00000365394 // RN5S77 // RNA, 5S ribosomal 77 // --- // ---	ENST00000365394	0.617209	0.850223	-0.1304	-1.0946	0.222927	0.999909	1	-0.0311933	-1.02186	0.764406	0.949416	1
16678247	ZNF678	NR_033184 // ZNF678 // zinc finger protein 678 // 1q42.13 // 339500 /// NM_178549 // ZN	NR_033184	6.48437e-05	0.00251727	-0.04673	-1.03292	0.702294	0.999909	1	-0.394147	-1.31417	0.00570639	0.0832439	1
16678257	LOC100130093	NR_024485 // LOC100130093 // uncharacterized LOC100130093 // 1q42.13 // 100130093 /// N	NR_024485	0.51438	0.793607	0.176973	1.13051	0.200511	0.999909	1	-0.0348233	-1.02443	0.79499	0.957213	1
16678262	SNAP47	NM_053052 // SNAP47 // synaptosomal-associated protein, 47kDa // 1q42.13 // 116841 ///	NM_053052	0.00086395	0.0150304	0.0595733	1.04216	0.627696	0.999909	1	-0.582783	-1.49774	0.000300738	0.0101057	1
16678275		---	---	0.670086	0.876559	0.0496067	1.03498	0.744825	0.999909	1	0.0227933	1.01592	0.880928	0.974787	1
16678278		---	---	0.012168	0.0923704	-0.0489233	-1.03449	0.65477	0.999909	1	0.258223	1.196	0.0309797	0.252534	1
16678281	PRSS38	NM_183062 // PRSS38 // protease, serine, 38 // 1q42.13 // 339501 /// ENST00000366757 //	NM_183062	0.300897	0.633078	0.0110733	1.0077	0.928983	0.999909	1	-0.137213	-1.09978	0.280383	0.728084	1
16678288		---	---	0.995314	0.998603	0.0963	1.06903	0.755044	0.999909	1	0.103087	1.07407	0.738462	0.943272	1
16678292		---	---	0.153476	0.453378	-0.05304	-1.03745	0.801533	0.999909	1	0.357237	1.28097	0.107414	0.494574	1
16678295	WNT3A	NM_033131 // WNT3A // wingless-type MMTV integration site family, member 3A // 1q42 //	NM_033131	0.131855	0.417008	-0.147017	-1.10728	0.220362	0.999909	1	-0.0794633	-1.05662	0.498865	0.859063	1
16678303	ARF1	NM_001024226 // ARF1 // ADP-ribosylation factor 1 // 1q42 // 375 /// NM_001658 // ARF1	NM_001024226	0.398158	0.715265	0.159693	1.11705	0.236664	0.999909	1	0.08817	1.06302	0.505503	0.862343	1
16678320	MIR3620	NR_037415 // MIR3620 // microRNA 3620 // --- // 100500810	NR_037415	0.119022	0.393885	0.0121233	1.00844	0.937076	0.999909	1	0.115103	1.08305	0.458346	0.839641	1
16678322	GUK1	NM_001159390 // GUK1 // guanylate kinase 1 // 1q32-q41 // 2987 /// NM_000858 // GUK1 //	NM_001159390	0.620289	0.851532	-0.124757	-1.09032	0.395039	0.999909	1	0.0242367	1.01694	0.866973	0.972033	1
16678349	GJC2	NM_020435 // GJC2 // gap junction protein, gamma 2, 47kDa // 1q42.13 // 57165 /// ENST0	NM_020435	0.573696	0.826869	0.165247	1.12136	0.178792	0.999909	1	-0.01035	-1.0072	0.930462	0.987353	1
16678353	IBA57	NM_001010867 // IBA57 // IBA57, iron-sulfur cluster assembly homolog (S. cerevisiae) //	NM_001010867	0.341547	0.66948	-0.213083	-1.15916	0.192071	0.999909	1	-0.111917	-1.08066	0.482819	0.851173	1
16678361	OBSCN	NM_001098623 // OBSCN // obscurin, cytoskeletal calmodulin and titin-interacting RhoGEF	NM_001098623	0.1701	0.47887	0.121957	1.08821	0.197259	0.999909	1	0.09615	1.06892	0.30355	0.74413	1
16678486		---	---	0.0182757	0.121481	0.114017	1.08224	0.627512	0.999909	1	-0.629763	-1.54731	0.0165503	0.170275	1
16678489		---	---	0.522094	0.798528	0.18479	1.13665	0.157688	0.999909	1	0.167867	1.1234	0.196382	0.636894	1
16678492		---	---	0.650418	0.866608	0.109587	1.07892	0.357054	0.999909	1	0.155507	1.11381	0.198391	0.639884	1
16678496	HIST3H2BB	NM_175055 // HIST3H2BB // histone cluster 3, H2bb // 1q42.13 // 128312 /// ENST00000369	NM_175055	1.91552e-07	5.70761e-05	-1.91558	-3.77266	4.25971e-05	0.0255464	1	-2.6263	-6.17439	1.52305e-06	0.000239146	0.0653479
16678499	MIR4666A	NR_039812 // MIR4666A // microRNA 4666a // --- // 100616308	NR_039812	0.107982	0.373452	0.263917	1.20073	0.0552323	0.999909	1	0.182583	1.13491	0.169112	0.601881	1
16678501	RNF187	ENST00000305943 // RNF187 // ring finger protein 187 // 1q42.13 // 149603 /// NM_001010	ENST00000305943	0.0957879	0.34763	-0.0773033	-1.05504	0.586182	0.999909	1	-0.04761	-1.03355	0.736508	0.942925	1
16678511		---	---	0.809663	0.935352	0.02406	1.01682	0.880061	0.999909	1	-0.0985367	-1.07069	0.539414	0.875142	1
16678516	RN5S19	ENST00000365186 // RN5S19 // RNA, 5S ribosomal 19 // --- // ---	ENST00000365186	0.560654	0.820284	-0.04043	-1.02842	0.932707	0.999909	1	-0.0570967	-1.04037	0.905091	0.979838	1
16678518	RHOU	NM_021205 // RHOU // ras homolog family member U // 1q42.11-q42.3 // 58480 /// ENST0000	NM_021205	2.6794e-07	6.96252e-05	-0.139323	-1.10139	0.30415	0.999909	1	-1.42088	-2.67749	5.69931e-08	2.75507e-05	0.00245595
16678530		---	---	0.00582574	0.0554576	0.1738	1.12803	0.332625	0.999909	1	-0.503963	-1.4181	0.0118738	0.137909	1
16678532	TMEM78	AK097487 // TMEM78 // transmembrane protein 78 // 1q42.13 // 677790 /// ENST00000323223	AK097487	0.520906	0.797703	-0.156147	-1.11431	0.211739	0.999909	1	0.04407	1.03102	0.716942	0.936717	1
16678536	SPHAR	ENST00000366690 // SPHAR // S-phase response (cyclin related) // 1q42.13 // 10638 /// E	ENST00000366690	0.04418	0.218327	-0.105737	-1.07604	0.455663	0.999909	1	-0.03909	-1.02747	0.780705	0.953251	1
16678550		---	---	0.652855	0.867847	-0.219637	-1.16444	0.439725	0.999909	1	-0.17946	-1.13246	0.526242	0.869986	1
16678555		---	---	0.27973	0.612543	0.418083	1.33615	0.0362715	0.999909	1	0.2638	1.20064	0.164875	0.594749	1
16678559	RN5S78	ENST00000364622 // RN5S78 // RNA, 5S ribosomal 78 // --- // ---	ENST00000364622	0.359736	0.68396	-0.0282633	-1.01978	0.833956	0.999909	1	-0.213413	-1.15943	0.130073	0.537421	1
16678561	URB2	NM_014777 // URB2 // URB2 ribosome biogenesis 2 homolog (S. cerevisiae) // 1q42.13 // 9	NM_014777	5.9766e-05	0.00235895	-0.0906233	-1.06483	0.59197	0.999909	1	-1.16931	-2.24904	7.58592e-06	0.000729532	0.324162
16678574		---	---	0.17698	0.48843	-0.04798	-1.03382	0.631485	0.999909	1	-0.01443	-1.01005	0.884834	0.975679	1
16678579	GALNT2	NM_004481 // GALNT2 // UDP-N-acetyl-alpha-D-galactosamine:polypeptide N-acetylgalactosa	NM_004481	0.336521	0.665525	-0.0674167	-1.04784	0.581822	0.999909	1	0.0285433	1.01998	0.814745	0.960697	1
16678606		---	---	0.570413	0.824891	0.1412	1.10282	0.252917	0.999909	1	0.0195867	1.01367	0.870793	0.972663	1
16678608		---	---	0.925636	0.975076	0.07064	1.05018	0.55734	0.999909	1	0.0523267	1.03694	0.662845	0.920369	1
16678611	COG2	NM_007357 // COG2 // component of oligomeric golgi complex 2 // 1q42.2 // 22796 /// NM_	NM_007357	0.0214536	0.135332	-0.02224	-1.01554	0.903718	0.999909	1	-0.596813	-1.51237	0.00555161	0.0815647	1
16678651	CAPN9	NM_006615 // CAPN9 // calpain 9 // 1q42.11-q42.3 // 10753 /// ENST00000271971 // CAPN9	NM_006615	0.70554	0.892832	0.00996333	1.00693	0.907652	0.999909	1	-0.05699	-1.04029	0.510486	0.86439	1
16678674	RN5S79	ENST00000365193 // RN5S79 // RNA, 5S ribosomal 79 // --- // ---	ENST00000365193	0.267576	0.600892	0.33584	1.26211	0.091587	0.999909	1	0.17291	1.12733	0.365677	0.78855	1
16678676		---	---	0.373849	0.694733	-0.18975	-1.14057	0.114818	0.999909	1	-0.185263	-1.13702	0.122852	0.523371	1
16678680	ARV1	ENST00000310256 // ARV1 // ARV1 homolog (S. cerevisiae) // 1q42.2 // 64801 /// NM_02278	ENST00000310256	0.000745622	0.0135505	-0.0373867	-1.02625	0.818756	0.999909	1	0.720097	1.64729	0.000574485	0.0163738	1
16678691	TRIM67	NM_001004342 // TRIM67 // tripartite motif containing 67 // 1q42.2 // 440730 /// ENST00	NM_001004342	0.909101	0.96899	-0.0755067	-1.05373	0.508388	0.999909	1	-0.102387	-1.07355	0.373186	0.793255	1
16678710	GNPAT	NM_014236 // GNPAT // glyceronephosphate O-acyltransferase // 1q42 // 8443 /// ENST0000	NM_014236	0.0453168	0.22118	-0.10546	-1.07584	0.442703	0.999909	1	0.167327	1.12298	0.231023	0.677181	1
16678732		---	---	0.654694	0.868672	-0.12396	-1.08972	0.399942	0.999909	1	0.00811	1.00564	0.955471	0.992215	1
16678735		---	---	0.578202	0.82938	0.02696	1.01886	0.860173	0.999909	1	0.152883	1.11179	0.326699	0.763077	1
16678738	SPRTN	NM_001010984 // SPRTN // SprT-like N-terminal domain // 1q42.12-q43 // 83932 /// ENST00	NM_001010984	0.00264494	0.0322532	0.04359	1.03068	0.706475	0.999909	1	0.43998	1.35659	0.00183372	0.0383809	1
16678752	TSNAX-DISC1	NR_028394 // TSNAX-DISC1 // TSNAX-DISC1 readthrough // 1q42.1 // 100303453 /// NR_02839	NR_028394	0.0583668	0.259577	0.03718	1.02611	0.748416	0.999909	1	-0.319443	-1.24785	0.014467	0.156171	1
16678801	RNU5A-5P	ENST00000411054 // RNU5A-5P // RNA, U5A small nuclear 5, pseudogene // --- // ---	ENST00000411054	0.556674	0.81794	-0.0289233	-1.02025	0.876172	0.999909	1	-0.283053	-1.21677	0.143653	0.561045	1
16678803	DISC1-IT1	ENST00000456782 // DISC1-IT1 // DISC1 intronic transcript 1 (non-protein coding) // ---	ENST00000456782	0.129009	0.411966	0.334557	1.26099	0.0224799	0.949785	1	0.0625333	1.0443	0.637031	0.911126	1
16678808		---	---	0.618553	0.850944	-0.0205633	-1.01436	0.88856	0.999909	1	0.15668	1.11472	0.295867	0.738256	1
16678812		---	---	0.93645	0.979541	-0.0456867	-1.03217	0.735424	0.999909	1	-0.0655433	-1.04648	0.628633	0.908738	1
16678815		---	---	0.60553	0.843956	0.169403	1.12459	0.150603	0.999909	1	0.0695367	1.04938	0.541717	0.875755	1
16678818		---	---	0.573055	0.826465	-0.0804533	-1.05735	0.66035	0.999909	1	-0.0106267	-1.00739	0.953543	0.991905	1
16678820		---	---	0.434595	0.742021	0.0619967	1.04391	0.56324	0.999909	1	-0.01841	-1.01284	0.862906	0.971186	1
16678824	KIAA1383	NM_019090 // KIAA1383 // KIAA1383 // 1q42.2 // 54627 /// ENST00000418460 // KIAA1383 //	NM_019090	0.165071	0.470365	0.115183	1.08311	0.294984	0.999909	1	0.176847	1.13041	0.117588	0.512253	1
16678828		---	---	0.130886	0.415514	0.00586667	1.00407	0.954246	0.999909	1	0.211387	1.1578	0.0548183	0.35083	1
16678835		---	---	0.600012	0.841127	0.0280533	1.01964	0.835053	0.999909	1	0.0160867	1.01121	0.904902	0.979728	1
16678838	NTPCR	ENST00000366628 // NTPCR // nucleoside-triphosphatase, cancer-related // 1q42.2 // 8428	ENST00000366628	0.0393247	0.2028	-0.249503	-1.1888	0.0351941	0.999909	1	-0.0853467	-1.06094	0.436363	0.830515	1
16678851	KIAA1804	NM_032435 // KIAA1804 // mixed lineage kinase 4 // 1q42 // 84451 /// ENST00000366624 //	NM_032435	0.00630041	0.0585939	0.10923	1.07865	0.476789	0.999909	1	-0.52432	-1.43826	0.0037269	0.0625448	1
16678867	KCNK1	NM_002245 // KCNK1 // potassium channel, subfamily K, member 1 // 1q42-q43 // 3775 ///	NM_002245	0.266035	0.599674	-0.13355	-1.09699	0.242234	0.999909	1	-0.22629	-1.16982	0.0581447	0.362764	1
16678880	MIR4427	NR_039625 // MIR4427 // microRNA 4427 // --- // 100616390	NR_039625	0.770789	0.920236	0.189943	1.14072	0.312108	0.999909	1	-0.03303	-1.02316	0.857755	0.970056	1
16678882		---	---	0.162031	0.46649	-0.0109567	-1.00762	0.916485	0.999909	1	-0.0905433	-1.06477	0.392886	0.805753	1
16678886	SLC35F3	NM_173508 // SLC35F3 // solute carrier family 35, member F3 // 1q42.2 // 148641 /// ENS	NM_173508	0.858766	0.953568	-0.0887767	-1.06347	0.472552	0.999909	1	-0.00902	-1.00627	0.941233	0.989268	1
16678899		---	---	0.516224	0.794616	-0.0951733	-1.06819	0.434515	0.999909	1	0.0194433	1.01357	0.871701	0.972792	1
16678902	MIR4671	NR_039818 // MIR4671 // microRNA 4671 // --- // 100616380	NR_039818	0.994807	0.998535	-0.03341	-1.02343	0.766648	0.999909	1	-0.03197	-1.02241	0.776401	0.952198	1
16678904		---	---	0.444301	0.74798	0.19247	1.14272	0.385955	0.999909	1	-0.14159	-1.10312	0.520829	0.867869	1
16678907	C1orf31	ENST00000366612 // C1orf31 // chromosome 1 open reading frame 31 // 1q42.2 // 388753 //	ENST00000366612	0.383013	0.702125	-0.185807	-1.13745	0.156893	0.999909	1	-0.0971867	-1.06969	0.446242	0.834702	1
16678914		---	---	0.730806	0.903901	0.190453	1.14112	0.310296	0.999909	1	0.0312233	1.02188	0.865288	0.971657	1
16678917		---	---	0.896685	0.965141	0.0359333	1.02522	0.79869	0.999909	1	-0.02257	-1.01577	0.872631	0.973012	1
16678919		---	---	4.40694e-05	0.00194227	-0.216503	-1.16191	0.227368	0.999909	1	-0.89572	-1.86054	0.000152807	0.00618968	1
16678922	LINC00184	NR_033927 // LINC00184 // long intergenic non-protein coding RNA 184 // 1q42.3 // 10030	NR_033927	0.714895	0.896708	0.17932	1.13235	0.270412	0.999909	1	0.01375	1.00958	0.931034	0.987547	1
16678925		---	---	0.984628	0.995803	-0.04245	-1.02986	0.742114	0.999909	1	-0.05305	-1.03746	0.681267	0.925998	1
16678937		---	---	0.185791	0.501942	0.0839367	1.05991	0.480944	0.999909	1	0.301247	1.23221	0.0216756	0.202544	1
16678946	LOC100506810	NR_038856 // LOC100506810 // uncharacterized LOC100506810 // 1q42-q43 // 100506810	NR_038856	0.58959	0.835158	0.0564567	1.03991	0.594405	0.999909	1	-0.0501167	-1.03535	0.636055	0.910702	1
16678949	RNY4P16	ENST00000364768 // RNY4P16 // RNA, Ro-associated Y4 pseudogene 16 // --- // ---	ENST00000364768	0.736955	0.906011	0.131637	1.09554	0.546362	0.999909	1	0.2663	1.20272	0.232131	0.678311	1
16678951		---	---	0.0669538	0.281451	0.241827	1.18249	0.273172	0.999909	1	-0.323467	-1.25133	0.149765	0.571531	1
16678954	GGPS1	ENST00000476121 // GGPS1 // geranylgeranyl diphosphate synthase 1 // 1q43 // 9453 /// E	ENST00000476121	0.109518	0.376062	-0.19698	-1.1463	0.117781	0.999909	1	0.0042	1.00292	0.972071	0.994979	1
16678966	TBCE	NM_001079515 // TBCE // tubulin folding cofactor E // 1q42.3 // 6905 /// ENST0000036660	NM_001079515	0.652486	0.867678	0.0693967	1.04928	0.611497	0.999909	1	-0.00063	-1.00044	0.996302	0.999603	1
16678994		---	---	0.0408391	0.207821	0.00434	1.00301	0.977762	0.999909	1	-0.158953	-1.11648	0.316833	0.755389	1
16678996		---	---	0.863703	0.954837	0.08331	1.05945	0.458074	0.999909	1	0.0531633	1.03754	0.633694	0.910336	1
16678998		---	---	0.882067	0.960573	0.03538	1.02483	0.801753	0.999909	1	0.0419267	1.02949	0.766168	0.949768	1
16679000		---	---	0.199964	0.521121	-0.304757	-1.23521	0.0336226	0.999909	1	-0.0981767	-1.07042	0.458413	0.839641	1
16679003	GPR137B	NM_003272 // GPR137B // G protein-coupled receptor 137B // 1q42-q43 // 7107 /// ENST000	NM_003272	0.0245024	0.148564	-0.225093	-1.16885	0.0242881	0.973431	1	0.0513133	1.03621	0.571836	0.886698	1
16679016		---	---	0.572586	0.826186	-0.118813	-1.08584	0.449615	0.999909	1	0.02902	1.02032	0.851956	0.968831	1
16679018		---	---	0.0498636	0.235287	0.00619333	1.0043	0.967254	0.999909	1	-0.10377	-1.07458	0.495478	0.857469	1
[truncated: 41,181 more rows]

## Sheet: Ara-C
ID	GeneSymbol	gene_description	RefSeq	Ara_c,Exp1	Ara_c,Exp2	Ara_c,Exp3	Ara_c.log2Ratio	Ara_c.FC	Ara_c.ebs.pvalue	Ara_c.ebs.FDR	Ara_c.ebs.Holm
16687875	JUN	ENST00000371222 // JUN // jun proto-oncogene // 1p32-p31 // 3725 /// NM_002228 // JUN /	ENST00000371222	3.54391	5.74894	5.29699	4.86328	29.1067	5.06383e-06	0.00662594	0.218494
16989736	EGR1	NM_001964 // EGR1 // early growth response 1 // 5q31.1 // 1958 /// ENST00000239938 // E	NM_001964	2.17029	3.56623	3.718	3.15151	8.88583	2.81686e-05	0.0193067	1
16786587	FOS	NM_005252 // FOS // FBJ murine osteosarcoma viral oncogene homolog // 14q24.3 // 2353 /	NM_005252	1.25267	4.08709	3.95753	3.0991	8.56882	0.00021614	0.0933292	1
17000463		---	---	1.81251	3.38422	2.9743	2.72368	6.60554	2.1745e-05	0.0159473	0.937708
16834615		---	---	0.94714	3.45394	3.7488	2.71663	6.57334	4.06846e-05	0.0247431	1
16900018		---	---	1.44306	3.38132	3.18728	2.67055	6.36673	8.46215e-06	0.00853563	0.365048
16669630		---	---	0.4571	3.69824	3.66122	2.60552	6.08611	0.000357408	0.133042	1
16847199		---	---	0.66607	3.08121	3.63452	2.4606	5.50446	0.000732268	0.203683	1
16847201		---	---	0.7886	2.86125	3.31197	2.32061	4.99542	0.00022733	0.097189	1
16930938	RNU12	NR_029422 // RNU12 // RNA, U12 small nuclear // 22q13.2 // 267010 /// J04119 // RNU12 /	NR_029422	1.17459	2.91168	2.69139	2.25922	4.78733	0.00206107	0.386943	1
16863287	FOSB	NM_006732 // FOSB // FBJ murine osteosarcoma viral oncogene homolog B // 19q13.32 // 23	NM_006732	0.73091	3.13282	2.88851	2.25075	4.75929	0.00216128	0.390861	1
16692433		---	---	0.80862	3.11878	2.75891	2.22877	4.68734	0.000261938	0.107719	1
16670212		---	---	0.72519	3.37603	2.57771	2.22631	4.67936	0.000654882	0.189784	1
16858710	JUNB	NM_002229 // JUNB // jun B proto-oncogene // 19p13.2 // 3726 /// ENST00000302754 // JUN	NM_002229	1.01781	2.67357	2.66054	2.11731	4.33883	0.000143941	0.0719435	1
16761201	CD69	NM_001781 // CD69 // CD69 molecule // 12p13 // 969 /// ENST00000228434 // CD69 // CD69	NM_001781	1.67858	2.63066	2.00527	2.10484	4.30149	8.50005e-06	0.00853563	0.366675
16677278	ATF3	NM_001040619 // ATF3 // activating transcription factor 3 // 1q32.3 // 467 /// NM_00167	NM_001040619	1.57958	2.37753	2.28163	2.07958	4.22684	6.40456e-06	0.00709099	0.276305
16688022		---	---	0.62013	2.91078	2.70162	2.07751	4.22078	0.000337303	0.132075	1
16669566		---	---	0.98406	2.43906	2.57915	2.00076	4.0021	0.000386744	0.139163	1
16670197		---	---	0.98406	2.43906	2.57915	2.00076	4.0021	0.000386744	0.139163	1
16692568		---	---	1.29253	2.01969	2.55911	1.95711	3.88283	0.000340907	0.132075	1
16669796	TXNIP	NM_006472 // TXNIP // thioredoxin interacting protein // 1q21.1 // 10628 /// ENST000003	NM_006472	1.16241	2.5662	2.00944	1.91268	3.76509	4.80612e-06	0.00648526	0.207379
16691923		---	---	0.5593	2.39172	2.70258	1.88453	3.69233	0.000134696	0.0684255	1
16691961		---	---	0.5593	2.39172	2.70258	1.88453	3.69233	0.000134696	0.0684255	1
16670359		---	---	0.5841	2.37263	2.65805	1.87159	3.65937	0.000105266	0.0554315	1
17099678	RNU6ATAC	NR_023344 // RNU6ATAC // RNA, U6atac small nuclear (U12-dependent splicing) // 9q34.2 /	NR_023344	0.53607	2.27829	2.54569	1.78668	3.45021	0.00690351	0.694857	1
16900441	DUSP2	NM_004418 // DUSP2 // dual specificity phosphatase 2 // 2q11 // 1844 /// ENST0000028894	NM_004418	0.59553	2.21774	2.25541	1.68956	3.22558	0.00143678	0.318156	1
16732345		---	---	0.09641	2.35311	2.59628	1.68193	3.20858	0.0120612	0.8589	1
16904022		---	---	0.28984	2.31322	2.41498	1.67268	3.18806	0.00042468	0.146702	1
16996347	RNU6ATAC	NR_023344 // RNU6ATAC // RNA, U6atac small nuclear (U12-dependent splicing) // 9q34.2 /	NR_023344	0.54597	2.12689	2.21543	1.62943	3.09391	0.00618476	0.663902	1
17102129	SAT1	NR_027783 // SAT1 // spermidine/spermine N1-acetyltransferase 1 // Xp22.1 // 6303 /// N	NR_027783	0.32837	2.43458	2.03336	1.59877	3.02885	0.00263459	0.422004	1
17117443		---	---	0.84597	1.80926	2.1381	1.59778	3.02676	9.0586e-06	0.00869223	0.390752
16741637		---	---	1.35957	1.92429	1.47572	1.58653	3.00325	2.17899e-05	0.0159473	0.939624
16705961	DDIT4	NM_019058 // DDIT4 // DNA-damage-inducible transcript 4 // 10q22.1 // 54541 /// ENST000	NM_019058	1.52562	1.72386	1.50193	1.5838	2.99759	0.000748757	0.205391	1
16681812	RNU5E-4P	ENST00000364931 // RNU5E-4P // RNA, U5E small nuclear 4, pseudogene // --- // ---	ENST00000364931	0.55532	2.33298	1.79238	1.56023	2.949	0.000583728	0.178092	1
17016025		---	---	0.39176	1.82641	2.34968	1.52262	2.87312	0.000198699	0.0884516	1
17005797	MIR3143	NR_036096 // MIR3143 // microRNA 3143 // --- // 100422934	NR_036096	-0.05447	1.60596	2.93445	1.49531	2.81925	0.0241483	0.973431	1
16766578	DDIT3	NM_001195056 // DDIT3 // DNA-damage-inducible transcript 3 // 12q13.1-q13.2 // 1649 ///	NM_001195056	1.07655	1.72439	1.63148	1.47747	2.78461	0.00193627	0.373251	1
16703561		---	---	0.29705	2.07711	1.97961	1.45126	2.73446	0.000973184	0.245743	1
16800297		---	---	0.33913	2.01645	1.84706	1.40088	2.64063	0.00221281	0.393207	1
16847207		---	---	-0.10537	1.75234	2.48532	1.37743	2.59805	0.00265715	0.422931	1
16794955		---	---	0.1071	2.03608	1.98085	1.37468	2.5931	0.00288228	0.444312	1
16729710		---	---	0.35426	1.77294	1.94535	1.35752	2.56244	0.00040044	0.142374	1
16670183		---	---	-0.29381	2.28878	2.04409	1.34635	2.54269	0.00357258	0.504289	1
16870384	JUND	NM_005354 // JUND // jun D proto-oncogene // 19p13.2 // 3727 /// ENST00000252818 // JUN	NM_005354	0.71664	1.52461	1.69184	1.31103	2.48119	0.0013317	0.29953	1
16661646	RNU11	NR_004407 // RNU11 // RNA, U11 small nuclear // 1p35 // 26824	NR_004407	0.2169	1.48834	2.14758	1.28427	2.43559	0.0103736	0.818785	1
16805474	ARRDC4	ENST00000268042 // ARRDC4 // arrestin domain containing 4 // 15q26.3 // 91947 /// NM_18	ENST00000268042	0.70449	1.68772	1.36028	1.25083	2.37978	0.00058028	0.178092	1
16766588	DDIT3	BC107859 // DDIT3 // DNA-damage-inducible transcript 3 // 12q13.1-q13.2 // 1649	BC107859	1.24021	1.55329	0.89683	1.23011	2.34585	0.00203523	0.383761	1
16942038		---	---	-0.56602	2.41934	1.83007	1.2278	2.34209	0.0250614	0.973431	1
16772172	UBC	ENST00000536769 // UBC // ubiquitin C // 12q24.3 // 7316 /// NM_021009 // UBC // ubiqui	ENST00000536769	0.52444	1.64465	1.4595	1.20953	2.31262	0.0391337	0.999909	1
16720878		---	---	0.14072	1.55875	1.8979	1.19912	2.296	0.00342846	0.493523	1
16764664		---	---	0.40364	1.3345	1.82855	1.1889	2.27978	0.00085241	0.223073	1
16967682	RNU6ATAC5P	ENST00000388104 // RNU6ATAC5P // RNA, U6atac small nuclear 5, pseudogene // --- // ---	ENST00000388104	0.37875	1.54976	1.62368	1.18406	2.27216	0.0105995	0.820229	1
16836624	MIR21	NR_029493 // MIR21 // microRNA 21 // 17q23.1 // 406991 /// AY699265 // MIR21 // microRN	NR_029493	0.78377	1.71064	1.03009	1.17483	2.25767	0.0133495	0.867463	1
16872443	SERTAD1	ENST00000357949 // SERTAD1 // SERTA domain containing 1 // 19q13.1-q13.2 // 29950 /// N	ENST00000357949	0.18184	1.82242	1.47427	1.15951	2.23382	0.0312615	0.990949	1
16858830	IER2	NM_004907 // IER2 // immediate early response 2 // 19p13.2 // 9592 /// ENST00000292433	NM_004907	0.6208	1.29983	1.49428	1.1383	2.20122	0.000212973	0.0928907	1
16989815		---	---	0.33842	1.15064	1.87165	1.12024	2.17383	0.0138648	0.875509	1
17005539	HIST1H3C	NM_003531 // HIST1H3C // histone cluster 1, H3c // 6p22.1 // 8352 /// ENST00000540144 /	NM_003531	-0.07861	1.67907	1.6994	1.09995	2.14348	0.0266306	0.976155	1
16777358	RNU6-59	NR_046933 // RNU6-59 // RNA, U6 small nuclear 59 // --- // 100873767	NR_046933	0.1292	1.41063	1.69769	1.07917	2.11283	0.00122519	0.287867	1
16765788		---	---	0.46656	1.66128	1.07136	1.0664	2.0942	0.00188371	0.369721	1
16670210		---	---	0.46336	1.05694	1.64745	1.05592	2.07904	0.000735862	0.203683	1
17055970	CYCS	NM_018947 // CYCS // cytochrome c, somatic // 7p15.3 // 54205 /// ENST00000305786 // CY	NM_018947	0.09958	1.09202	1.97245	1.05468	2.07726	0.00243314	0.408265	1
16854230		---	---	-0.05162	1.69377	1.5176	1.05325	2.0752	0.0120325	0.85878	1
16777276		---	---	0.27071	1.02386	1.81643	1.037	2.05196	0.0751754	0.999909	1
16698232		---	---	0.52619	1.44334	1.1315	1.03368	2.04723	0.000384128	0.139163	1
16816700		---	---	0.08676	1.28592	1.7127	1.02846	2.03985	0.009215	0.780203	1
16988913		---	---	0.46149	1.60987	1.00992	1.02709	2.03791	0.011134	0.839062	1
16943467	NFKBIZ	NM_031419 // NFKBIZ // nuclear factor of kappa light polypeptide gene enhancer in B-cel	NM_031419	0.52634	1.54378	1.00579	1.0253	2.03539	0.000926233	0.236655	1
16939281		---	---	0.14558	1.29802	1.6307	1.02477	2.03463	0.028093	0.98356	1
16997843		---	---	0.10885	1.30337	1.64261	1.01828	2.0255	0.00109569	0.269409	1
16691877	RNU1-13P	ENST00000384499 // RNU1-13P // RNA, U1 small nuclear 13, pseudogene // --- // --- /// E	ENST00000384499	0.41209	0.92178	1.71315	1.01567	2.02185	0.00815502	0.754034	1
16692446	RNU1-13P	ENST00000384499 // RNU1-13P // RNA, U1 small nuclear 13, pseudogene // --- // --- /// E	ENST00000384499	0.41209	0.92178	1.71315	1.01567	2.02185	0.00815502	0.754034	1
16774043	RNU6-71	NR_046940 // RNU6-71 // RNA, U6 small nuclear 71 // --- // 100873774	NR_046940	0.71191	0.77202	1.539	1.00764	2.01062	1.074e-05	0.00946439	0.463239
16766940		---	---	0.35079	1.56407	1.0999	1.00492	2.00683	0.0177443	0.914899	1
17017018	IER3	NM_003897 // IER3 // immediate early response 3 // 6p21.3 // 8870 /// ENST00000259874 /	NM_003897	0.24144	1.47251	1.29232	1.00209	2.0029	0.0172195	0.90897	1
16707925		---	---	0.3459	1.14322	1.5008	0.99664	1.99535	0.000651041	0.189784	1
17022612		---	---	0.30764	1.60317	1.07829	0.996367	1.99497	0.000178037	0.0826629	1
16762408		---	---	0.30261	1.27787	1.36608	0.982187	1.97546	0.00984851	0.797859	1
16726880		---	---	0.52185	1.02498	1.38495	0.97726	1.96872	0.041119	0.999909	1
16659138	RNU5E-1	NR_002754 // RNU5E-1 // RNA, U5E small nuclear 1 // 1p36.22 // 26829 /// M77839 // RNU5	NR_002754	0.53374	1.49519	0.88635	0.97176	1.96123	0.102893	0.999909	1
17002898	STC2	NM_003714 // STC2 // stanniocalcin 2 // 5q35.1 // 8614 /// ENST00000265087 // STC2 // s	NM_003714	1.20267	0.96784	0.74248	0.970997	1.96019	0.0129257	0.865943	1
16881138	MXD1	NM_002357 // MXD1 // MAX dimerization protein 1 // 2p13-p12 // 4084 /// NM_001202513 //	NM_002357	0.452	1.3682	1.0918	0.970667	1.95975	0.0190824	0.914899	1
16856803	GADD45B	NM_015675 // GADD45B // growth arrest and DNA-damage-inducible, beta // 19p13.3 // 4616	NM_015675	-0.02708	1.65606	1.27915	0.969377	1.95799	0.061438	0.999909	1
16852683	PMAIP1	ENST00000316660 // PMAIP1 // phorbol-12-myristate-13-acetate-induced protein 1 // 18q21	ENST00000316660	0.71076	1.04195	1.15296	0.968557	1.95688	0.00267541	0.423166	1
16725901	METTL12	ENST00000532971 // METTL12 // methyltransferase like 12 // 11q12.3 // 751071 /// NM_001	ENST00000532971	0.18979	1.5475	1.16656	0.96795	1.95606	0.0139718	0.876375	1
16802102	RNU5B-1	NR_002757 // RNU5B-1 // RNA, U5B small nuclear 1 // 15q22.31 // 26832	NR_002757	1.00611	1.35285	0.53473	0.964563	1.95147	0.0609095	0.999909	1
17078914		---	---	0.44609	1.28078	1.13475	0.953873	1.93707	0.00344026	0.493523	1
16952146	RNU6ATAC4P	ENST00000387446 // RNU6ATAC4P // RNA, U6atac small nuclear 4, pseudogene // --- // ---	ENST00000387446	0.68208	0.69083	1.47402	0.948977	1.9305	0.00630967	0.66515	1
16661544	SESN2	NM_031459 // SESN2 // sestrin 2 // 1p35.3 // 83667 /// ENST00000253063 // SESN2 // sest	NM_031459	1.17369	1.12552	0.5382	0.945803	1.92626	0.0329449	0.999909	1
16967771	IL8	NM_000584 // IL8 // interleukin 8 // 4q13-q21 // 3576 /// ENST00000307407 // IL8 // int	NM_000584	0.79029	1.12651	0.90893	0.94191	1.92107	0.00653053	0.677856	1
16861997	ZFP36	NM_003407 // ZFP36 // zinc finger protein 36, C3H type, homolog (mouse) // 19q13.1 // 7	NM_003407	-0.01263	1.62492	1.20103	0.937773	1.91557	0.0191785	0.914899	1
16959505	RN5S141	ENST00000364543 // RN5S141 // RNA, 5S ribosomal 141 // --- // ---	ENST00000364543	0.45847	0.89697	1.45233	0.935923	1.91311	0.000240238	0.100713	1
16980972		---	---	0.56438	1.49802	0.74156	0.934653	1.91143	0.0277321	0.980285	1
16857837		---	---	0.16212	1.22725	1.4021	0.93049	1.90592	0.00133186	0.29953	1
16691721	LOC100132966	AK124556 // LOC100132966 // uncharacterized LOC100132966 // 1q21.1 // 100132966 /// ENS	AK124556	0.27477	0.9233	1.5909	0.929657	1.90482	0.00388068	0.526942	1
17102095		---	---	0.74539	1.11426	0.92334	0.927663	1.90219	0.00152672	0.327979	1
16969988		---	---	0.17046	1.58439	1.02168	0.92551	1.89936	0.0181824	0.914899	1
16671325	RPS27	ENST00000493224 // RPS27 // ribosomal protein S27 // 1q21 // 6232 /// ENST00000392558 /	ENST00000493224	0.07736	1.24444	1.42637	0.916057	1.88695	0.0111465	0.839062	1
17002846	DUSP1	NM_004417 // DUSP1 // dual specificity phosphatase 1 // 5q34 // 1843 /// ENST0000023922	NM_004417	0.22433	1.46771	1.02336	0.905133	1.87272	0.0685107	0.999909	1
16848051		---	---	-0.14227	1.2617	1.59313	0.904187	1.87149	0.0114225	0.844324	1
17075395	EGR3	NM_004430 // EGR3 // early growth response 3 // 8p23-p21 // 1960 /// ENST00000317216 //	NM_004430	-0.24277	1.05596	1.88982	0.901003	1.86736	0.0211308	0.941482	1
16742184		---	---	-0.01791	1.16263	1.55706	0.900593	1.86683	0.00549216	0.63433	1
16692614	HIST2H3D	NM_001123375 // HIST2H3D // histone cluster 2, H3d // 1q21.2 // 653604	NM_001123375	-0.96771	1.69126	1.96843	0.897327	1.86261	0.130906	0.999909	1
16799739	CHAC1	ENST00000446533 // CHAC1 // ChaC, cation transport regulator homolog 1 (E. coli) // 15q	ENST00000446533	1.05063	0.78108	0.85429	0.895333	1.86004	0.0134001	0.867463	1
17072723		---	---	0.51475	1.05964	1.09534	0.88991	1.85306	0.081884	0.999909	1
16692620	HIST2H2AA4	ENST00000369161 // HIST2H2AA4 // histone cluster 2, H2aa4 // 1q21.2 // 723790 /// ENST0	ENST00000369161	0.35126	1.10068	1.21689	0.88961	1.85268	0.0330548	0.999909	1
16877760		---	---	0.31858	1.31883	1.01378	0.88373	1.84514	0.000910242	0.235868	1
16845876	MAP3K14	NM_003954 // MAP3K14 // mitogen-activated protein kinase kinase kinase 14 // 17q21 // 9	NM_003954	0.33281	1.24248	1.02937	0.86822	1.82541	5.01681e-05	0.0296748	1
16688149		---	---	0.46655	1.04056	1.09267	0.866593	1.82335	0.00174245	0.356582	1
16664005	PLK3	ENST00000372201 // PLK3 // polo-like kinase 3 // 1p34.1 // 1263 /// NM_004073 // PLK3 /	ENST00000372201	0.48074	1.27938	0.83594	0.865353	1.82179	0.00040226	0.142374	1
16707882		---	---	-1.10763	2.39656	1.3032	0.864043	1.82013	0.169873	0.999909	1
16830754	KDM6B	NM_001080424 // KDM6B // lysine (K)-specific demethylase 6B // 17p13.1 // 23135 /// ENS	NM_001080424	0.402	1.15189	1.03764	0.863843	1.81988	0.000492046	0.162187	1
17000075		---	---	-0.0703	0.88619	1.77243	0.862773	1.81853	0.00803611	0.752037	1
17006659	TNF	ENST00000376122 // TNF // tumor necrosis factor // 6p21.3 // 7124 /// ENST00000420425 /	ENST00000376122	0.55155	0.71012	1.32408	0.861917	1.81745	0.00297138	0.447053	1
16966210		---	---	-0.04041	1.42183	1.1996	0.86034	1.81547	0.022985	0.955237	1
17005787	HIST1H2AH	ENST00000359193 // HIST1H2AH // histone cluster 1, H2ah // 6p21.33 // 85235 /// ENST000	ENST00000359193	-0.11267	1.25333	1.43292	0.85786	1.81235	0.113239	0.999909	1
16791805		---	---	0.42874	1.01161	1.12084	0.85373	1.80717	0.000548045	0.172734	1
16692555		---	---	-0.02639	1.42529	1.16181	0.85357	1.80697	0.0409343	0.999909	1
17005532	HIST1H3A	NM_003529 // HIST1H3A // histone cluster 1, H3a // 6p22.1 // 8350 /// ENST00000357647 /	NM_003529	-0.60664	1.24727	1.91791	0.852847	1.80606	0.138748	0.999909	1
16837226	SNORA38B	NR_003706 // SNORA38B // small nucleolar RNA, H/ACA box 38B // 17q24.2 // 100124536	NR_003706	0.47865	1.39156	0.63571	0.835307	1.78424	0.348758	0.999909	1
16987121		---	---	-0.00949	1.28825	1.2064	0.828387	1.7757	0.00530363	0.623249	1
17005586	HIST2H4B	ENST00000360441 // HIST2H4B // histone cluster 2, H4b // 1q21 // 554313 /// ENST0000036	ENST00000360441	-0.17251	1.00017	1.63497	0.820877	1.76648	0.0878103	0.999909	1
16729538		---	---	0.44861	0.81322	1.19557	0.819133	1.76435	0.000585665	0.178092	1
16852568		---	---	-0.11326	0.94511	1.58064	0.804163	1.74613	0.00552731	0.63433	1
16684140		---	---	0.00956	0.61836	1.77932	0.802413	1.74402	0.0269975	0.977683	1
16994668		---	---	0.62171	0.47532	1.3011	0.799377	1.74035	0.00237902	0.407643	1
16933745		---	---	-0.28375	1.09976	1.56166	0.792557	1.73214	0.0251388	0.973431	1
16751438	NR4A1	ENST00000545748 // NR4A1 // nuclear receptor subfamily 4, group A, member 1 // 12q13 //	ENST00000545748	0.36826	0.89232	1.11352	0.791367	1.73071	0.000291299	0.118663	1
16747371		---	---	-0.05777	1.48568	0.93939	0.7891	1.728	0.021243	0.941482	1
16674618	IER5	NM_016545 // IER5 // immediate early response 5 // 1q25.3 // 51278 /// ENST00000367577	NM_016545	0.08835	1.09472	1.16002	0.78103	1.71836	0.0647036	0.999909	1
16824901	SLC7A5P2	NR_002594 // SLC7A5P2 // solute carrier family 7 (amino acid transporter light chain, L	NR_002594	0.68233	0.60844	1.04123	0.777333	1.71396	0.0224669	0.949785	1
16666738	CYR61	NM_001554 // CYR61 // cysteine-rich, angiogenic inducer, 61 // 1p22.3 // 3491 /// ENST0	NM_001554	-0.00879	0.86965	1.47083	0.77723	1.71384	0.0494681	0.999909	1
16686273		---	---	0.39898	1.60242	0.32966	0.77702	1.71359	0.209752	0.999909	1
16914791	SNAI1	NM_005985 // SNAI1 // snail homolog 1 (Drosophila) // 20q13.2 // 6615 /// ENST000002440	NM_005985	-0.11694	1.08627	1.35786	0.77573	1.71206	0.127091	0.999909	1
16972098		---	---	0.66423	0.76297	0.89254	0.773247	1.70911	0.0126579	0.862504	1
16692775	MCL1	NM_021960 // MCL1 // myeloid cell leukemia sequence 1 (BCL2-related) // 1q21 // 4170 //	NM_021960	0.05383	1.18289	1.07362	0.770113	1.7054	0.00576113	0.642805	1
17112187	MIR421	NR_030398 // MIR421 // microRNA 421 // Xq13.2 // 693122	NR_030398	0.56768	1.02173	0.71936	0.76959	1.70479	0.116683	0.999909	1
16834632		---	---	0.18433	1.38441	0.73832	0.76902	1.70411	0.00283652	0.439788	1
16735656	LOC644656	NR_036539 // LOC644656 // uncharacterized LOC644656 // 11p15.4 // 644656	NR_036539	-0.08317	0.86806	1.50258	0.76249	1.69642	0.00576056	0.642805	1
16818666	RN5S425	ENST00000410336 // RN5S425 // RNA, 5S ribosomal 425 // --- // ---	ENST00000410336	0.9414	0.56883	0.77537	0.761867	1.69568	0.00235051	0.405972	1
16896814		---	---	0.513	0.74856	0.99909	0.75355	1.68594	0.000775892	0.207066	1
16701531	MIR3916	NR_037480 // MIR3916 // microRNA 3916 // --- // 100500849	NR_037480	0.16964	0.90516	1.17943	0.75141	1.68344	0.17475	0.999909	1
17002910		---	---	0.79955	0.71996	0.7344	0.751303	1.68331	0.0033461	0.486481	1
17061430	LOC100216546	NR_039981 // LOC100216546 // uncharacterized LOC100216546 // 7q22.1 // 100216546	NR_039981	0.8626	1.0201	0.37077	0.751157	1.68314	0.00812172	0.754034	1
17019065		---	---	0.59714	0.98107	0.67061	0.749607	1.68133	0.0100503	0.810412	1
16684178	SNHG12	AF277181 // SNHG12 // small nucleolar RNA host gene 12 (non-protein coding) // 1p35.3 /	AF277181	0.14025	0.99051	1.10912	0.746627	1.67787	0.00251511	0.415085	1
16701396		---	---	1.25275	0.88666	0.09786	0.745757	1.67685	0.0418044	0.999909	1
16684611		---	---	0.11971	1.22769	0.88038	0.742593	1.67318	0.000480807	0.16094	1
16952273		---	---	0.51912	0.65603	1.03907	0.738073	1.66795	0.0103378	0.818785	1
16669785		---	---	-0.57172	1.34313	1.43782	0.73641	1.66602	0.0648054	0.999909	1
16782044	TRAJ40	ENST00000390497 // TRAJ40 // T cell receptor alpha joining 40 // --- // ---	ENST00000390497	1.14888	-0.03032	1.08945	0.736003	1.66556	0.00243726	0.408265	1
17010870		---	---	0.32393	1.46214	0.41298	0.733017	1.66211	0.0263727	0.974904	1
16950131		---	---	0.06747	1.05237	1.07771	0.732517	1.66153	0.00897127	0.773588	1
16662722		---	---	0.4414	0.8951	0.85687	0.731123	1.65993	0.01348	0.867463	1
16700627	LOC100506778	XR_133227 // LOC100506778 // uncharacterized LOC100506778 // --- // 100506778 /// ENST0	XR_133227	0.13943	0.75731	1.28238	0.726373	1.65447	0.0314481	0.990949	1
16914812	CEBPB	NM_005194 // CEBPB // CCAAT/enhancer binding protein (C/EBP), beta // 20q13.1 // 1051 /	NM_005194	0.5912	0.96684	0.62	0.726013	1.65406	0.000511845	0.164936	1
16730965		---	---	0.24981	0.84574	1.07584	0.723797	1.65152	0.000681322	0.194831	1
16935502		---	---	0.15519	0.57034	1.43403	0.719853	1.64701	0.00827873	0.762208	1
16863877	PPP1R15A	NM_014330 // PPP1R15A // protein phosphatase 1, regulatory subunit 15A // 19q13.2 // 23	NM_014330	0.1837	0.96164	1.00923	0.71819	1.64512	0.115871	0.999909	1
16774312	RNU6-74	ENST00000384235 // RNU6-74 // RNA, U6 small nuclear 74 // --- // ---	ENST00000384235	0.02538	0.74995	1.37795	0.71776	1.64463	0.00859716	0.768138	1
16675323	RGS2	NM_002923 // RGS2 // regulator of G-protein signaling 2, 24kDa // 1q31 // 5997 /// ENST	NM_002923	-0.15878	1.03252	1.27787	0.717203	1.64399	0.241001	0.999909	1
16939836		---	---	-0.32451	1.50291	0.95658	0.71166	1.63769	0.0397022	0.999909	1
16864883	ZNF808	ENST00000359798 // ZNF808 // zinc finger protein 808 // 19q13.41 // 388558 /// NM_00103	ENST00000359798	0.33536	1.01566	0.77171	0.707577	1.63306	0.0103312	0.818785	1
17021162		---	---	0.16077	0.92577	1.00262	0.696387	1.62044	0.0427175	0.999909	1
16960082	LOC100289361	NR_034032 // LOC100289361 // uncharacterized LOC100289361 // 3q23 // 100289361	NR_034032	0.43415	0.55222	1.08774	0.69137	1.61482	0.0209636	0.940963	1
16782112	TRAJ5	ENST00000390532 // TRAJ5 // T cell receptor alpha joining 5 // --- // ---	ENST00000390532	1.16328	0.54053	0.35706	0.686957	1.60988	0.00126255	0.291535	1
16992094		---	---	-0.27368	1.4494	0.88091	0.685543	1.60831	0.0562901	0.999909	1
17062945	LOC646329	NR_034120 // LOC646329 // uncharacterized LOC646329 // 7q32.3 // 646329 /// AK095549 //	NR_034120	0.80066	1.14839	0.10494	0.684663	1.60733	0.11617	0.999909	1
17046573	CCT6P1	NR_003110 // CCT6P1 // chaperonin containing TCP1, subunit 6 (zeta) pseudogene 1 // 7q1	NR_003110	0.29944	0.62722	1.12454	0.683733	1.60629	0.00249713	0.414716	1
16902931		---	---	0.0513	0.89617	1.09983	0.682433	1.60484	0.00335935	0.486767	1
16850663	MGC11082	BC094703 // MGC11082 // uncharacterized LOC84777 // 18p11.31 // 84777	BC094703	0.08892	1.11532	0.84134	0.68186	1.60421	0.0254775	0.97483	1
16796664		---	---	0.20038	0.77226	1.05596	0.6762	1.59793	0.000630858	0.187865	1
16817314		---	---	0.34025	0.52225	1.15501	0.672503	1.59384	0.000753593	0.205391	1
17011376		---	---	0.47342	0.44467	1.09787	0.671987	1.59327	0.00431752	0.556509	1
16739208	FTH1	NM_002032 // FTH1 // ferritin, heavy polypeptide 1 // 11q13 // 2495 /// ENST00000273550	NM_002032	0.505	0.93766	0.57171	0.671457	1.59268	0.00266413	0.422931	1
16662749		---	---	0.43539	0.89681	0.68193	0.671377	1.59259	0.0405246	0.999909	1
16823866	SOCS1	NM_003745 // SOCS1 // suppressor of cytokine signaling 1 // 16p13.13 // 8651 /// ENST00	NM_003745	0.187	0.6797	1.14635	0.671017	1.59219	0.00718784	0.718451	1
16854395		---	---	0.32276	0.68497	0.99143	0.666387	1.58709	0.0281958	0.984032	1
16820891		---	---	0.06504	0.94382	0.96633	0.658397	1.57833	0.00427758	0.55414	1
17011338		---	---	0.19285	0.93203	0.84928	0.658053	1.57795	0.00241544	0.408265	1
16980714	MIR3140	NR_036092 // MIR3140 // microRNA 3140 // --- // 100422896	NR_036092	0.42411	0.96656	0.56227	0.65098	1.57023	0.00157539	0.332477	1
16812851		---	---	0.21088	0.69639	1.04146	0.649577	1.56871	0.00873821	0.768138	1
16808555		---	---	0.15159	0.98032	0.81589	0.649267	1.56837	0.0765782	0.999909	1
17117641		---	---	0.06569	1.0137	0.86756	0.648983	1.56806	0.0041743	0.547473	1
17058098	LOC100287834	NR_028349 // LOC100287834 // uncharacterized LOC100287834 // 7q11.21 // 100287834	NR_028349	0.05215	0.31626	1.56518	0.64453	1.56323	0.117158	0.999909	1
17114581		---	---	0.57023	0.50667	0.85326	0.643387	1.56199	0.000734815	0.203683	1
16938461		---	---	0.03648	1.31039	0.57989	0.642253	1.56077	0.0046629	0.585302	1
16783968		---	---	0.29105	0.717	0.89926	0.63577	1.55377	0.000829035	0.219618	1
17079405		---	---	0.19232	0.91912	0.79412	0.635187	1.55314	0.0685449	0.999909	1
16900737	ANKRD36B	NM_025190 // ANKRD36B // ankyrin repeat domain 36B // 2q11.2 // 57730 /// ENST000004434	NM_025190	0.27437	0.69349	0.92803	0.631963	1.54967	0.0678808	0.999909	1
16782078	TRAJ23	ENST00000390514 // TRAJ23 // T cell receptor alpha joining 23 // --- // ---	ENST00000390514	0.75408	0.40665	0.73197	0.6309	1.54853	0.00527614	0.622469	1
16899758		---	---	0.10498	0.97908	0.80812	0.630727	1.54834	0.105284	0.999909	1
16969646		---	---	-0.01499	1.23225	0.67148	0.62958	1.54711	0.051564	0.999909	1
16989663	FAM53C	NM_016605 // FAM53C // family with sequence similarity 53, member C // 5q31 // 51307 //	NM_016605	0.198	0.76037	0.91646	0.624943	1.54215	0.00167785	0.348316	1
16777272	RNU6-51	ENST00000516093 // RNU6-51 // RNA, U6 small nuclear 51 // --- // ---	ENST00000516093	0.80942	0.23803	0.82085	0.622767	1.53983	0.0494577	0.999909	1
17062217		---	---	0.41737	0.77343	0.67488	0.621893	1.53889	0.0332292	0.999909	1
17113068		---	---	0.07901	0.84715	0.93068	0.618947	1.53575	0.0234438	0.963179	1
17076721		---	---	0.3644	0.80035	0.68694	0.61723	1.53393	0.127593	0.999909	1
17079293	CCNE2	NM_057749 // CCNE2 // cyclin E2 // 8q22.1 // 9134 /// ENST00000520509 // CCNE2 // cycli	NM_057749	0.65669	0.77085	0.42246	0.616667	1.53333	0.000528269	0.167725	1
16744391		---	---	0.74589	0.78929	0.31301	0.616063	1.53269	0.00404004	0.538422	1
16837061	SNORD104	NR_004380 // SNORD104 // small nucleolar RNA, C/D box 104 // 17q23.3 // 692227	NR_004380	0.16041	0.63403	1.04971	0.614717	1.53126	0.00314971	0.465769	1
16948138		---	---	0.15881	0.4714	1.21335	0.61452	1.53105	0.0502187	0.999909	1
16863566	MIR3190	NR_036158 // MIR3190 // microRNA 3190 // --- // 100422899	NR_036158	0.45635	0.74219	0.64448	0.61434	1.53086	0.00184806	0.367739	1
17070379		---	---	0.28698	1.03318	0.51623	0.61213	1.52851	0.00684502	0.690579	1
17061421	LOC100216545	NR_024586 // LOC100216545 // uncharacterized LOC100216545 // 7q22.3 // 100216545 /// BC	NR_024586	-0.06173	0.90537	0.99067	0.611437	1.52778	0.0397184	0.999909	1
16995455		---	---	0.35165	0.71962	0.75371	0.608327	1.52449	0.00210433	0.390861	1
16816171		---	---	1.56334	-0.35222	0.61092	0.607347	1.52345	0.0628246	0.999909	1
17079910	KLF10	ENST00000285407 // KLF10 // Kruppel-like factor 10 // 8q22.2 // 7071 /// NM_005655 // K	ENST00000285407	0.48058	0.74819	0.59266	0.607143	1.52324	0.000595024	0.179672	1
16782052	TRAJ36	ENST00000390501 // TRAJ36 // T cell receptor alpha joining 36 // --- // ---	ENST00000390501	0.96684	0.85556	-0.00599	0.60547	1.52147	0.0888649	0.999909	1
16705245		---	---	0.73297	0.31082	0.76017	0.60132	1.5171	0.00645723	0.671863	1
16828732	RN5S432	ENST00000362480 // RN5S432 // RNA, 5S ribosomal 432 // --- // ---	ENST00000362480	0.11512	1.10175	0.5785	0.598457	1.5141	0.0130687	0.867463	1
17078692		---	---	0.22762	0.09312	1.46035	0.593697	1.50911	0.0694103	0.999909	1
16937085		---	---	0.42285	1.05725	0.29979	0.593297	1.50869	0.1295	0.999909	1
16692557		---	---	0.04085	1.07601	0.65628	0.591047	1.50634	0.0308623	0.990949	1
16823043	LOC100507303	ENST00000563192 // LOC100507303 // uncharacterized LOC100507303 // --- // 100507303 ///	ENST00000563192	0.09352	0.63185	1.0444	0.589923	1.50517	0.00201225	0.381093	1
16835123	RNU6ATAC3P	ENST00000387974 // RNU6ATAC3P // RNA, U6atac small nuclear 3, pseudogene // --- // ---	ENST00000387974	0.0483	0.53413	1.18515	0.589193	1.50441	0.136201	0.999909	1
17061879		---	---	0.92306	1.60503	-0.76112	0.58899	1.50419	0.0875938	0.999909	1
16821972	SPG7	ENST00000568509 // SPG7 // spastic paraplegia 7 (pure and complicated autosomal recessi	ENST00000568509	0.19167	0.57646	0.99671	0.58828	1.50345	0.0174587	0.914256	1
16988299		---	---	0.39302	0.89453	0.47681	0.58812	1.50329	8.92359e-05	0.0494001	1
16875514	LENG9	NM_198988 // LENG9 // leukocyte receptor cluster (LRC) member 9 // 19q13.4 // 94059 ///	NM_198988	0.33993	0.5928	0.82976	0.587497	1.50264	0.03037	0.988228	1
17115996	KRT18P10	ENST00000388836 // KRT18P10 // keratin 18 pseudogene 10 // --- // ---	ENST00000388836	0.61301	0.68869	0.4607	0.587467	1.50261	0.00526805	0.622469	1
16901827		---	---	0.67733	0.82875	0.25128	0.585787	1.50086	0.0983384	0.999909	1
16702455		---	---	0.34348	0.44107	0.9659	0.583483	1.49846	0.0527372	0.999909	1
16780077	RNU6-61	ENST00000365528 // RNU6-61 // RNA, U6 small nuclear 61 // --- // ---	ENST00000365528	0.33902	0.85004	0.55838	0.58248	1.49742	0.0179009	0.914899	1
16774762	RNU6-60	ENST00000364792 // RNU6-60 // RNA, U6 small nuclear 60 // --- // ---	ENST00000364792	0.67781	0.9442	0.12505	0.582353	1.49729	0.196742	0.999909	1
16715611	BMS1P4	AK294783 // BMS1P4 // BMS1 pseudogene 4 // 10q22.2 // 729096	AK294783	-0.17205	1.31261	0.60253	0.58103	1.49592	0.0777487	0.999909	1
16697018	RGS16	NM_002928 // RGS16 // regulator of G-protein signaling 16 // 1q25-q31 // 6004 /// ENST0	NM_002928	0.72054	0.34379	0.67507	0.5798	1.49464	0.0168642	0.907887	1
16771277		---	---	-0.29537	0.80096	1.2331	0.579563	1.4944	0.0183135	0.914899	1
17052683	TRBJ2-7	ENST00000390419 // TRBJ2-7 // T cell receptor beta joining 2-7 // --- // ---	ENST00000390419	0.66282	0.27007	0.80111	0.578	1.49278	0.00359281	0.504298	1
16971377		---	---	0.11724	1.03908	0.573	0.57644	1.49117	0.0163804	0.90394	1
16904972		---	---	0.17494	0.35702	1.19697	0.57631	1.49103	0.00854835	0.768138	1
16665932	GADD45A	ENST00000370986 // GADD45A // growth arrest and DNA-damage-inducible, alpha // 1p31.2 /	ENST00000370986	0.34094	0.65044	0.73655	0.575977	1.49069	0.000666677	0.191914	1
16694359	SCARNA4	NR_003005 // SCARNA4 // small Cajal body-specific RNA 4 // 1q22 // 677771	NR_003005	0.29122	0.73148	0.70336	0.575353	1.49004	0.022361	0.94941	1
16940693	TCTA	NM_022171 // TCTA // T-cell leukemia translocation altered // 3p21 // 6988 /// ENST0000	NM_022171	0.15335	0.47211	1.09575	0.573737	1.48837	0.125574	0.999909	1
16714776	EGR2	NM_000399 // EGR2 // early growth response 2 // 10q21.1 // 1959 /// ENST00000242480 //	NM_000399	0.0807	0.77786	0.86045	0.573003	1.48762	0.0863801	0.999909	1
16938269		---	---	1.09834	0.45575	0.16453	0.572873	1.48748	0.032385	0.999909	1
16911825		---	---	0.38287	0.27805	1.05677	0.572563	1.48716	0.0140916	0.878033	1
16843635	TBC1D3H	NM_001123392 // TBC1D3H // TBC1 domain family, member 3H // 17q12 // 729877 /// ENST000	NM_001123392	-0.06617	0.88139	0.89855	0.571257	1.48582	0.016434	0.90394	1
17057494	RNU7-76P	ENST00000458888 // RNU7-76P // RNA, U7 small nuclear 76 pseudogene // --- // ---	ENST00000458888	0.11137	0.98348	0.61601	0.570287	1.48482	0.060047	0.999909	1
16970025		---	---	-0.16518	0.99346	0.88169	0.56999	1.48451	0.0418308	0.999909	1
16910851		---	---	0.21326	0.83274	0.66328	0.56976	1.48428	0.00854034	0.768138	1
16691875		---	---	0.2502	0.80017	0.65674	0.569037	1.48353	0.00403398	0.538422	1
16692444		---	---	0.2502	0.80017	0.65674	0.569037	1.48353	0.00403398	0.538422	1
16843585	TBC1D3B	NM_001001417 // TBC1D3B // TBC1 domain family, member 3B // 17q12 // 414059 /// ENST000	NM_001001417	0.13366	0.82141	0.75097	0.56868	1.48317	0.0177523	0.914899	1
17099027	IER5L	NM_203434 // IER5L // immediate early response 5-like // 9q34.11 // 389792 /// ENST0000	NM_203434	-0.02226	0.95613	0.76822	0.567363	1.48181	0.0155917	0.90394	1
17069043	RN5S265	ENST00000411023 // RN5S265 // RNA, 5S ribosomal 265 // --- // ---	ENST00000411023	0.21078	0.51346	0.97764	0.567293	1.48174	0.0109689	0.832404	1
16785140		---	---	0.47826	0.27641	0.94365	0.566107	1.48052	0.0105292	0.818785	1
16785151		---	---	0.43996	0.55578	0.69842	0.56472	1.4791	0.000761062	0.205391	1
16806936	GOLGA8A	NR_027409 // GOLGA8A // golgin A8 family, member A // 15q11.2 // 23015 /// NM_181077 //	NR_027409	0.24562	0.56842	0.87855	0.564197	1.47856	0.0693838	0.999909	1
17005072		---	---	0.65452	0.50691	0.5299	0.563777	1.47813	0.341001	0.999909	1
16725908	SNORA57	NR_004390 // SNORA57 // small nucleolar RNA, H/ACA box 57 // 11q12.2 // 692158	NR_004390	0.26124	0.73835	0.6914	0.563663	1.47802	0.0571152	0.999909	1
16905108	DLX2	ENST00000234198 // DLX2 // distal-less homeobox 2 // 2q32 // 1746 /// NM_004405 // DLX2	ENST00000234198	0.14226	0.58832	0.95671	0.56243	1.47675	0.0217943	0.943284	1
16835538		---	---	0.16171	0.68283	0.83878	0.561107	1.4754	0.116706	0.999909	1
16981077	MIR4454	NR_039659 // MIR4454 // microRNA 4454 // --- // 100616234	NR_039659	1.13577	0.31569	0.2309	0.560787	1.47507	0.335179	0.999909	1
16987359		---	---	0.12024	0.39784	1.16318	0.56042	1.4747	0.106901	0.999909	1
16924097		---	---	0.34438	0.28276	1.05363	0.560257	1.47453	0.0260107	0.97483	1
16926011	ZNF295	ENST00000398499 // ZNF295 // zinc finger protein 295 // 21q22.3 // 49854 /// NM_0010984	ENST00000398499	0.65897	0.7093	0.30529	0.557853	1.47208	0.00522643	0.619992	1
16798842	FAN1	NM_014967 // FAN1 // FANCD2/FANCI-associated nuclease 1 // 15q13.2-q13.3 // 22909 /// E	NM_014967	0.44108	0.79786	0.43354	0.557493	1.47171	0.0500391	0.999909	1
17096335	ANKRD18CP	AK098764 // ANKRD18CP // ankyrin repeat domain 18C, pseudogene // 9q22.33 // 100287922	AK098764	0.30975	0.50271	0.85888	0.557113	1.47132	0.00349271	0.499388	1
16665930		---	---	0.53392	0.28497	0.85098	0.556623	1.47082	0.00615132	0.663902	1
16739552	NXF1	NM_001081491 // NXF1 // nuclear RNA export factor 1 // 11q12-q13 // 10482 /// ENST00000	NM_001081491	0.23166	0.79328	0.64398	0.556307	1.4705	0.00517564	0.616305	1
16704003		---	---	0.17848	0.71772	0.76253	0.55291	1.46704	0.0308592	0.990949	1
16787091		---	---	0.57308	0.30848	0.77385	0.551803	1.46592	0.000923172	0.236655	1
17000102		---	---	0.21796	0.42894	1.00825	0.551717	1.46583	0.00567143	0.641079	1
16675656		---	---	0.6427	0.39025	0.61846	0.55047	1.46456	0.000128363	0.0667796	1
17074721		---	---	1.09605	0.69418	-0.13996	0.55009	1.46418	0.238424	0.999909	1
17075868	MIR4288	NR_036250 // MIR4288 // microRNA 4288 // 8p21 // 100422903	NR_036250	-0.00405	0.64089	1.0127	0.549847	1.46393	0.0200319	0.924532	1
16992598		---	---	0.16458	0.76043	0.72409	0.5497	1.46378	0.00289142	0.444312	1
17077308		---	---	0.23355	0.97451	0.43897	0.54901	1.46308	0.0743939	0.999909	1
16761631	DUSP16	NM_030640 // DUSP16 // dual specificity phosphatase 16 // 12p13 // 80824 /// ENST000002	NM_030640	-0.20148	0.67709	1.17093	0.548847	1.46292	0.0439089	0.999909	1
17096274		---	---	0.62884	0.38574	0.62938	0.547987	1.46204	0.0184238	0.914899	1
16767977	RN5S363	ENST00000365072 // RN5S363 // RNA, 5S ribosomal 363 // --- // ---	ENST00000365072	0.35282	0.92498	0.36566	0.54782	1.46188	0.0634778	0.999909	1
17095956		---	---	0.27544	0.37834	0.98817	0.547317	1.46137	0.0374603	0.999909	1
17076203		---	---	0.07266	0.6872	0.88141	0.54709	1.46114	0.0758504	0.999909	1
16997858		---	---	0.33903	0.81562	0.48655	0.547067	1.46111	0.00506997	0.610847	1
17092901	CDKN2B	NM_078487 // CDKN2B // cyclin-dependent kinase inhibitor 2B (p15, inhibits CDK4) // 9p2	NM_078487	0.38173	0.73472	0.52291	0.546453	1.46049	0.0132828	0.867463	1
16675636		---	---	0.24292	0.41379	0.97863	0.545113	1.45913	0.044065	0.999909	1
16704586	BMS1P2	BC008503 // BMS1P2 // BMS1 pseudogene 2 // 10q11.22 // 414216 /// BC008503 // BMS1P6 //	BC008503	0.25606	0.58944	0.78651	0.544003	1.45801	0.0637774	0.999909	1
16692624	HIST2H2BC	NR_036461 // HIST2H2BC // histone cluster 2, H2bc (pseudogene) // 1q21.2 // 337873 ///	NR_036461	-0.27282	0.83504	1.06814	0.543453	1.45746	0.0328846	0.999909	1
16972420	MIR548T	NR_036093 // MIR548T // microRNA 548t // --- // 100422849	NR_036093	0.16745	1.32008	0.14136	0.542963	1.45696	0.0531391	0.999909	1
16885189	RNU4ATAC	NR_023343 // RNU4ATAC // RNA, U4atac small nuclear (U12-dependent splicing) // 2q14.2 /	NR_023343	0.57907	0.6543	0.3915	0.541623	1.45561	0.297227	0.999909	1
16962491		---	---	-0.0674	0.54554	1.14111	0.53975	1.45372	0.00735256	0.72016	1
16979043		---	---	0.22514	0.55328	0.83838	0.538933	1.4529	0.0474034	0.999909	1
16960807	CCNL1	NM_020307 // CCNL1 // cyclin L1 // 3q25.31 // 57018 /// ENST00000295926 // CCNL1 // cyc	NM_020307	0.23118	0.95539	0.42442	0.536997	1.45095	0.0943612	0.999909	1
16747529	TPI1	NM_001258026 // TPI1 // triosephosphate isomerase 1 // 12p13 // 7167 /// ENST0000022927	NM_001258026	0.17334	0.26774	1.1685	0.536527	1.45048	0.0161464	0.90394	1
17009627	RN7SK	NR_001445 // RN7SK // RNA, 7SK small nuclear // 6p12.2 // 125050	NR_001445	0.5115	0.46055	0.63473	0.535593	1.44954	0.00880331	0.771048	1
17063945	LOC100507507	XR_133466 // LOC100507507 // uncharacterized LOC100507507 // --- // 100507507 /// ENST0	XR_133466	0.22521	0.615	0.76511	0.535107	1.44905	0.0135108	0.86815	1
16929357		---	---	0.34123	0.91695	0.3471	0.535093	1.44904	0.283167	0.999909	1
16698947	RNU5A-8P	ENST00000364102 // RNU5A-8P // RNA, U5A small nuclear 8, pseudogene // --- // ---	ENST00000364102	0.2384	0.9631	0.4023	0.5346	1.44854	0.0350861	0.999909	1
16846359		---	---	-0.27513	1.14938	0.72688	0.53371	1.44765	0.22958	0.999909	1
17051578		---	---	0.20428	0.59371	0.80309	0.533693	1.44763	0.0250555	0.973431	1
16704055	HSD17B7P2	NR_003086 // HSD17B7P2 // hydroxysteroid (17-beta) dehydrogenase 7 pseudogene 2 // 10p1	NR_003086	0.0184	0.49191	1.08918	0.533163	1.4471	0.0131083	0.867463	1
16706894	RNU1-19P	ENST00000363306 // RNU1-19P // RNA, U1 small nuclear 19, pseudogene // --- // ---	ENST00000363306	0.41766	1.32985	-0.15075	0.532253	1.44619	0.0970751	0.999909	1
16674022		---	---	-0.18776	1.20612	0.57785	0.53207	1.446	0.0315819	0.991787	1
16706254		---	---	0.60143	0.7497	0.24498	0.532037	1.44597	0.0818969	0.999909	1
17065517		---	---	-0.0438	0.51744	1.12026	0.5313	1.44523	0.0322127	0.999796	1
17114095		---	---	0.48449	0.25551	0.84993	0.529977	1.44391	0.0176333	0.914899	1
17096205	ZNF367	NM_153695 // ZNF367 // zinc finger protein 367 // 9q22|9q22.32 // 195828 /// ENST000003	NM_153695	0.55243	0.38616	0.6512	0.52993	1.44386	0.00761725	0.731098	1
16696918		---	---	0.70339	0.73774	0.14501	0.528713	1.44264	0.0493642	0.999909	1
16812920		---	---	0.29178	0.43384	0.85975	0.528457	1.44239	0.0455361	0.999909	1
16914901	RNU7-6P	ENST00000516845 // RNU7-6P // RNA, U7 small nuclear 6 pseudogene // --- // ---	ENST00000516845	0.11643	1.51181	-0.04689	0.527117	1.44105	0.201076	0.999909	1
16767851	E2F7	NM_203394 // E2F7 // E2F transcription factor 7 // 12q21.2 // 144455 /// ENST0000032288	NM_203394	0.70979	0.51587	0.3527	0.52612	1.44005	0.00112486	0.272098	1
16755818		---	---	0.2599	0.61581	0.70231	0.526007	1.43994	0.00188033	0.369721	1
16784965	TRMT5	NM_020810 // TRMT5 // tRNA methyltransferase 5 homolog (S. cerevisiae) // 14q23.1 // 57	NM_020810	-0.202	1.48545	0.29454	0.525997	1.43993	0.0785446	0.999909	1
16961756	RN5S148	ENST00000516527 // RN5S148 // RNA, 5S ribosomal 148 // --- // ---	ENST00000516527	0.29229	0.91423	0.36918	0.525233	1.43917	0.0163055	0.90394	1
16855322		---	---	0.02785	1.16518	0.38265	0.525227	1.43916	0.0447875	0.999909	1
17003401	LOC202181	NR_026921 // LOC202181 // chromosome 5 open reading frame 25 pseudogene // 5q35.3 // 20	NR_026921	0.77237	0.38032	0.4208	0.524497	1.43843	0.025565	0.97483	1
16860418	CCNE1	NM_001238 // CCNE1 // cyclin E1 // 19q12 // 898 /// ENST00000262643 // CCNE1 // cyclin	NM_001238	0.283	0.72273	0.56729	0.52434	1.43828	0.00481319	0.598944	1
16846175		---	---	0.48763	0.11971	0.96559	0.52431	1.43825	0.0108685	0.830354	1
16889526		---	---	0.28644	0.61356	0.66975	0.52325	1.43719	0.0388142	0.999909	1
16917529	SNORD17	NR_003045 // SNORD17 // small nucleolar RNA, C/D box 17 // 20p11.23 // 692086	NR_003045	0.20696	0.45404	0.90657	0.522523	1.43647	0.00628172	0.664816	1
17054885	RNF216-IT1	NR_046834 // RNF216-IT1 // RNF216 intronic transcript 1 (non-protein coding) // --- //	NR_046834	0.66037	0.51532	0.39113	0.522273	1.43622	0.000146619	0.0719435	1
16814791	MAPK8IP3	NM_015133 // MAPK8IP3 // mitogen-activated protein kinase 8 interacting protein 3 // 16	NM_015133	0.11669	0.99705	0.44543	0.519723	1.43368	0.0083355	0.765067	1
16756158	RN5S370	ENST00000362545 // RN5S370 // RNA, 5S ribosomal 370 // --- // ---	ENST00000362545	0.34838	0.19769	1.01246	0.51951	1.43347	0.00792327	0.745375	1
16792285		---	---	0.66925	1.04649	-0.15847	0.51909	1.43305	0.16139	0.999909	1
16821697	MAP1LC3B	ENST00000268607 // MAP1LC3B // microtubule-associated protein 1 light chain 3 beta // 1	ENST00000268607	0.39202	0.75412	0.40991	0.518683	1.43265	0.00509666	0.611316	1
16977890		---	---	0.43366	0.21423	0.90655	0.518147	1.43211	0.00729086	0.72016	1
16691755		---	---	0.34163	0.33065	0.88113	0.517803	1.43177	0.351935	0.999909	1
17005077	MYLIP	NM_013262 // MYLIP // myosin regulatory light chain interacting protein // 6p23-p22.3 /	NM_013262	0.26148	0.5089	0.78299	0.51779	1.43176	0.0126839	0.862504	1
16917129		---	---	0.54429	0.3916	0.61565	0.51718	1.43116	0.0308558	0.990949	1
17102422		---	---	-0.05352	0.87345	0.72565	0.515193	1.42919	0.0359131	0.999909	1
16735321	OR5P3	NM_153445 // OR5P3 // olfactory receptor, family 5, subfamily P, member 3 // 11p15.4 //	NM_153445	-0.04127	0.84904	0.73501	0.51426	1.42826	0.00405606	0.538895	1
16694611		---	---	0.2771	0.74628	0.51928	0.51422	1.42822	0.384807	0.999909	1
16932084		---	---	-0.0103	0.31251	1.24032	0.514177	1.42818	0.0426831	0.999909	1
16863583	PRR24	ENST00000552360 // PRR24 // proline rich 24 // 19q13.32 // 255783 /// NM_178511 // PRR2	ENST00000552360	0.25128	0.66313	0.62623	0.513547	1.42756	0.0185416	0.914899	1
16910709	LOC100507495	NR_040047 // LOC100507495 // uncharacterized LOC100507495 // --- // 100507495 /// NR_04	NR_040047	0.2426	0.59026	0.70532	0.512727	1.42674	0.00518107	0.616305	1
16783644	PNN	NM_002687 // PNN // pinin, desmosome associated protein // 14q21.1 // 5411 /// ENST0000	NM_002687	0.16817	0.87314	0.49372	0.511677	1.42571	0.0126327	0.862504	1
16826043	HERC2P4	ENST00000566591 // HERC2P4 // hect domain and RLD 2 pseudogene 4 // --- // --- /// ENST	ENST00000566591	0.40854	0.3891	0.73728	0.51164	1.42567	0.0048779	0.602946	1
16808553		---	---	0.26812	0.91638	0.34937	0.51129	1.42532	0.0082317	0.759498	1
16778715	TPT1	ENST00000530705 // TPT1 // tumor protein, translationally-controlled 1 // 13q14 // 7178	ENST00000530705	0.0959	0.54625	0.89045	0.510867	1.42491	0.0192297	0.914899	1
16895317	DNAJC27	NM_016544 // DNAJC27 // DnaJ (Hsp40) homolog, subfamily C, member 27 // 2p23.3 // 51277	NM_016544	0.24338	0.60089	0.68797	0.510747	1.42479	0.00125557	0.29148	1
16752477	RPL41	ENST00000546591 // RPL41 // ribosomal protein L41 // 12q13 // 6171 /// NM_001035267 //	ENST00000546591	-0.1238	0.81813	0.83658	0.510303	1.42435	0.0622005	0.999909	1
16666055	CTH	NM_001902 // CTH // cystathionase (cystathionine gamma-lyase) // 1p31.1 // 1491 /// NM_	NM_001902	0.75425	0.54663	0.22623	0.509037	1.4231	0.230136	0.999909	1
16780411	UGGT2-IT1	ENST00000449881 // UGGT2-IT1 // UGGT2 intronic transcript 1 (non-protein coding) // ---	ENST00000449881	0.29662	0.76156	0.46659	0.508257	1.42233	0.136143	0.999909	1
16874633	C19orf48	ENST00000391812 // C19orf48 // chromosome 19 open reading frame 48 // 19q13.33 // 84798	ENST00000391812	0.31081	0.46752	0.74629	0.508207	1.42228	0.00725991	0.72016	1
16679567		---	---	-0.22073	0.45609	1.28335	0.506237	1.42034	0.050183	0.999909	1
16806968	GOLGA8B	NR_027410 // GOLGA8B // golgin A8 family, member B // 15q14 // 440270 /// NM_001023567	NR_027410	0.19104	0.42784	0.8965	0.505127	1.41925	0.0918097	0.999909	1
17009093	VEGFA	NM_001025366 // VEGFA // vascular endothelial growth factor A // 6p12 // 7422 /// NM_00	NM_001025366	0.57564	0.49143	0.44752	0.504863	1.41899	0.0263236	0.97483	1
16769863		---	---	0.33924	1.071	0.1022	0.504147	1.41828	0.0134734	0.867463	1
17052038		---	---	0.07651	0.40001	1.02737	0.501297	1.41549	0.0552005	0.999909	1
16661587		---	---	-0.0857	0.43274	1.15433	0.500457	1.41466	0.148161	0.999909	1
16982145		---	---	0.39194	0.75155	0.35403	0.499173	1.4134	0.0114584	0.844324	1
16955481	LOC100287789	XM_003403766 // LOC100287789 // uncharacterized LOC100287789 // 3p14.3 // 100287789	XM_003403766	0.46999	0.54484	0.48156	0.498797	1.41303	0.00291466	0.445634	1
16979900		---	---	0.21538	0.54209	0.738	0.49849	1.41273	0.063621	0.999909	1
16972750	CDKN2AIP	ENST00000504169 // CDKN2AIP // CDKN2A interacting protein // 4q35.1 // 55602 /// NM_017	ENST00000504169	0.22267	0.7551	0.51573	0.497833	1.41209	0.0161166	0.90394	1
16741897		---	---	0.3995	0.75852	0.33504	0.497687	1.41195	0.0475649	0.999909	1
16713307		---	---	0.25479	0.40474	0.83257	0.497367	1.41163	0.0257863	0.97483	1
16914741	SNORD12C	NR_002433 // SNORD12C // small nucleolar RNA, C/D box 12C // 20q13.13 // 26765	NR_002433	0.2779	0.71154	0.50239	0.497277	1.41155	0.0414438	0.999909	1
16919206		---	---	-0.07403	0.89134	0.67089	0.496067	1.41036	0.136436	0.999909	1
16983609		---	---	0.40135	0.53764	0.54529	0.49476	1.40909	0.00433161	0.556664	1
16830171		---	---	0.28163	0.35561	0.8467	0.494647	1.40898	0.0511798	0.999909	1
16748826	SKP1P2	NR_036619 // SKP1P2 // S-phase kinase-associated protein 1 pseudogene 2 // 12p12.3 // 7	NR_036619	0.3997	0.41919	0.65882	0.49257	1.40695	0.000643309	0.189784	1
16913617	MIR548O2	NR_039605 // MIR548O2 // microRNA 548o-2 // --- // 100616190	NR_039605	-0.22996	0.94498	0.76262	0.492547	1.40693	0.423169	0.999909	1
16867229	SNORD37	NR_002602 // SNORD37 // small nucleolar RNA, C/D box 37 // 19p13.3 // 26812	NR_002602	-0.05734	0.73922	0.79413	0.492003	1.4064	0.133411	0.999909	1
16879063	MIR548AD	NR_039629 // MIR548AD // microRNA 548ad // --- // 100616475	NR_039629	0.34548	0.16959	0.95801	0.491027	1.40544	0.044303	0.999909	1
16728729	MIR4692	NR_039841 // MIR4692 // microRNA 4692 // --- // 100616410	NR_039841	0.17574	0.32992	0.96741	0.491023	1.40544	0.0877387	0.999909	1
16786650	RN5S387	ENST00000364226 // RN5S387 // RNA, 5S ribosomal 387 // --- // ---	ENST00000364226	-0.06415	0.76661	0.76944	0.490633	1.40506	0.0223211	0.94941	1
16665437	MIR3116-1	NR_036058 // MIR3116-1 // microRNA 3116-1 // --- // 100422902 /// NR_036059 // MIR3116-	NR_036058	0.20726	0.7679	0.49494	0.490033	1.40448	0.0734906	0.999909	1
16974746		---	---	0.12616	0.51598	0.82117	0.48777	1.40228	0.00242591	0.408265	1
17111362	MIR98	NR_029513 // MIR98 // microRNA 98 // Xp11.22 // 407054	NR_029513	0.46106	0.6903	0.31001	0.487123	1.40165	0.109434	0.999909	1
16920690		---	---	0.28939	0.43313	0.73811	0.486877	1.40141	0.00150502	0.325877	1
16677201	DTL	NM_016448 // DTL // denticleless E3 ubiquitin protein ligase homolog (Drosophila) // 1q	NM_016448	0.5652	0.51813	0.37125	0.48486	1.39945	0.00618315	0.663902	1
17057130		---	---	0.3171	0.54368	0.59356	0.48478	1.39937	0.201216	0.999909	1
16805230	CHD2	ENST00000557381 // CHD2 // chromodomain helicase DNA binding protein 2 // 15q26 // 1106	ENST00000557381	0.33308	0.81485	0.30446	0.48413	1.39874	0.0341177	0.999909	1
16827592		---	---	0.25778	1.14776	0.04682	0.48412	1.39873	0.0199781	0.923656	1
16777712	PAN3-AS1	NR_029383 // PAN3-AS1 // PAN3 antisense RNA 1 (non-protein coding) // 13q12.2 // 100288	NR_029383	0.13983	0.577	0.73495	0.483927	1.39854	0.00734899	0.72016	1
16812243		---	---	0.27892	0.66853	0.50421	0.483887	1.39851	0.0148522	0.893961	1
17088991	MIR181A2HG	NR_038975 // MIR181A2HG // MIR181A2 host gene (non-protein coding) // 9q33.3 // 1003793	NR_038975	0.23959	0.72097	0.48907	0.48321	1.39785	0.00802632	0.752037	1
16953809	MIR425	NR_029948 // MIR425 // microRNA 425 // 3p21.31 // 494337	NR_029948	0.14275	0.7445	0.55673	0.481327	1.39603	0.100792	0.999909	1
16837063	SNORA76	NR_002995 // SNORA76 // small nucleolar RNA, H/ACA box 76 // 17q23.3 // 677842	NR_002995	0.54207	0.35614	0.543	0.480403	1.39513	0.0975154	0.999909	1
16761498	TAS2R13	NM_023920 // TAS2R13 // taste receptor, type 2, member 13 // 12p13 // 50838 /// ENST000	NM_023920	0.70798	0.55286	0.17683	0.479223	1.39399	0.206136	0.999909	1
16828108	SNORD71	NR_003059 // SNORD71 // small nucleolar RNA, C/D box 71 // 16q22.2 // 692111	NR_003059	0.07255	0.53549	0.82804	0.478693	1.39348	0.391005	0.999909	1
16790233	HNRNPC	NM_031314 // HNRNPC // heterogeneous nuclear ribonucleoprotein C (C1/C2) // 14q11.2 //	NM_031314	0.23729	0.81299	0.38442	0.478233	1.39304	0.160217	0.999909	1
16889929		---	---	0.25747	0.64876	0.52633	0.47752	1.39235	0.0134265	0.867463	1
16798194	SNORD116-16	NR_003331 // SNORD116-16 // small nucleolar RNA, C/D box 116-16 // 15q11.2 // 100033428	NR_003331	0.70189	0.59115	0.13631	0.47645	1.39132	0.0171406	0.907887	1
16764323	LOC100293962	ENST00000549023 // LOC100293962 // uncharacterized LOC100293962 // --- // 100293962	ENST00000549023	0.18497	0.49806	0.74539	0.47614	1.39102	0.00662911	0.679917	1
16964731	LOC93622	NR_015433 // LOC93622 // Morf4 family associated protein 1-like 1 pseudogene // 4p16.1	NR_015433	0.24998	0.38388	0.79297	0.47561	1.39051	0.0113246	0.841644	1
16745501	MIR125B1	NR_029671 // MIR125B1 // microRNA 125b-1 // 11q24.1 // 406911	NR_029671	0.56039	0.10961	0.75566	0.47522	1.39013	0.040578	0.999909	1
16694357	SNORA42	NR_002974 // SNORA42 // small nucleolar RNA, H/ACA box 42 // 1q22 // 677823	NR_002974	-0.0793	0.30663	1.19795	0.475093	1.39001	0.399407	0.999909	1
17053100	ZNF783	ENST00000481519 // ZNF783 // zinc finger family member 783 // 7q36.1 // 100289678 /// E	ENST00000481519	0.15556	0.80244	0.46688	0.47496	1.38988	0.0294663	0.984032	1
16927690	IGLV4-69	ENST00000390282 // IGLV4-69 // immunoglobulin lambda variable 4-69 // --- // ---	ENST00000390282	-0.0574	0.84862	0.6336	0.47494	1.38986	0.0188919	0.914899	1
16977500		---	---	0.01081	0.49294	0.92054	0.474763	1.38969	0.293658	0.999909	1
16776514	ING1	NM_005537 // ING1 // inhibitor of growth family, member 1 // 13q34 // 3621 /// ENST0000	NM_005537	0.12268	0.49393	0.80344	0.47335	1.38833	0.0208247	0.940963	1
16872223		---	---	-0.17848	1.01467	0.58316	0.473117	1.3881	0.179559	0.999909	1
16865992	ZNF460	NM_006635 // ZNF460 // zinc finger protein 460 // 19q13.4 // 10794 /// ENST00000360338	NM_006635	0.25013	0.65461	0.51209	0.472277	1.3873	0.0261992	0.97483	1
17099923	SNAPC4	ENST00000298532 // SNAPC4 // small nuclear RNA activating complex, polypeptide 4, 190kD	ENST00000298532	0.37099	0.62275	0.4225	0.47208	1.38711	0.00298528	0.447585	1
16757110		---	---	-0.08681	0.54984	0.95276	0.47193	1.38696	0.017124	0.907887	1
16870838	ZNF208	NM_007153 // ZNF208 // zinc finger protein 208 // 19p12 // 7757 /// ENST00000397126 //	NM_007153	0.47966	0.42756	0.50287	0.47003	1.38514	0.0183603	0.914899	1
16996433	PLK2	ENST00000274289 // PLK2 // polo-like kinase 2 // 5q12.1-q13.2 // 10769 /// NM_006622 //	ENST00000274289	-0.00822	1.04297	0.37328	0.469343	1.38448	0.322258	0.999909	1
16866065	ZNF773	ENST00000282292 // ZNF773 // zinc finger protein 773 // 19q13.43 // 374928 /// NM_19854	ENST00000282292	-0.20343	0.91974	0.69036	0.46889	1.38404	0.0632179	0.999909	1
16866123	ZNF551	NM_138347 // ZNF551 // zinc finger protein 551 // 19q13.43 // 90233 /// ENST00000356715	NM_138347	0.13628	0.54801	0.72034	0.46821	1.38339	0.00506963	0.610847	1
16667456	PTBP2	NM_021190 // PTBP2 // polypyrimidine tract binding protein 2 // 1p21.3 // 58155 /// ENS	NM_021190	0.11905	0.79943	0.48594	0.46814	1.38332	0.0511728	0.999909	1
16947287	TIPARP	NM_001184717 // TIPARP // TCDD-inducible poly(ADP-ribose) polymerase // 3q25.31 // 2597	NM_001184717	0.17041	0.55421	0.67613	0.466917	1.38215	0.120552	0.999909	1
17057993		---	---	-0.10996	0.39852	1.11016	0.46624	1.3815	0.0375565	0.999909	1
16699533	DUSP10	NM_007207 // DUSP10 // dual specificity phosphatase 10 // 1q41 // 11221 /// ENST0000036	NM_007207	0.24205	0.59951	0.55478	0.465447	1.38074	0.0421763	0.999909	1
16965708		---	---	0.30688	0.61942	0.46737	0.464557	1.37989	0.0611812	0.999909	1
17010618		---	---	0.32638	0.38922	0.67779	0.464463	1.3798	0.0104767	0.818785	1
16818565	RN5S408	ENST00000516115 // RN5S408 // RNA, 5S ribosomal 408 // --- // ---	ENST00000516115	0.46889	0.19498	0.72889	0.464253	1.3796	0.122825	0.999909	1
16810284	FLJ38723	AK096042 // FLJ38723 // uncharacterized FLJ38723 // 15q22.2 // 255180 /// ENST000005700	AK096042	0.47685	0.36764	0.54823	0.46424	1.37959	0.0689583	0.999909	1
16873329	FOSB	NM_006732 // FOSB // FBJ murine osteosarcoma viral oncogene homolog B // 19q13.32 // 23	NM_006732	0.0732	0.86879	0.44899	0.46366	1.37904	0.0575573	0.999909	1
16686086		---	---	0.19153	0.4381	0.76095	0.463527	1.37891	0.0417171	0.999909	1
16800980	GABPB1-AS1	NR_024490 // GABPB1-AS1 // GABPB1 antisense RNA 1 (non-protein coding) // 15q21.2 // 10	NR_024490	0.20174	0.94382	0.24195	0.462503	1.37793	0.17867	0.999909	1
16905495		---	---	0.54529	1.03507	-0.19323	0.462377	1.37781	0.331839	0.999909	1
16690888		---	---	0.27537	0.524	0.58754	0.462303	1.37774	0.122756	0.999909	1
17006590	MICA	ENST00000364810 // MICA // MHC class I polypeptide-related sequence A // 6p21.33 // 100	ENST00000364810	0.36544	0.40644	0.61478	0.46222	1.37766	0.00762955	0.731098	1
16761521	TAS2R46	NM_176887 // TAS2R46 // taste receptor, type 2, member 46 // 12p13.2 // 259292 /// ENST	NM_176887	0.68982	0.74098	-0.045	0.461933	1.37739	0.173118	0.999909	1
16888910		---	---	0.65772	0.50293	0.22449	0.461713	1.37718	0.0366971	0.999909	1
17063779	TRBV5-6	ENST00000390375 // TRBV5-6 // T cell receptor beta variable 5-6 // --- // --- /// ENST0	ENST00000390375	0.08389	0.55291	0.74523	0.460677	1.37619	0.0264478	0.975077	1
17050053		---	---	0.37249	0.46449	0.54454	0.460507	1.37602	0.00218822	0.390861	1
16715053		---	---	0.13801	0.39013	0.85234	0.46016	1.37569	0.0143696	0.885133	1
16842510		---	---	0.01129	0.14104	1.22808	0.460137	1.37567	0.144291	0.999909	1
[truncated: 42,770 more rows]

## Sheet: DNR
ID	GeneSymbol	gene_description	RefSeq	DNR,Exp1	DNR,Exp2	DNR,Exp3	DNR.log2Ratio	DNR.FC	DNR.ebs.pvalue	DNR.ebs.FDR	DNR.ebs.Holm
[truncated: 43,180 more rows]

[truncated: 1 more sheets: DEG]
