# Supplementary material for: DeSUMOylation of chromatin-bound proteins limits the rapid transcriptional reprogramming induced by daunorubicin in acute myeloid leukemias
Source: Nucleic Acids Res. 2023 Jul 18;51(16):8413–33. doi: 10.1093/nar/gkad581 (PMC10484680; doi:10.1093/nar/gkad581)
Supplement: gkad581_Supplemental_Files [file gkad581_supplemental_files.zip › Supplementary Table 2- Patients.xlsx]

## Sheet: Feuil1
ID	Time of sample collection	Sex	Age	FAB subtype	Karyotype	Molecular biology	ELN 2017 prognosis classification
13005	Diagnosis	F	64	M1	46,XX[20]	FLT3, NPM1, CEBPA unmutated	Intermediate
15101	Diagnosis	M	67	M2	42-43,X,-Y,add(1)(p36),del(4)(q22),del(5)(q12q31),del(7)(p13), add(7)(p22),i(11)(q10),-11,add(12)(p13),add(13)(q34),add(15)(p13), add(16)(q24),-17,-19,+mar[cp9]	FLT3, NPM1, CEBPA unmutated	Adverse
16125	Diagnosis	M	20	M1	46,XY,der(7)t(7;?)(p15;?),t(10;11)(p13;q21)[11]/46,idem,del(20)(q11.2)[6]	FLT3, NPM1, CEBPA unmutated WT1 overexpression	Adverse
16128	Diagnosis	M	59	M1	46,XY[20]	FLT3-internal tandem duplication (allelic ratio > 0.5) NPM1, CEBPA unmutated WT1 overexpression	Adverse
17218	Diagnosis	F	42	M2	44,XX,inv(3)(?q12q25),-7,dic(7;12)(7q22->7p12::12p12->qter), der(16)t(16;17)(q12;q21),-17[15]/46,XX[1]	FLT3, NPM1, CEBPA unmutated	Adverse
17247	Diagnosis	M	29	M2	46,XY,t(9;22)(q34;q11)[11]/45,sl,-3,-7,add(18)(q23),-22,+2mar[13]/46,sdl,+8[1]	FLT3, NPM1, CEBPA unmutated BCR::ABL fusion	Adverse
19333	Diagnosis	M	72	M4	failure	DNMT3A, NRAS & U2AF1 mutations FLT3, NPM1, CEBPA unmutated	Intermediate
23366	Diagnosis	F	68	M1	46,XX,del(7)(q31q36),inv(11)(p15q12)[17]/47,sl,+4[4]/46,XX[4]	NPM1 mutation FLT3, CEBPA unmutated	Adverse
23367	Diagnosis	F	76	M5	46,XX[20]	FLT3-internal tandem duplication (allelic ratio < 0.5), NPM1, CEBPA unmutated	Intermédiate
