# Supplementary material for: DeSUMOylation of chromatin-bound proteins limits the rapid transcriptional reprogramming induced by daunorubicin in acute myeloid leukemias
Source: Nucleic Acids Res. 2023 Jul 18;51(16):8413–33. doi: 10.1093/nar/gkad581 (PMC10484680; doi:10.1093/nar/gkad581)
Supplement: gkad581_Supplemental_Files [file gkad581_supplemental_files.zip › Supplementary Table 3- RNA-Seq.xlsx]

## Sheet: RNAseq
genes	baseMeanDMSO	baseMeanDNR	baseMeanML-792	baseMeanML-792_DNR	baseMean	DNRvsDMSO.log2FoldChange	DNRvsDMSO.lfcSE	DNRvsDMSO.stat	DNRvsDMSO.pvalue	DNRvsDMSO.padj	MLvsDMSO.log2FoldChange	MLvsDMSO.lfcSE	MLvsDMSO.stat	MLvsDMSO.pvalue	MLvsDMSO.padj	ML_DNRvsDMSO.log2FoldChange	ML_DNRvsDMSO.lfcSE	ML_DNRvsDMSO.stat	ML_DNRvsDMSO.pvalue	ML_DNRvsDMSO.padj	ML_DNRvsML.log2FoldChange	ML_DNRvsML.lfcSE	ML_DNRvsML.stat	ML_DNRvsML.pvalue	ML_DNRvsML.padj	ML_DNRvsDNR.log2FoldChange	ML_DNRvsDNR.lfcSE	ML_DNRvsDNR.stat	ML_DNRvsDNR.pvalue	ML_DNRvsDNR.padj
3.8-1.2	1.09004	3.49064	0.955995	0.395576	1.48306	1.62727	1.47755	1.10133	0.270755	NA	-0.219591	1.63732	-0.134116	0.893311	NA	-1.59953	1.83346	-0.872408	0.382986	NA	-1.37994	1.87593	-0.735601	0.461974	NA	-3.22679	1.73823	-1.85637	0.0634015	NA
3.8-1.3	0	1.4122	0.33941	0.277855	0.507367	3.10012	2.62677	1.1802	0.237921	NA	1.10787	2.78736	0.397462	0.691027	NA	1.18203	2.78736	0.424069	0.671515	NA	0.0741642	2.78739	0.0266071	0.978773	NA	-1.91808	2.6268	-0.730198	0.465269	NA
3.8-1.4	1.24368	0	0.651983	1.56787	0.865883	-2.66855	2.30734	-1.15655	0.247457	NA	-0.912424	2.23295	-0.408619	0.682819	NA	0.310856	2.10066	0.14798	0.882359	NA	1.22328	2.22617	0.549501	0.582662	NA	2.9794	2.30078	1.29496	0.195336	NA
A1BG	0	7.55357	0.643422	4.61387	3.20272	5.52689	1.50846	3.66392	0.000248381	NA	1.99209	1.79651	1.10887	0.267487	NA	4.79638	1.52908	3.13677	0.00170819	NA	2.80429	1.41382	1.98348	0.0473141	NA	-0.730513	1.02318	-0.713962	0.47525	NA
A1BG-AS1	0.54502	2.10749	0.67882	1.56787	1.2248	1.88359	1.78267	1.05661	0.290689	NA	0.227243	1.96424	0.11569	0.907898	NA	1.39471	1.82054	0.766097	0.443619	NA	1.16747	1.80448	0.646982	0.517644	NA	-0.488883	1.60493	-0.304612	0.760661	NA
A1CF	0	1.02717	0	0.395576	0.355686	2.6458	3.86341	0.684835	0.493448	NA	0	3.95013	0	1	NA	1.18201	3.95013	0.299232	0.764763	NA	1.03595	3.95021	0.262253	0.793127	NA	-1.46379	3.86349	-0.378878	0.704778	NA
A2M	0.250201	0	0.68738	0.277855	0.303859	-0.726103	3.60492	-0.20142	0.84037	NA	1.09146	3.55171	0.307305	0.758611	NA	0.220255	3.60492	0.0610986	0.951281	NA	-0.871202	3.55177	-0.245287	0.806234	NA	0.946359	3.60497	0.262515	0.792925	NA
A2M-AS1	0.294818	0	0.34797	0	0.160697	-0.72609	4.40736	-0.164745	0.869145	NA	0.146102	4.40736	0.0331497	0.973555	NA	-0.741521	4.40736	-0.168246	0.86639	NA	-0.887624	4.40746	-0.201391	0.840393	NA	0	4.40746	0	1	NA
A2ML1	8.59399	11.6295	9.42921	6.69101	9.08593	0.43752	0.614865	0.71157	0.476731	0.676711	0.125302	0.62336	0.201011	0.84069	0.99999	-0.342547	0.649717	-0.527225	0.598037	0.734067	-0.46785	0.650399	-0.719327	0.471939	0.636452	-0.780067	0.642262	-1.21456	0.224533	NA
A3GALT2	1.61023	0.334355	1.91199	0.673431	1.1325	-2.12493	2.04081	-1.04122	0.297774	NA	0.226936	1.77036	0.128186	0.898002	NA	-1.27868	1.96062	-0.652181	0.514284	NA	-1.50561	1.95492	-0.770168	0.4412	NA	0.84625	2.20282	0.384166	0.700855	NA
A4GNT	0	0	0.651983	0	0.162996	0	4.40736	0	1	NA	1.98805	4.36929	0.455005	0.649105	NA	0	4.40736	0	1	NA	-1.76783	4.3694	-0.404594	0.685776	NA	0	4.40746	0	1	NA
AAAS	2458.55	2281.42	2259.79	2405.76	2351.38	-0.108104	0.117148	-0.922802	0.356111	0.564788	-0.121912	0.117079	-1.04128	0.297745	0.99999	-0.0321468	0.117078	-0.274577	0.783642	0.867224	0.0897657	0.117288	0.765342	0.444068	0.611311	0.0759575	0.117357	0.647235	0.51748	0.845361
AACS	702.694	885.825	738.45	836.886	790.964	0.333153	0.119948	2.77747	0.00547834	0.0231882	0.0701725	0.12039	0.582876	0.559976	0.99999	0.249334	0.120147	2.07524	0.0379645	0.0947502	0.179162	0.12032	1.48904	0.136477	0.264168	-0.083819	0.119878	-0.699201	0.484427	0.830738
AADACL2-AS1	2.62854	0.360934	2.06214	1.05457	1.52655	-2.8071	1.7345	-1.61839	0.105579	NA	-0.376127	1.39951	-0.268757	0.788117	NA	-1.34133	1.52142	-0.881631	0.377976	NA	-0.965205	1.5544	-0.620949	0.534633	NA	1.46577	1.86173	0.787313	0.431098	NA
AADACL4	0	0	0.34797	0	0.0869926	0	4.40736	0	1	NA	1.10785	4.40736	0.251364	0.801532	NA	0	4.40736	0	1	NA	-0.887624	4.40746	-0.201391	0.840393	NA	0	4.40746	0	1	NA
AADAT	0.904244	0.721867	1.59942	0	0.806382	-0.331801	2.05421	-0.161522	0.871682	NA	0.844582	1.90297	0.443822	0.657171	NA	-2.2269	2.14063	-1.0403	0.298201	NA	-3.07148	2.07729	-1.4786	0.139247	NA	-1.8951	2.21666	-0.854932	0.392589	NA
AAED1	293.301	177.111	273.241	205.004	237.165	-0.727046	0.18968	-3.83301	0.000126587	0.000967902	-0.100338	0.185377	-0.541264	0.588326	0.99999	-0.508837	0.188115	-2.70493	0.00683183	0.0235384	-0.408499	0.189123	-2.15997	0.0307749	0.08299	0.218209	0.193343	1.12861	0.259061	0.687767
AAGAB	3811.22	3987.92	3775.56	3928.84	3875.88	0.0654006	0.0879762	0.74339	0.457246	0.659794	-0.0135361	0.0879696	-0.153873	0.87771	0.99999	0.0440514	0.0879915	0.500632	0.61663	0.748356	0.0575875	0.088092	0.65372	0.513292	0.671766	-0.0213492	0.0880986	-0.242333	0.808522	0.949876
AAK1	1237.33	912.316	1403.13	861.484	1103.56	-0.439975	0.103852	-4.23655	2.27e-05	0.000214272	0.181458	0.102343	1.77304	0.076222	0.99999	-0.520608	0.104064	-5.00278	5.65e-07	7.14e-06	-0.702066	0.103987	-6.75145	1.46e-11	5.68e-10	-0.0806324	0.105473	-0.76448	0.444581	0.807349
AAMDC	148.425	186.724	157.587	191.818	171.139	0.335235	0.166285	2.01602	0.0437977	0.123107	0.0902257	0.167624	0.538263	0.590396	0.99999	0.376057	0.165896	2.26683	0.0234005	0.0642706	0.285832	0.166348	1.71827	0.0857465	0.185427	0.0408228	0.164999	0.247412	0.804589	0.94787
AAMP	3671.99	4141.27	3711.57	4350.81	3968.91	0.173579	0.0984117	1.76381	0.0777645	0.190801	0.0153965	0.0984563	0.156379	0.875734	0.99999	0.245038	0.0983684	2.49102	0.0127376	0.0396163	0.229642	0.0984425	2.33275	0.0196614	0.0579053	0.0714588	0.0983979	0.726223	0.467702	0.821016
AANAT	1.44926	6.32495	0.643422	7.63189	4.01238	2.10746	0.982169	2.14572	0.0318956	0.0967246	-1.16089	1.3764	-0.843426	0.39899	NA	2.35493	0.972548	2.4214	0.0154608	NA	3.51582	1.25291	2.80612	0.00501428	NA	0.247473	0.799981	0.309348	0.757056	NA
AAR2	2500.8	1864.71	2382.49	1752.7	2125.18	-0.423857	0.147172	-2.88001	0.00397659	0.0177897	-0.0701737	0.14682	-0.477956	0.632681	0.99999	-0.512054	0.147256	-3.4773	0.000506482	0.00267927	-0.44188	0.147385	-2.99814	0.00271635	0.0115079	-0.0881964	0.147735	-0.59699	0.550514	0.858971
AARD	0.250201	0.692811	0.33941	0.658997	0.485355	1.11861	2.55884	0.437155	0.661999	NA	0.146093	2.62391	0.0556775	0.955599	NA	1.06009	2.56586	0.413152	0.679496	NA	0.913998	2.56589	0.356211	0.721682	NA	-0.0585187	2.4993	-0.023414	0.98132	NA
AARS	3826.06	2551.6	3502.51	2557.17	3109.33	-0.584588	0.325125	-1.79804	0.0721704	0.180337	-0.127572	0.324986	-0.392547	0.694654	0.99999	-0.581646	0.325124	-1.789	0.0736152	0.160206	-0.454074	0.325174	-1.3964	0.162593	0.300974	0.00294169	0.325313	0.00904265	0.992785	0.997856
AARS2	1542.85	1039.72	1442.85	1031.71	1264.28	-0.569898	0.107891	-5.28214	1.28e-07	2.02e-06	-0.0968325	0.106836	-0.906367	0.364742	0.99999	-0.580619	0.10791	-5.38059	7.42e-08	1.17e-06	-0.483787	0.108237	-4.46971	7.83e-06	8.04e-05	-0.0107212	0.109279	-0.0981086	0.921846	0.981382
AASDH	857.937	711.5	852.535	680.856	775.707	-0.272045	0.116158	-2.34203	0.0191794	0.0641567	-0.0107153	0.115202	-0.093013	0.925893	0.99999	-0.336275	0.116347	-2.89027	0.00384912	0.0145955	-0.32556	0.116681	-2.79017	0.00526808	0.0198787	-0.0642302	0.117625	-0.54606	0.585024	0.874681
AASDHPPT	4059.53	4255.71	4279.82	4737.34	4333.1	0.0676362	0.0645279	1.04817	0.29456	0.498411	0.0758197	0.0644418	1.17656	0.239371	0.99999	0.222522	0.0643913	3.45577	0.00054872	0.00286538	0.146702	0.0644412	2.27653	0.0228146	0.0653465	0.154886	0.0645273	2.40031	0.0163812	0.200382
AASS	0	1.05374	1.33936	0.673431	0.766635	2.67853	2.02519	1.32261	0.185966	NA	3.01727	1.98076	1.52329	0.127687	NA	2.04482	2.1148	0.966912	0.333588	NA	-0.972446	1.89754	-0.512478	0.608317	NA	-0.633708	1.94387	-0.326003	0.744422	NA
AATBC	0.589637	0.334355	0.695941	0	0.404983	-0.648062	3.84938	-0.168355	0.866304	NA	0.224546	3.79808	0.059121	0.952856	NA	-1.62528	3.84938	-0.422219	0.672865	NA	-1.84983	3.84133	-0.481559	0.630119	NA	-0.977221	3.89207	-0.25108	0.801752	NA
AATF	6117.03	5941.54	6486.51	6062.26	6151.84	-0.0418772	0.12069	-0.346982	0.728605	0.858281	0.0847921	0.12062	0.702972	0.482073	0.99999	-0.0124233	0.12068	-0.102944	0.918008	0.952738	-0.0972154	0.120694	-0.805467	0.42055	0.588756	0.029454	0.120765	0.243895	0.807312	0.949437
AATK	0.250201	0.695288	0.34797	0.381142	0.41865	1.12096	2.88795	0.38815	0.697905	NA	0.146093	2.94603	0.0495896	0.960449	NA	0.220257	2.94603	0.0747638	0.940403	NA	0.0741641	2.94607	0.025174	0.979916	NA	-0.900702	2.88798	-0.311879	0.755132	NA
ABALON	3.41872	3.54379	1.63481	0.277855	2.2188	0.0316914	1.06168	0.0298502	0.976187	NA	-1.07384	1.15698	-0.928142	0.353334	NA	-3.21016	1.51914	-2.11314	0.0345892	NA	-2.13632	1.59558	-1.3389	0.180604	NA	-3.24185	1.52789	-2.12178	0.0338562	NA
ABAT	149.74	96.6362	136.759	69.039	113.043	-0.631338	0.209865	-3.0083	0.00262715	0.0126199	-0.129802	0.203716	-0.637172	0.524013	0.99999	-1.12053	0.216831	-5.16777	2.37e-07	3.29e-06	-0.990729	0.218789	-4.52825	5.95e-06	6.35e-05	-0.489194	0.224525	-2.17879	0.0293471	0.270972
ABCA1	0.654043	1.36152	1.02679	0	0.760588	1.11914	2.23872	0.499901	0.617145	NA	0.687186	2.27045	0.302665	0.762145	NA	-1.71967	2.42206	-0.710003	0.477702	NA	-2.40686	2.35724	-1.02105	0.307231	NA	-2.83881	2.3267	-1.2201	0.222426	NA
ABCA10	23.6961	17.1461	27.7065	14.0834	20.658	-0.469546	0.393688	-1.19269	0.232993	0.424907	0.220182	0.370459	0.594351	0.552278	0.99999	-0.721362	0.403152	-1.78931	0.0735656	0.160168	-0.941544	0.401457	-2.34532	0.0190108	0.0563275	-0.251815	0.422987	-0.595326	0.551626	NA
ABCA11P	231.096	166.002	257.108	179.706	208.478	-0.4811	0.150925	-3.18767	0.00143425	0.00764496	0.153309	0.145058	1.05688	0.290564	0.99999	-0.360389	0.149659	-2.40807	0.0160372	0.0475169	-0.513698	0.149574	-3.43441	0.000593855	0.0032621	0.12071	0.155271	0.777417	0.436913	0.804186
ABCA12	6.93171	6.37563	8.18264	3.71943	6.30235	-0.141398	0.673554	-0.209928	0.833724	0.918022	0.228687	0.649839	0.351913	0.724903	NA	-0.900719	0.728605	-1.23622	0.216375	0.363883	-1.12941	0.725122	-1.55754	0.119342	0.238539	-0.759321	0.74645	-1.01724	0.309037	NA
ABCA13	5.92587	6.71494	4.63467	4.04373	5.3298	0.179267	0.756725	0.236899	0.812735	0.905294	-0.355196	0.782337	-0.454019	0.649815	NA	-0.596055	0.805155	-0.740299	0.459119	0.618364	-0.240859	0.831624	-0.289625	0.772103	0.864918	-0.775322	0.807577	-0.96006	0.337025	NA
ABCA17P	3.23292	4.93189	6.43792	9.40142	6.00104	0.607075	0.849975	0.714227	0.475087	0.675646	0.979837	0.825715	1.18665	0.235365	NA	1.54876	0.806783	1.91967	0.0548994	0.127374	0.568922	0.752795	0.755746	0.449801	0.616721	0.941683	0.779328	1.20833	0.226922	NA
ABCA2	2253.36	2480.13	2249.91	2642.38	2406.45	0.138665	0.315813	0.439074	0.660608	0.813955	-0.0020023	0.31583	-0.00633979	0.994942	0.99999	0.230207	0.315784	0.729002	0.466001	0.624315	0.23221	0.315828	0.735242	0.462192	0.627392	0.091542	0.31581	0.289864	0.77192	0.938342
ABCA3	17.0717	11.6079	13.3643	12.5949	13.6597	-0.535264	0.515972	-1.03739	0.299554	0.503851	-0.324812	0.504391	-0.643968	0.519596	0.99999	-0.427666	0.511089	-0.836775	0.402719	0.564536	-0.102854	0.524722	-0.196017	0.844597	0.909645	0.107598	0.535863	0.200794	0.84086	NA
ABCA4	0.54502	0.358457	0.304012	0.395576	0.400766	-0.564602	2.918	-0.193489	0.846576	NA	-0.654198	2.918	-0.224194	0.822606	NA	-0.580034	2.918	-0.198778	0.842437	NA	0.0741641	2.96393	0.0250222	0.980037	NA	-0.0154316	2.96393	-0.00520645	0.995846	NA
ABCA5	7.50395	4.45045	3.23423	0.673431	3.96551	-0.733521	0.883574	-0.830175	0.40644	0.614887	-1.19594	0.910325	-1.31375	0.188932	NA	-3.45155	1.29192	-2.67164	0.00754816	NA	-2.25562	1.34022	-1.68302	0.0923708	NA	-2.71803	1.32219	-2.0557	0.0398116	NA
ABCA7	115.344	115.711	98.106	104.856	108.504	0.00614925	0.277838	0.0221325	0.982342	0.991167	-0.232921	0.279086	-0.834586	0.403951	0.99999	-0.143118	0.279037	-0.5129	0.608022	0.741434	0.089803	0.281862	0.318607	0.750025	0.85083	-0.149267	0.280626	-0.531907	0.59479	0.878104
ABCA8	0.609426	1.05127	0	0	0.415174	0.798844	3.15583	0.253133	0.800165	NA	-1.73116	3.26368	-0.530432	0.595813	NA	-1.657	3.26368	-0.507708	0.611658	NA	0	3.31753	0	1	NA	-2.45584	3.21149	-0.764705	0.444447	NA
ABCA9	24.4219	17.4755	22.9753	22.8754	21.937	-0.473969	0.382343	-1.23964	0.215107	0.402265	-0.079841	0.366479	-0.21786	0.827538	0.99999	-0.0855527	0.368848	-0.231946	0.81658	0.888462	-0.00571171	0.374598	-0.0152476	0.987835	0.993238	0.388417	0.390132	0.995603	0.319443	0.735753
ABCB1	1.40465	0.334355	0.33941	0	0.519603	-1.90668	2.59738	-0.734081	0.462899	NA	-1.99628	2.59738	-0.768576	0.442145	NA	-2.88391	2.59738	-1.11032	0.266863	NA	-0.887629	2.77345	-0.320045	0.748935	NA	-0.977225	2.77345	-0.352349	0.724576	NA
ABCB10	5170.81	4751.18	5787.99	5101.41	5202.85	-0.122333	0.146527	-0.83488	0.403785	0.612726	0.162475	0.146408	1.10974	0.26711	0.99999	-0.0199306	0.146492	-0.136052	0.89178	0.934957	-0.182406	0.146483	-1.24523	0.213047	0.366888	0.102402	0.146603	0.698501	0.484864	0.830738
ABCB10P1	0.589637	1.38562	0.643422	1.69914	1.07945	1.23035	1.96908	0.624833	0.53208	NA	0.134144	2.09935	0.0638977	0.949052	NA	1.52321	1.94386	0.783603	0.433273	NA	1.38907	1.946	0.713808	0.475346	NA	0.292868	1.80469	0.162282	0.871084	NA
ABCB11	1.04542	2.13159	2.60909	2.87143	2.16438	0.925818	1.37636	0.672659	0.501165	NA	1.22977	1.34618	0.913521	0.360968	NA	1.34272	1.34394	0.999087	0.317753	NA	0.112947	1.23009	0.09182	0.926841	NA	0.416897	1.26304	0.330075	0.741343	NA
ABCB4	0.250201	0	0.304012	0.381142	0.233839	-0.726099	4.40736	-0.164747	0.869143	NA	0.146093	4.40736	0.0331475	0.973557	NA	0.220257	4.40736	0.0499748	0.960142	NA	0.0741637	4.40746	0.0168269	0.986575	NA	0.946356	4.40746	0.214717	0.829988	NA
ABCB5	7.08031	7.97262	8.54032	8.70001	8.07331	0.179394	0.644645	0.278283	0.780795	0.88846	0.272831	0.63618	0.428859	0.668026	0.99999	0.289657	0.638866	0.453392	0.650267	0.774516	0.0168254	0.632981	0.0265812	0.978794	0.988813	0.110262	0.641489	0.171885	0.863528	NA
ABCB6	50.2016	68.703	47.7102	65.5243	58.0348	0.460914	0.24348	1.89302	0.058355	0.153983	-0.0693883	0.251162	-0.276269	0.782341	0.99999	0.389206	0.244416	1.59239	0.111297	0.219481	0.458595	0.248434	1.84594	0.0649012	0.149144	-0.0717074	0.240666	-0.297954	0.765738	0.936695
ABCB7	2457.76	2426.22	2529.08	2398.05	2452.78	-0.0194606	0.0733115	-0.265451	0.790662	0.894099	0.0405886	0.0731105	0.555168	0.57878	0.99999	-0.0370617	0.0733334	-0.505386	0.613288	0.745756	-0.0776503	0.0734511	-1.05717	0.290434	0.458454	-0.0176011	0.0736512	-0.238979	0.811122	0.950884
ABCB8	622.251	789.921	563.051	767.207	685.607	0.345751	0.150052	2.30421	0.0212109	0.0695717	-0.144048	0.151038	-0.953726	0.340222	0.99999	0.301461	0.150145	2.0078	0.0446642	0.107966	0.445509	0.150859	2.95315	0.00314545	0.012989	-0.0442898	0.149872	-0.295518	0.767598	0.936695
ABCB9	60.277	50.1614	51.8125	48.335	52.6465	-0.261219	0.246914	-1.05794	0.290085	0.493838	-0.215826	0.24427	-0.883552	0.376938	0.99999	-0.301808	0.247473	-1.21956	0.222632	0.371601	-0.0859822	0.253297	-0.339453	0.734269	0.839461	-0.0405891	0.255847	-0.158646	0.873948	0.969495
ABCC1	2228.64	1645.77	2159.69	1485.99	1880.02	-0.437688	0.10475	-4.1784	2.94e-05	0.000268768	-0.0456155	0.104148	-0.437987	0.661396	0.99999	-0.584023	0.104974	-5.56352	2.64e-08	4.63e-07	-0.538408	0.105151	-5.12032	3.05e-07	4.61e-06	-0.146335	0.105748	-1.38382	0.166414	0.583782
ABCC10	727.938	640.56	650.619	632.359	662.869	-0.185225	0.0988539	-1.87372	0.0609684	0.159464	-0.162793	0.0984252	-1.65397	0.098133	0.99999	-0.203934	0.0989048	-2.06192	0.0392152	0.0971037	-0.0411413	0.0999035	-0.41181	0.680478	0.803536	-0.0187089	0.100326	-0.186481	0.852067	0.964045
ABCC11	0.250201	6.55051	1.64338	6.60529	3.76234	4.3609	1.42343	3.06367	0.00218641	0.0108498	2.36019	1.5272	1.54544	0.122241	NA	4.36002	1.42323	3.06347	0.00218785	NA	1.99983	1.02724	1.9468	0.0515592	NA	-0.000884618	0.865459	-0.00102214	0.999184	NA
ABCC12	0	0.360934	0	0.395576	0.189127	1.19744	4.40736	0.271691	0.78586	NA	0	4.40736	0	1	NA	1.18201	4.40736	0.26819	0.788553	NA	1.03595	4.40746	0.235045	0.814174	NA	-0.0154315	4.40746	-0.00350122	0.997206	NA
ABCC13	0.71845	1.05127	0.651983	0	0.605425	0.622759	2.59911	0.239605	0.810636	NA	-0.062927	2.66671	-0.0235972	0.981174	NA	-1.83321	2.72908	-0.671732	0.501754	NA	-1.77028	2.75421	-0.642754	0.520384	NA	-2.45597	2.68881	-0.913404	0.36103	NA
ABCC2	48.0243	60.5739	45.3783	47.845	50.4554	0.343751	0.352783	0.974399	0.329858	0.538001	-0.0722448	0.357103	-0.202308	0.839676	0.99999	-0.0159141	0.35749	-0.0445164	0.964493	0.979114	0.0563307	0.360348	0.156323	0.875778	0.928904	-0.359665	0.356067	-1.01011	0.312444	0.730498
ABCC4	4595.16	3896.07	4798.44	3662.12	4237.95	-0.238019	0.203845	-1.16765	0.242948	0.436415	0.0625525	0.203736	0.307027	0.758823	0.99999	-0.326956	0.203874	-1.60371	0.108778	0.21546	-0.389508	0.203891	-1.91037	0.056085	0.132828	-0.0889365	0.204	-0.435964	0.662863	0.904119
ABCC5	1256.2	1725.54	1147.92	1479.27	1402.23	0.45716	0.0960287	4.76066	1.93e-06	2.36e-05	-0.130498	0.0969362	-1.34623	0.178229	0.99999	0.234749	0.0963917	2.43536	0.0148769	0.0447372	0.365247	0.0969133	3.7688	0.000164034	0.00109493	-0.222411	0.0960055	-2.31664	0.0205231	0.224437
ABCC6	0.589637	0.668709	0	0	0.314586	0.186417	4.33541	0.0429987	0.965703	NA	-1.69865	4.36993	-0.388713	0.697488	NA	-1.62449	4.36993	-0.371742	0.710085	NA	0	4.40746	0	1	NA	-1.8109	4.37324	-0.414087	0.67881	NA
ABCC9	34.1754	33.7297	33.5389	29.8019	32.8115	-0.015057	0.295343	-0.0509814	0.95934	0.982063	-0.0212355	0.293277	-0.0724076	0.942278	0.99999	-0.192082	0.299662	-0.640995	0.521526	0.670819	-0.170847	0.303341	-0.563216	0.573288	0.721763	-0.177025	0.305338	-0.579767	0.562072	0.865622
ABCD1	754.996	941.53	758.157	1138.62	898.326	0.319635	0.171648	1.86215	0.0625823	0.162564	0.0062647	0.17203	0.0364163	0.97095	0.99999	0.592826	0.171258	3.4616	0.000536972	0.00281658	0.586561	0.171482	3.42053	0.000624989	0.00341273	0.273191	0.1711	1.59668	0.110338	0.50821
ABCD1P2	0.294818	0	0	0	0.0737046	-0.72608	4.40736	-0.164743	0.869146	NA	-0.815676	4.40736	-0.185071	0.853173	NA	-0.741512	4.40736	-0.168244	0.866391	NA	0	4.40746	0	1	NA	0	4.40746	0	1	NA
ABCD1P3	0.589637	0.334355	0	0.395576	0.329892	-0.64774	4.0395	-0.160351	0.872604	NA	-1.69912	4.0395	-0.420627	0.674028	NA	-0.663172	4.0395	-0.164172	0.869596	NA	1.03595	4.08015	0.253901	0.799572	NA	-0.0154315	4.08015	-0.0037821	0.996982	NA
ABCD1P5	0.359225	0	0	0	0.0898062	-0.72608	4.40736	-0.164743	0.869146	NA	-0.815676	4.40736	-0.185071	0.853173	NA	-0.741512	4.40736	-0.168244	0.866391	NA	0	4.40746	0	1	NA	0	4.40746	0	1	NA
ABCD2	12.8897	12.6814	7.74675	14.6432	11.9903	-0.0406017	0.544342	-0.0745886	0.940542	0.972442	-0.735633	0.57131	-1.28762	0.197877	0.99999	0.171883	0.536723	0.320245	0.748783	0.844222	0.907516	0.572759	1.58446	0.113088	0.229027	0.212485	0.545862	0.389264	0.697081	NA
ABCD3	3190.83	3052.2	3707.62	3450.14	3350.2	-0.0643242	0.0958731	-0.67093	0.502265	0.697913	0.216349	0.095591	2.26328	0.0236187	0.718096	0.113155	0.0957282	1.18204	0.237189	0.389313	-0.103194	0.0956712	-1.07863	0.280753	0.447218	0.177479	0.0959532	1.84964	0.0643651	0.399635
ABCD4	796.102	1086.24	734.868	944.062	890.317	0.448932	0.0989582	4.53658	5.72e-06	6.27e-05	-0.11425	0.100274	-1.13938	0.254545	0.99999	0.244669	0.0994638	2.45988	0.0138983	0.0423311	0.358919	0.100212	3.5816	0.000341502	0.00205811	-0.204263	0.0988957	-2.06544	0.0388816	0.313341
ABCE1	19225.8	16189.8	20666.9	16558.1	18160.1	-0.247978	0.116194	-2.13417	0.0328286	0.0989096	0.104289	0.116143	0.89794	0.369217	0.99999	-0.215372	0.11619	-1.85363	0.0637926	0.143432	-0.319661	0.116192	-2.75114	0.00593886	0.0219425	0.0326056	0.116244	0.280494	0.779099	0.939604
ABCF1	14221.4	13173.9	14083.8	12141.8	13405.2	-0.110472	0.0985063	-1.12147	0.262088	0.459745	-0.0140755	0.0984725	-0.142938	0.886339	0.99999	-0.227965	0.0985303	-2.31366	0.0206866	0.0582084	-0.21389	0.0985544	-2.17027	0.0299862	0.0813407	-0.117493	0.0985881	-1.19176	0.233355	0.666446
ABCF2	6644.76	6649.53	6897.3	6949.89	6785.37	0.000870858	0.0941661	0.0092481	0.992621	0.996336	0.0536443	0.0941118	0.570006	0.568674	0.99999	0.0647589	0.094141	0.687893	0.49152	0.646436	0.0111146	0.0941694	0.118028	0.906046	0.947206	0.063888	0.0942237	0.678046	0.497742	0.836884
ABCF2P1	0.589637	1.72245	0.955995	1.05457	1.08066	1.54764	1.75208	0.883315	0.377066	NA	0.71109	1.83186	0.388179	0.697883	NA	0.81506	1.8281	0.445851	0.655705	NA	0.10397	1.73334	0.0599826	0.952169	NA	-0.73258	1.6488	-0.444312	0.656817	NA
ABCF3	2003.74	1380.95	1917.96	1491.72	1698.59	-0.537304	0.133082	-4.0374	5.4e-05	0.000460622	-0.0630844	0.132438	-0.476331	0.633838	0.99999	-0.424258	0.132931	-3.19157	0.00141504	0.00630742	-0.361174	0.133103	-2.71349	0.00665781	0.02399	0.113046	0.133743	0.845242	0.397976	0.781424
ABCG1	0.609426	0	0.68738	0	0.324202	-1.64308	3.49581	-0.470014	0.638345	NA	0.174128	3.44095	0.0506048	0.95964	NA	-1.65851	3.49581	-0.474428	0.635195	NA	-1.83264	3.49215	-0.524788	0.599731	NA	0	3.54622	0	1	NA
ABCG2	9.67899	14.7914	15.7732	13.2923	13.384	0.60898	0.565356	1.07716	0.281408	0.483735	0.704325	0.560087	1.25753	0.208563	0.99999	0.482695	0.569023	0.848288	0.396278	0.559453	-0.221629	0.550547	-0.402562	0.68727	0.808117	-0.126285	0.555907	-0.227168	0.820293	NA
ABCG8	0	0.360934	0	0	0.0902334	1.19745	4.40736	0.271693	0.785858	NA	0	4.40736	0	1	NA	0	4.40736	0	1	NA	0	4.40746	0	1	NA	-0.977219	4.40746	-0.221719	0.824533	NA
ABHD1	0	0.334355	0	0.381142	0.178874	1.19744	4.40736	0.271691	0.78586	NA	0	4.40736	0	1	NA	1.18201	4.40736	0.26819	0.788553	NA	1.03595	4.40746	0.235045	0.814174	NA	-0.0154315	4.40746	-0.00350122	0.997206	NA
ABHD10	2311.27	2374.33	2283.2	2535.07	2375.97	0.0382355	0.0889681	0.429766	0.667366	0.818956	-0.0179857	0.0889301	-0.202245	0.839725	0.99999	0.13296	0.0888568	1.49634	0.134564	0.254144	0.150946	0.0890267	1.69551	0.089978	0.192259	0.0947248	0.0890646	1.06355	0.287532	0.713044
ABHD11	236.755	358.959	248.695	415.731	315.035	0.601805	0.174305	3.45261	0.000555198	0.00344613	0.0702956	0.17639	0.398524	0.690244	0.99999	0.808803	0.173513	4.66133	3.14e-06	3.28e-05	0.738507	0.173875	4.24735	2.16e-05	0.00019491	0.206998	0.171759	1.20516	0.22814	0.662721
ABHD11-AS1	1.17927	1.07785	0.33941	2.40144	1.24949	-0.149319	1.86033	-0.0802651	0.936026	NA	-1.74062	2.04069	-0.852956	0.393684	NA	1.01843	1.75505	0.580284	0.561723	NA	2.75905	1.98546	1.38963	0.164642	NA	1.16775	1.79957	0.648905	0.5164	NA
ABHD12	823.323	973.72	776.119	1010.94	896.025	0.243248	0.104304	2.3321	0.0196956	0.0656232	-0.0840374	0.10495	-0.800738	0.423284	0.99999	0.296498	0.104167	2.84638	0.00442195	0.0163092	0.380536	0.104767	3.63219	0.000281024	0.0017466	0.0532501	0.104121	0.511427	0.609052	0.883299
ABHD12B	2.32868	3.51969	3.04497	2.13801	2.75784	0.59105	1.17537	0.502865	0.615059	NA	0.371018	1.18374	0.313429	0.753954	NA	-0.150691	1.2321	-0.122304	0.902658	NA	-0.521709	1.21618	-0.428973	0.667943	NA	-0.741742	1.20803	-0.614007	0.539211	NA
ABHD13	1993.7	1425.71	2202.44	1608.19	1807.51	-0.484242	0.10996	-4.40381	1.06e-05	0.000108804	0.143702	0.109044	1.31784	0.187556	0.99999	-0.309216	0.109691	-2.81897	0.00481784	0.0175146	-0.452918	0.109682	-4.12938	3.64e-05	0.000303563	0.175026	0.110593	1.58261	0.11351	0.514231
ABHD14A-ACY1	2.10331	3.47149	3.93873	6.29857	3.95302	0.745875	0.950155	0.785003	0.432452	0.637664	0.922386	0.931428	0.990293	0.322031	NA	1.58791	0.899664	1.76501	0.0775625	NA	0.665528	0.828258	0.803528	0.42167	NA	0.842039	0.849264	0.991493	0.321445	NA
ABHD14B	915.143	1028.44	870.215	1214.46	1007.06	0.167778	0.169115	0.992094	0.321152	0.528288	-0.0734116	0.16935	-0.433489	0.664659	0.99999	0.406227	0.168795	2.40663	0.0161003	0.0476484	0.479639	0.169108	2.83629	0.00456414	0.0176481	0.238449	0.168873	1.412	0.157949	0.574407
ABHD15	328.175	326.674	285.021	406.468	336.585	-0.00367681	0.148853	-0.0247009	0.980293	0.990254	-0.200177	0.149435	-1.33956	0.180388	0.99999	0.307864	0.14737	2.08906	0.0367026	0.0921953	0.508042	0.149066	3.40817	0.000653995	0.00353956	0.311541	0.148482	2.09817	0.0358902	0.300414
ABHD16A	1280.39	1217.62	1125.41	1156.07	1194.87	-0.0732514	0.0887996	-0.824907	0.409424	0.617515	-0.186292	0.0888576	-2.09653	0.0360354	0.878498	-0.150216	0.0889754	-1.68828	0.0913567	0.189052	0.0360768	0.0896597	0.402374	0.687409	0.808173	-0.0769643	0.0896022	-0.858955	0.390365	0.777073
ABHD16B	0	0.360934	0	0	0.0902334	1.19745	4.40736	0.271693	0.785858	NA	0	4.40736	0	1	NA	0	4.40736	0	1	NA	0	4.40746	0	1	NA	-0.977219	4.40746	-0.221719	0.824533	NA
ABHD17A	423.698	260.82	430.459	311.454	356.608	-0.699406	0.18105	-3.86305	0.000111982	0.000865832	0.0235871	0.177692	0.132742	0.894398	0.99999	-0.447218	0.179791	-2.48744	0.0128667	0.039942	-0.470805	0.180121	-2.61383	0.00895348	0.0306117	0.252188	0.183435	1.37481	0.169192	0.585997
ABHD17AP1	0.884455	2.8003	2.71412	4.04373	2.61065	1.6565	1.32583	1.2494	0.211517	NA	1.59387	1.32403	1.2038	0.228666	NA	2.15677	1.29627	1.66383	0.096147	NA	0.562899	1.11374	0.505414	0.613268	NA	0.500275	1.11588	0.448325	0.653918	NA
ABHD17AP3	0	0	0	0.55571	0.138927	0	4.40736	0	1	NA	0	4.40736	0	1	NA	1.80811	4.39204	0.41168	0.680574	NA	1.66206	4.39214	0.378416	0.705122	NA	1.57246	4.39214	0.358017	0.720331	NA
ABHD17AP4	0	0.358457	0	0	0.0896142	1.19745	4.40736	0.271693	0.785858	NA	0	4.40736	0	1	NA	0	4.40736	0	1	NA	0	4.40746	0	1	NA	-0.977219	4.40746	-0.221719	0.824533	NA
ABHD17AP6	0	0	0.695941	0	0.173985	0	4.40736	0	1	NA	2.07251	4.36244	0.475081	0.634729	NA	0	4.40736	0	1	NA	-1.85229	4.36254	-0.42459	0.671136	NA	0	4.40746	0	1	NA
ABHD17B	1106.85	1575.34	1045.91	1449.88	1294.49	0.507966	0.0986056	5.15149	2.58e-07	3.84e-06	-0.0827025	0.0995803	-0.830511	0.40625	0.99999	0.387952	0.0988058	3.92641	8.62e-05	0.000595718	0.470654	0.099272	4.74106	2.13e-06	2.6e-05	-0.120014	0.0982942	-1.22097	0.222099	0.655255
ABHD17C	298.165	305.872	408.214	418.886	357.784	0.0407237	0.189591	0.214797	0.829926	0.916101	0.456593	0.187725	2.43225	0.0150054	0.555601	0.49516	0.187876	2.63558	0.00839945	0.0279317	0.0385675	0.186757	0.206512	0.836391	0.903968	0.454437	0.188633	2.4091	0.015992	0.197184
ABHD18	1610.45	1601.81	1526.67	1468.83	1551.94	-0.00837137	0.0887843	-0.0942889	0.92488	0.964688	-0.0776165	0.0887505	-0.874547	0.38182	0.99999	-0.131564	0.0890079	-1.47812	0.139375	0.26062	-0.0539479	0.0893545	-0.603752	0.546009	0.698786	-0.123193	0.089388	-1.37818	0.168147	0.585442
ABHD2	1592.02	1339	1315.31	1152.45	1349.69	-0.24967	0.0937672	-2.66266	0.00775257	0.0307388	-0.275446	0.0936435	-2.94143	0.00326703	0.228427	-0.46564	0.0942286	-4.94159	7.75e-07	9.49e-06	-0.190194	0.0949131	-2.00388	0.0450834	0.112137	-0.21597	0.0950351	-2.27252	0.0230548	0.237192
ABHD3	1659.66	2280.09	1539.27	2157.39	1909.1	0.457508	0.0823964	5.55253	2.82e-08	5.16e-07	-0.109362	0.0831579	-1.31511	0.188472	0.99999	0.378297	0.0825033	4.58523	4.53e-06	4.51e-05	0.487659	0.082925	5.88072	4.08e-09	9.84e-08	-0.0792113	0.0821614	-0.964094	0.334999	0.746245
ABHD4	65.6828	29.3386	50.5131	37.003	45.6344	-1.16375	0.356929	-3.26044	0.00111239	0.00615212	-0.382781	0.340794	-1.1232	0.261351	0.99999	-0.827424	0.34945	-2.36779	0.0178948	0.0518917	-0.444643	0.355294	-1.25148	0.21076	0.363777	0.336321	0.370798	0.907019	0.364397	0.763471
ABHD5	590.303	1164.46	612.621	1060.77	857.039	0.980786	0.144451	6.78974	1.12e-11	3.63e-10	0.0544551	0.146153	0.372591	0.709453	0.99999	0.848022	0.144659	5.86222	4.57e-09	9.39e-08	0.793567	0.14487	5.47777	4.31e-08	7.96e-07	-0.132764	0.143154	-0.927422	0.353708	0.757844
ABHD6	83.8764	120.564	81.2822	130.713	104.109	0.533042	0.243702	2.18727	0.028723	0.0888333	-0.0364669	0.248572	-0.146706	0.883364	0.99999	0.652799	0.24267	2.69007	0.00714365	0.0244012	0.689266	0.244661	2.81723	0.00484402	0.0185602	0.119757	0.239712	0.499588	0.617365	0.885624
ABHD8	0.795221	1.33742	0.651983	0.776718	0.890335	0.713072	2.03512	0.350383	0.726051	NA	-0.336691	2.15676	-0.15611	0.875947	NA	-0.156255	2.13994	-0.0730185	0.941791	NA	0.180436	2.20805	0.0817174	0.934871	NA	-0.869327	2.08939	-0.416067	0.677361	NA
ABI1	1781.2	1661.03	1615.84	1540.79	1649.72	-0.102165	0.0852218	-1.19882	0.2306	0.421724	-0.141345	0.0851353	-1.66024	0.0968667	0.99999	-0.210861	0.0854182	-2.46857	0.0135654	0.0415843	-0.0695161	0.0858516	-0.809723	0.418099	0.586264	-0.108696	0.0859375	-1.26482	0.205935	0.634526
ABI1P1	0.359225	0	0	0	0.0898062	-0.72608	4.40736	-0.164743	0.869146	NA	-0.815676	4.40736	-0.185071	0.853173	NA	-0.741512	4.40736	-0.168244	0.866391	NA	0	4.40746	0	1	NA	0	4.40746	0	1	NA
ABI2	2510.85	2096.44	2590	2083	2320.07	-0.260185	0.0909336	-2.86127	0.00421953	0.018651	0.0449383	0.0904749	0.496693	0.619405	0.99999	-0.268803	0.0909432	-2.95573	0.00311931	0.0121993	-0.313742	0.0910309	-3.44654	0.000567812	0.0031437	-0.00861815	0.0914867	-0.094201	0.924949	0.982205
ABI3	6.60474	1.76818	2.34903	1.84573	3.14192	-1.9028	1.13867	-1.67106	0.0947089	NA	-1.49824	1.08459	-1.38139	0.16716	NA	-1.88667	1.13473	-1.66265	0.0963822	NA	-0.388424	1.21959	-0.318488	0.750115	NA	0.0161332	1.26792	0.0127241	0.989848	NA
ABI3BP	5.43783	5.69701	7.7944	6.51555	6.3612	0.0435964	0.828908	0.052595	0.958055	0.981416	0.492098	0.80436	0.611789	0.540678	NA	0.268534	0.817168	0.328616	0.742446	0.840596	-0.223564	0.802101	-0.278723	0.780458	0.870497	0.224938	0.826716	0.272086	0.785556	NA
ABL1	2640.8	2131.16	2515.65	2058.6	2336.55	-0.309773	0.0930841	-3.32789	0.000875079	0.00501888	-0.0703134	0.0927089	-0.758432	0.448192	0.99999	-0.358747	0.0931459	-3.85145	0.00011742	0.000774634	-0.288433	0.0933396	-3.09015	0.00200056	0.00895533	-0.0489738	0.0937123	-0.522597	0.601254	0.880627
ABL2	2008.81	1636.66	1920.7	1312.19	1719.59	-0.295565	0.143332	-2.06211	0.0391974	0.113327	-0.0644931	0.143022	-0.450932	0.652039	0.99999	-0.61266	0.143713	-4.26307	2.02e-05	0.000168664	-0.548167	0.143873	-3.81007	0.000138927	0.000951966	-0.317095	0.144181	-2.19928	0.0278577	0.263135
ABLIM1	2714.71	2634.53	2790.88	2626.17	2691.57	-0.0436323	0.0865825	-0.503939	0.614304	0.781336	0.0397178	0.0864027	0.459682	0.645744	0.99999	-0.0473614	0.0865854	-0.54699	0.584385	0.722474	-0.0870791	0.0866757	-1.00465	0.315063	0.484017	-0.00372904	0.086855	-0.0429341	0.965754	0.994291
ABLIM2	0.884455	0	0.651983	1.15786	0.673575	-2.1963	2.66565	-0.823927	0.409981	NA	-0.441376	2.60175	-0.169646	0.865289	NA	0.353095	2.52197	0.140007	0.888654	NA	0.79447	2.59002	0.306743	0.759039	NA	2.54939	2.6542	0.960514	0.336797	NA
ABR	2152.32	1366.36	1880.38	1282	1670.26	-0.655815	0.0775331	-8.45851	2.71e-17	1.88e-15	-0.19513	0.0764332	-2.55295	0.0106815	0.472007	-0.746537	0.0777454	-9.60233	7.82e-22	1.09e-19	-0.551407	0.0782255	-7.04895	1.8e-12	8.28e-11	-0.0907223	0.0793005	-1.14403	0.252611	0.683239
ABRACL	7755.62	8796.66	8092.29	9180.18	8456.19	0.181883	0.0619182	2.93746	0.00330908	0.0152368	0.061502	0.0619334	0.993035	0.320693	0.99999	0.243573	0.06189	3.93557	8.3e-05	0.000575711	0.182071	0.0619236	2.94024	0.00327954	0.0134498	0.0616901	0.0619085	0.996473	0.31902	0.735753
ABT1	2516.43	2444.94	2383.62	2267.65	2403.16	-0.0414237	0.160168	-0.258627	0.795923	0.897051	-0.0782733	0.160135	-0.488795	0.624987	0.99999	-0.149476	0.160241	-0.932823	0.350911	0.513294	-0.071203	0.160364	-0.44401	0.657035	0.786592	-0.108053	0.160396	-0.673661	0.500527	0.838471
ABT1P1	0.54502	0.334355	0.999953	0.673431	0.63819	-0.583939	2.31341	-0.252415	0.80072	NA	0.816413	2.15735	0.378433	0.705109	NA	0.261207	2.24343	0.116432	0.90731	NA	-0.555207	2.15038	-0.25819	0.796261	NA	0.845145	2.30691	0.366353	0.714101	NA
ABTB1	27.3824	30.3336	27.2498	34.0251	29.7477	0.140151	0.401493	0.349073	0.727034	0.857363	-0.0209365	0.403025	-0.0519482	0.95857	0.99999	0.291025	0.398368	0.730544	0.465058	0.623593	0.311962	0.401709	0.776587	0.437402	0.605365	0.150875	0.400172	0.377025	0.706155	0.920159
ABTB2	553.604	576.647	740.091	716.383	646.681	0.0579495	0.191599	0.302452	0.762307	0.878342	0.417843	0.190714	2.19094	0.028456	0.793426	0.369285	0.190955	1.93389	0.0531268	0.124044	-0.0485579	0.190426	-0.254996	0.798726	0.881104	0.311336	0.191312	1.62737	0.103659	0.494543
ACAA1	1513.22	1432.74	1505.21	1629.39	1520.14	-0.0780315	0.0779385	-1.00119	0.316733	0.52329	-0.00707989	0.0775954	-0.0912411	0.927301	0.99999	0.106723	0.0775372	1.3764	0.168697	0.302191	0.113802	0.0778156	1.46246	0.143615	0.274233	0.184754	0.0781578	2.36386	0.0180857	0.211155
ACAA2	0	0.358457	0.304012	0	0.165617	1.19744	4.40736	0.271691	0.78586	NA	1.10784	4.40736	0.251362	0.801534	NA	0	4.40736	0	1	NA	-0.887624	4.40746	-0.201391	0.840393	NA	-0.977219	4.40746	-0.221719	0.824533	NA
ACACA	5694.33	4307.97	5343.1	3619.74	4741.28	-0.402722	0.0943633	-4.26779	1.97e-05	0.000189431	-0.0919212	0.0941459	-0.97637	0.328881	0.99999	-0.653274	0.0945335	-6.9105	4.83e-12	1.77e-10	-0.561352	0.0946319	-5.93196	2.99e-09	7.4e-08	-0.250551	0.0948483	-2.6416	0.00825151	0.137845
ACACB	327.216	386.988	324.331	341.076	344.903	0.238216	0.135314	1.76047	0.0783286	0.191929	-0.0156197	0.136158	-0.114718	0.908669	0.99999	0.0556904	0.136219	0.408829	0.682665	0.798733	0.0713101	0.137004	0.520498	0.602716	0.746	-0.182525	0.136165	-1.34047	0.180093	0.600169
ACAD10	533.302	394.575	475.026	386.903	447.451	-0.434646	0.107542	-4.04163	5.31e-05	0.000453401	-0.167658	0.105645	-1.587	0.112514	0.99999	-0.467343	0.107687	-4.33982	1.43e-05	0.000124227	-0.299685	0.108963	-2.75033	0.0059536	0.0219804	-0.0326974	0.110804	-0.295092	0.767923	0.936695
ACAD8	1292.13	1760.06	1252.29	1728.73	1508.3	0.444822	0.0895202	4.96895	6.73e-07	9.09e-06	-0.046122	0.0902635	-0.510971	0.609371	0.99999	0.417612	0.0895609	4.66289	3.12e-06	3.26e-05	0.463734	0.0899234	5.157	2.51e-07	3.86e-06	-0.0272096	0.0891773	-0.305118	0.760276	0.935612
ACAD9	2019.28	1735.9	1983.6	1876.1	1903.72	-0.217894	0.0878589	-2.48004	0.0131367	0.0473359	-0.0255648	0.0874344	-0.292389	0.769989	0.99999	-0.106164	0.0876772	-1.21085	0.225952	0.375395	-0.0805993	0.087885	-0.9171	0.35909	0.527726	0.11173	0.0883074	1.26523	0.205787	0.634515
ACADL	0	0	0	0.277855	0.0694637	0	4.40736	0	1	NA	0	4.40736	0	1	NA	1.18202	4.40736	0.268192	0.788552	NA	1.03595	4.40746	0.235045	0.814174	NA	0.946356	4.40746	0.214717	0.829988	NA
ACADM	5828.03	6510.77	5998.26	6449.46	6196.63	0.159473	0.0774676	2.05858	0.0395345	0.114019	0.0413247	0.0774828	0.53334	0.593798	0.99999	0.145977	0.0774744	1.88419	0.0595391	0.135656	0.104652	0.0775203	1.34999	0.177018	0.320587	-0.0134966	0.077505	-0.174139	0.861756	0.965907
ACADS	23.7707	38.829	14.2457	32.4729	27.3296	0.718531	0.63865	1.12508	0.260556	0.457852	-0.732573	0.661355	-1.10769	0.267997	0.99999	0.44621	0.64167	0.695388	0.486812	0.64237	1.17878	0.658473	1.79018	0.0734255	0.164441	-0.272321	0.635665	-0.428404	0.668357	0.906273
ACADSB	1391.68	1624.66	1292.11	1548	1464.11	0.222645	0.0901803	2.46888	0.0135535	0.048584	-0.107857	0.0906348	-1.19002	0.234039	0.99999	0.153008	0.0902991	1.69446	0.0901779	0.18724	0.260865	0.0907555	2.87438	0.00404827	0.0160199	-0.0696363	0.0903016	-0.771153	0.440617	0.805656
ACADVL	3413.56	3389.68	3399.14	3524.51	3431.72	-0.0103043	0.118305	-0.0871	0.930592	0.967918	-0.00628492	0.118248	-0.0531502	0.957612	0.99999	0.0453457	0.11827	0.383407	0.701418	0.812025	0.0516306	0.118349	0.436257	0.662651	0.790599	0.05565	0.118405	0.469995	0.638358	0.893985
ACAP1	1369.39	1020.78	1243.51	1042.99	1169.17	-0.423332	0.155068	-2.72998	0.00633386	0.0261171	-0.139003	0.154542	-0.899456	0.36841	0.99999	-0.392201	0.155018	-2.53004	0.011405	0.0360744	-0.253197	0.155325	-1.63012	0.103077	0.213035	0.0311313	0.155848	0.199754	0.841673	0.959806
ACAP2	3858.49	2766.63	3608.53	2453.61	3171.81	-0.480055	0.132506	-3.62288	0.000291341	0.00200074	-0.0966441	0.132228	-0.730889	0.464847	0.99999	-0.652215	0.132633	-4.91745	8.77e-07	1.06e-05	-0.555571	0.132739	-4.18545	2.85e-05	0.000246038	-0.17216	0.133016	-1.29428	0.195569	0.621344
ACAP3	595.903	755.415	589.195	784.479	681.248	0.344275	0.216795	1.58803	0.11228	0.250819	-0.015157	0.217256	-0.0697655	0.94438	0.99999	0.398309	0.216712	1.83796	0.0660683	0.147426	0.413466	0.216977	1.90558	0.0567053	0.13406	0.0540333	0.216515	0.249559	0.802928	0.947501
ACAT1	4091.29	4832.59	4143.98	5357.47	4606.33	0.240852	0.0806397	2.98677	0.00281938	0.0133573	0.0188306	0.0807308	0.233252	0.815566	0.99999	0.389432	0.0805477	4.8348	1.33e-06	1.55e-05	0.370602	0.0806268	4.59651	4.3e-06	4.8e-05	0.14858	0.0805355	1.8449	0.0650522	0.402185
ACAT2	4651.78	4977.87	4796.22	5373.15	4949.76	0.0976689	0.0762358	1.28114	0.200144	0.381766	0.0441113	0.076213	0.57879	0.562731	0.99999	0.207629	0.0761649	2.72604	0.00640983	0.0223304	0.163518	0.0762217	2.14529	0.0319298	0.0856333	0.10996	0.0762445	1.4422	0.149245	0.562757
ACBD3	2243.42	2447.8	2107	2158.42	2239.16	0.124945	0.098711	1.26576	0.205597	0.389426	-0.090955	0.0988509	-0.920122	0.357509	0.99999	-0.0554541	0.0989112	-0.560645	0.57504	0.71491	0.0355009	0.0991493	0.358055	0.720302	0.830358	-0.180399	0.0990098	-1.82203	0.0684502	0.409498
ACBD4	100.049	74.4846	92.9915	72.7344	85.0649	-0.429347	0.289591	-1.48259	0.138182	0.292319	-0.1066	0.285353	-0.373571	0.708723	0.99999	-0.469215	0.289993	-1.61802	0.105659	0.210873	-0.362615	0.291965	-1.24198	0.214243	0.368473	-0.0398681	0.296109	-0.13464	0.892896	0.973272
ACBD5	610.513	608.489	582.022	599.365	600.097	-0.00672168	0.118421	-0.0567607	0.954736	0.979995	-0.0695224	0.118332	-0.587521	0.556854	0.99999	-0.0250994	0.118472	-0.21186	0.832216	0.898698	0.044423	0.119133	0.372885	0.709234	0.823668	-0.0183777	0.119222	-0.154147	0.877494	0.970818
ACBD6	1601.09	1453.74	1646.28	1661.78	1590.72	-0.13813	0.116874	-1.18187	0.237257	0.43015	0.0408977	0.11651	0.351024	0.72557	0.99999	0.0551854	0.116603	0.473277	0.636016	0.763541	0.0142877	0.116715	0.122415	0.90257	0.944984	0.193315	0.117079	1.65116	0.0987066	0.483825
ACBD7-DCLRE1CP1	8.9904	6.3682	12.3229	4.39286	8.01859	-0.513316	0.650151	-0.789534	0.4298	0.635236	0.439759	0.602869	0.729444	0.46573	0.99999	-1.03182	0.685913	-1.5043	0.132505	0.251223	-1.47157	0.676526	-2.17519	0.0296157	0.0805584	-0.518499	0.71898	-0.72116	0.470811	NA
ACCS	0	0	0.304012	0.658997	0.240752	0	4.40736	0	1	NA	1.10783	4.40736	0.25136	0.801535	NA	2.00869	4.37487	0.459143	0.646132	NA	0.900852	4.37497	0.20591	0.836861	NA	1.77304	4.37497	0.40527	0.685279	NA
ACCSL	0.904244	0.360934	0.608025	0.381142	0.563586	-1.25253	2.42865	-0.51573	0.606043	NA	-0.521927	2.36813	-0.220396	0.825563	NA	-1.26796	2.42865	-0.522084	0.601612	NA	-0.746031	2.51036	-0.297181	0.766328	NA	-0.0154316	2.56753	-0.0060103	0.995205	NA
ACD	990.279	1155.27	932.768	1310.78	1097.27	0.223729	0.174782	1.28005	0.200528	0.382243	-0.0858091	0.175081	-0.49011	0.624056	0.99999	0.405833	0.174567	2.3248	0.0200825	0.0569332	0.491643	0.174865	2.81156	0.00493024	0.0188065	0.182105	0.174565	1.04319	0.296859	0.719413
ACE	1.65485	4.9418	4.33066	4.65628	3.8959	1.51857	1.00424	1.51216	0.130493	0.280275	1.32492	1.00976	1.31211	0.189483	NA	1.45192	1.00713	1.44164	0.149405	NA	0.127	0.902107	0.140782	0.888042	NA	-0.066651	0.895921	-0.0743938	0.940697	NA
ACER1	0.500402	1.44126	0.304012	0.55571	0.700346	1.43354	2.51017	0.571092	0.567937	NA	-0.582842	2.67936	-0.21753	0.827795	NA	0.170055	2.6469	0.0642468	0.948774	NA	0.752897	2.68834	0.28006	0.779432	NA	-1.26348	2.51975	-0.501431	0.616068	NA
ACER2	30.7194	70.1967	26.4099	48.0252	43.8378	1.19344	0.275534	4.33138	1.48e-05	0.000147014	-0.218555	0.302551	-0.722372	0.470066	0.99999	0.660874	0.28363	2.33006	0.0198031	0.056293	0.879429	0.293676	2.99455	0.00274849	0.011604	-0.532569	0.265758	-2.00396	0.0450743	0.337496
ACER3	1193.41	1216.99	1132.31	1164.06	1176.69	0.0286669	0.102952	0.278448	0.780668	0.888428	-0.0755935	0.102985	-0.734027	0.462932	0.99999	-0.0329617	0.103074	-0.319786	0.749131	0.844329	0.0426318	0.103474	0.412003	0.680337	0.803536	-0.0616286	0.103442	-0.595779	0.551323	0.859614
ACHE	0	0	0.304012	0	0.0760031	0	4.40736	0	1	NA	1.10785	4.40736	0.251364	0.801532	NA	0	4.40736	0	1	NA	-0.887624	4.40746	-0.201391	0.840393	NA	0	4.40746	0	1	NA
ACIN1	14743.2	10086.1	14646.3	9708.15	12295.9	-0.547774	0.10624	-5.15603	2.52e-07	3.75e-06	-0.00954836	0.106119	-0.0899775	0.928305	0.99999	-0.602591	0.106253	-5.67129	1.42e-08	2.64e-07	-0.593043	0.106274	-5.58033	2.4e-08	4.75e-07	-0.0548169	0.106394	-0.515227	0.606395	0.883149
ACKR2	6.06705	10.9657	6.85183	9.16775	8.26309	0.836775	0.644946	1.29744	0.194481	0.374022	0.168343	0.670035	0.251246	0.801624	0.99999	0.566872	0.655029	0.865416	0.386811	0.550901	0.398529	0.653778	0.609579	0.542141	0.695835	-0.269903	0.62804	-0.429754	0.667374	NA
ACKR4	0.609426	0	1.01823	0.395576	0.505808	-1.64094	3.17977	-0.516055	0.605816	NA	0.747182	3.06617	0.243686	0.807474	NA	-0.69458	3.17977	-0.218437	0.827089	NA	-1.44176	3.12339	-0.461602	0.644367	NA	0.94636	3.23499	0.292539	0.769875	NA
ACLY	14216.5	18095.4	14211.9	18332.6	16214.1	0.348	0.107411	3.23991	0.00119569	0.00656911	-0.000518169	0.107448	-0.00482252	0.996152	0.99999	0.366678	0.107408	3.41387	0.000640461	0.00325431	0.367196	0.107428	3.41807	0.00063068	0.00343997	0.018678	0.107391	0.173926	0.861924	0.965907
ACMSD	5.33613	4.57344	2.9131	4.62741	4.36252	-0.260953	0.981112	-0.265976	0.790257	0.893748	-0.90021	1.01822	-0.8841	0.376642	NA	-0.226609	0.978713	-0.231538	0.816897	NA	0.6736	1.0383	0.648756	0.516496	NA	0.0343433	1.00193	0.0342772	0.972656	NA
ACO1	348.413	384.541	357.227	362.78	363.24	0.146896	0.115974	1.26662	0.205291	0.388991	0.0396372	0.116079	0.341467	0.732752	0.99999	0.064604	0.116406	0.554989	0.578902	0.718026	0.0249668	0.11696	0.213464	0.830965	0.900865	-0.0822916	0.116856	-0.704215	0.481299	0.83022
ACO2	6223.98	7173.67	5841.98	7152.94	6598.14	0.204914	0.110505	1.85433	0.0636916	0.164674	-0.0914588	0.110577	-0.827105	0.408177	0.99999	0.200559	0.110507	1.8149	0.0695388	0.153447	0.292018	0.110584	2.6407	0.00827355	0.0286737	-0.00435431	0.110512	-0.0394012	0.968571	0.994642
ACOD1	0	0.716914	0.34797	0	0.266221	2.12027	4.36568	0.485667	0.627203	NA	1.10783	4.40736	0.25136	0.801536	NA	0	4.40736	0	1	NA	-0.887624	4.40746	-0.201391	0.840393	NA	-1.90006	4.36579	-0.435215	0.663406	NA
ACOT11	135.968	143.851	139.593	155.507	143.73	0.0839447	0.179958	0.466469	0.64088	0.800687	0.0377415	0.179545	0.210206	0.833507	0.99999	0.191458	0.178868	1.07039	0.284445	0.443089	0.153716	0.179812	0.85487	0.392623	0.562776	0.107513	0.180224	0.596551	0.550807	0.858971
ACOT12	2.0389	0	0	0	0.509725	-3.39755	3.30087	-1.02929	0.303344	NA	-3.48715	3.30087	-1.05643	0.290771	NA	-3.41298	3.30087	-1.03396	0.301153	NA	0	3.46073	0	1	NA	0	3.46073	0	1	NA
ACOT13	652.516	594	654.325	647.968	637.202	-0.136027	0.147901	-0.919718	0.35772	0.566512	0.00316618	0.147293	0.0214958	0.98285	0.99999	-0.0121647	0.147553	-0.0824429	0.934294	0.962364	-0.0153309	0.147864	-0.103682	0.917421	0.954147	0.123863	0.14847	0.83426	0.404134	0.785388
ACOT7	1922.98	2522.88	2090.61	3119.93	2414.1	0.392289	0.164959	2.37809	0.0174024	0.0592659	0.120706	0.165079	0.731204	0.464654	0.99999	0.698325	0.164792	4.23762	2.26e-05	0.000185602	0.577619	0.164801	3.50496	0.000456684	0.00261203	0.306036	0.164681	1.85835	0.0631193	0.395483
ACOT8	488.495	627.102	451.099	679.078	561.443	0.36177	0.14605	2.47702	0.0132483	0.0476927	-0.115333	0.147279	-0.78309	0.433574	0.99999	0.475528	0.145742	3.2628	0.00110319	0.00513703	0.59086	0.146577	4.03107	5.55e-05	0.000435923	0.113757	0.145342	0.782686	0.433811	0.80336
ACOT9	716.475	719.608	672.886	775.177	721.037	0.00753995	0.123577	0.0610142	0.951348	0.97816	-0.0893003	0.123601	-0.722488	0.469994	0.99999	0.114787	0.123275	0.931146	0.351778	0.514306	0.204087	0.123872	1.64756	0.0994427	0.207155	0.107247	0.123848	0.865955	0.386515	0.775569
ACOX1	803.783	1170.46	788.127	1072.16	958.633	0.541464	0.129812	4.17113	3.03e-05	0.000276988	-0.0286854	0.130763	-0.21937	0.826362	0.99999	0.412974	0.130034	3.1759	0.00149375	0.00659033	0.441659	0.130393	3.38713	0.000706277	0.00377254	-0.12849	0.12944	-0.992659	0.320876	0.735812
ACOX2	12.7362	13.347	15.2115	10.3536	12.9121	0.0690895	0.526795	0.131151	0.895656	0.951811	0.256469	0.517653	0.495447	0.620285	0.99999	-0.301072	0.541184	-0.556321	0.577992	0.717307	-0.557541	0.53774	-1.03682	0.299818	0.468663	-0.370162	0.546547	-0.677274	0.498232	NA
ACOX3	546.309	446.015	519.266	455.051	491.66	-0.29166	0.108936	-2.67736	0.00742041	0.0296153	-0.0735286	0.107485	-0.684082	0.493924	0.99999	-0.260377	0.108738	-2.39453	0.0166415	0.0488936	-0.186849	0.109566	-1.70535	0.0881286	0.18927	0.0312827	0.110989	0.281854	0.778056	0.939604
ACOXL	4.90024	5.98316	3.62616	2.45828	4.24196	0.307633	0.844763	0.364165	0.715735	0.850717	-0.413962	0.88365	-0.468468	0.63945	NA	-0.890258	0.931964	-0.95525	0.339452	NA	-0.476297	0.963923	-0.494123	0.621219	NA	-1.19789	0.928405	-1.29027	0.196958	NA
ACOXL-AS1	0.589637	3.7261	0.608025	3.88359	2.20184	2.65857	1.94153	1.36932	0.170901	NA	0.0898274	2.15932	0.0415999	0.966818	NA	2.6912	1.94031	1.387	0.165443	NA	2.60138	1.95079	1.3335	0.182369	NA	0.0326321	1.7066	0.0191211	0.984744	NA
ACP1	5556.17	6088.92	5816.67	6556.83	6004.65	0.131779	0.0742201	1.77551	0.0758138	0.187221	0.0658657	0.0742078	0.887585	0.374764	0.99999	0.238491	0.0741624	3.21579	0.00130085	0.00588169	0.172625	0.0741991	2.32651	0.0199912	0.0586651	0.106712	0.0742114	1.43795	0.150448	0.564585
ACP2	333.854	489.061	289.252	480.32	398.122	0.552454	0.157103	3.51652	0.000437247	0.00281657	-0.207436	0.159895	-1.29733	0.194518	0.99999	0.52399	0.157188	3.33352	0.000857541	0.00415627	0.731426	0.158786	4.60637	4.1e-06	4.62e-05	-0.0284641	0.155974	-0.182493	0.855196	0.964444
ACP5	0	0	0.982832	0	0.245708	0	4.40736	0	1	NA	2.57934	4.32858	0.595885	0.551252	NA	0	4.40736	0	1	NA	-2.35912	4.32869	-0.544997	0.585755	NA	0	4.40746	0	1	NA
ACP6	226.518	253.953	220.101	278.882	244.864	0.165746	0.140607	1.17879	0.23848	0.431403	-0.0427258	0.141487	-0.301978	0.762669	0.99999	0.294896	0.13968	2.11122	0.0347538	0.0881432	0.337621	0.141005	2.39439	0.0166483	0.0507279	0.129149	0.140122	0.921691	0.35669	0.759756
ACP7	3.37914	2.41527	1.98279	2.94271	2.67998	-0.500508	1.03225	-0.484869	0.627769	NA	-0.799891	1.05473	-0.758385	0.448221	NA	-0.19804	1.00328	-0.197392	0.84352	NA	0.601852	1.08301	0.55572	0.578402	NA	0.302468	1.06113	0.285043	0.775612	NA
ACPP	98.7411	100.14	97.5847	99.9062	99.0929	0.0201521	0.262983	0.076629	0.938919	0.971745	-0.0179746	0.262505	-0.0684732	0.945409	0.99999	0.0126935	0.263003	0.0482638	0.961506	0.977391	0.0306681	0.264369	0.116005	0.907649	0.948006	-0.0074586	0.264843	-0.0281623	0.977533	0.995672
ACPT	0	0.721867	0	1.62472	0.586646	2.12616	3.39089	0.627021	0.530646	NA	0	3.44499	0	1	NA	3.30995	3.30575	1.00127	0.316696	NA	3.16389	3.3058	0.957074	0.33853	NA	1.18379	3.24937	0.364315	0.715623	NA
ACR	1.49388	1.72245	0.982832	0.277855	1.11926	0.218556	1.53895	0.142016	0.887067	NA	-0.596253	1.62593	-0.366715	0.713831	NA	-1.99682	1.82603	-1.09353	0.274161	NA	-1.40057	1.9009	-0.736794	0.461247	NA	-2.21538	1.82706	-1.21254	0.225306	NA
ACRBP	5.77223	10.9719	3.85082	11.6612	8.06403	0.924537	0.750411	1.23204	0.217934	0.406	-0.576895	0.82041	-0.70318	0.481944	0.99999	0.984573	0.748418	1.31554	0.188329	0.328164	1.56147	0.793252	1.96844	0.0490176	0.119874	0.060036	0.720621	0.0833114	0.933604	NA
ACRV1	6.36187	7.36878	8.93225	6.12087	7.19594	0.199042	0.657503	0.302724	0.7621	0.878342	0.474351	0.640448	0.740655	0.458902	NA	-0.0632523	0.671446	-0.094203	0.924948	0.957303	-0.537603	0.656578	-0.818796	0.412903	0.580981	-0.262294	0.673225	-0.389609	0.696826	NA
ACSBG1	0.250201	0.360934	1.28684	2.31572	1.05343	0.235683	2.36782	0.0995363	0.920712	NA	2.01499	2.17936	0.924582	0.355184	NA	2.82623	2.13063	1.32648	0.184682	NA	0.811238	1.91903	0.422733	0.67249	NA	2.59055	2.13065	1.21585	0.224042	NA
ACSBG2	1.44926	0.71939	2.96562	0.277855	1.35303	-1.04529	1.60496	-0.651292	0.514858	NA	1.02111	1.33259	0.76626	0.443522	NA	-1.96875	1.7122	-1.14983	0.250213	NA	-2.98986	1.65471	-1.80687	0.0707822	NA	-0.923451	1.881	-0.490936	0.623472	NA
ACSF2	151.381	143.419	140.809	146.386	145.499	-0.0741381	0.243618	-0.304321	0.760883	0.877669	-0.102627	0.243191	-0.422002	0.673023	0.99999	-0.0464327	0.24339	-0.190775	0.848702	0.908904	0.0561945	0.244919	0.229441	0.818526	0.893971	0.0277054	0.245343	0.112925	0.91009	0.978962
ACSF3	389.56	214.572	386.976	239.511	307.655	-0.860394	0.159896	-5.38096	7.41e-08	1.24e-06	-0.0103465	0.15472	-0.0668724	0.946683	0.99999	-0.705861	0.158771	-4.44579	8.76e-06	8.09e-05	-0.695515	0.159311	-4.36577	1.27e-05	0.000122791	0.154533	0.164342	0.940314	0.347056	0.754647
ACSL1	2154.65	2076.2	2246.74	2160.8	2159.6	-0.0537493	0.122318	-0.439422	0.660356	0.813805	0.0604575	0.12213	0.495027	0.620581	0.99999	0.00494923	0.122261	0.040481	0.96771	0.98085	-0.0555082	0.122323	-0.453786	0.649983	0.781585	0.0586986	0.122511	0.47913	0.631846	0.890546
ACSL3	4182.47	3867.99	4245.89	3974.72	4067.77	-0.113316	0.0859386	-1.31857	0.187313	0.364253	0.0213761	0.0857811	0.249194	0.803211	0.99999	-0.0740997	0.0859089	-0.862539	0.388391	0.552289	-0.0954758	0.0859795	-1.11045	0.266806	0.431378	0.0392164	0.0861367	0.455281	0.648907	0.897484
ACSL4	3604.28	3367.93	3631.64	3118.19	3430.51	-0.0977971	0.123849	-0.78965	0.429732	0.635236	0.0110333	0.123737	0.0891674	0.928949	0.99999	-0.208019	0.123918	-1.67868	0.0932143	0.192219	-0.219053	0.12398	-1.76683	0.0772564	0.171299	-0.110222	0.124092	-0.888229	0.374417	0.770346
ACSL5	4054.56	4404.05	3988.15	4480.52	4231.82	0.119	0.0935749	1.27171	0.203476	0.386517	-0.0239784	0.0936093	-0.256154	0.797832	0.99999	0.143891	0.0935598	1.53796	0.124059	0.238968	0.167869	0.0936551	1.79242	0.0730654	0.163839	0.0248907	0.0936208	0.265868	0.790341	0.943361
ACSL6	3.9118	5.88428	4.19879	2.56157	4.13911	0.608242	0.839435	0.724586	0.468706	0.669769	0.12616	0.862148	0.146332	0.88366	NA	-0.545034	0.923358	-0.590274	0.555007	NA	-0.671193	0.924458	-0.72604	0.467815	NA	-1.15328	0.903313	-1.27672	0.201702	NA
ACSM1	20.8621	26.7194	16.0076	15.0234	19.6531	0.38186	0.427732	0.892756	0.371988	0.580442	-0.351728	0.445374	-0.789736	0.429682	0.99999	-0.432007	0.45085	-0.958206	0.337959	0.500019	-0.0802796	0.464375	-0.172877	0.862748	0.920984	-0.813868	0.447483	-1.81877	0.0689468	NA
ACSM2A	0.294818	0.334355	0	0.277855	0.226757	0.235688	4.40736	0.0534761	0.957353	NA	-0.815694	4.40736	-0.185076	0.85317	NA	0.220257	4.40736	0.0499748	0.960142	NA	1.03595	4.40746	0.235045	0.814174	NA	-0.0154315	4.40746	-0.00350122	0.997206	NA
ACSM3	409.957	335.267	450.679	393.798	397.425	-0.290837	0.17175	-1.69338	0.0903841	0.214305	0.136468	0.16983	0.803556	0.421653	0.99999	-0.0593592	0.170795	-0.347546	0.728181	0.829877	-0.195828	0.170793	-1.14658	0.251555	0.414374	0.231477	0.172701	1.34034	0.180136	0.600169
ACSM6	0.294818	0	0	0	0.0737046	-0.72608	4.40736	-0.164743	0.869146	NA	-0.815676	4.40736	-0.185071	0.853173	NA	-0.741512	4.40736	-0.168244	0.866391	NA	0	4.40746	0	1	NA	0	4.40746	0	1	NA
ACSS1	637.726	635.845	647.181	714.406	658.789	-0.00484992	0.119979	-0.0404232	0.967756	0.985689	0.0206567	0.119614	0.172695	0.862892	0.99999	0.16338	0.11944	1.36788	0.171351	0.305531	0.142723	0.119783	1.19151	0.233452	0.392602	0.16823	0.120147	1.4002	0.161454	0.576837
ACSS2	265.946	261.841	267.337	275.882	267.752	-0.0220795	0.17794	-0.124084	0.901248	0.954736	0.00683748	0.177325	0.038559	0.969242	0.99999	0.0552471	0.177509	0.311236	0.755621	0.848621	0.0484096	0.178132	0.271762	0.785805	0.873678	0.0773266	0.178744	0.432611	0.665298	0.904796
ACSS3	0.609426	0	0	0.658997	0.317106	-1.6431	3.4996	-0.46951	0.638705	NA	-1.73269	3.4996	-0.495112	0.620521	NA	0.133718	3.45793	0.0386698	0.969154	NA	1.86641	3.50889	0.53191	0.594789	NA	1.77682	3.50889	0.506376	0.612593	NA
ACTA1	1.51367	10.3057	1.29541	13.7044	6.70479	2.79222	1.14835	2.43151	0.0150359	0.0527907	-0.190782	1.33157	-0.143276	0.886072	NA	3.18461	1.14095	2.79118	0.00525165	0.0188263	3.37539	1.18788	2.84152	0.00448997	0.01743	0.392384	0.978104	0.401168	0.688297	NA
ACTA2	13.6083	29.0023	10.6989	27.2948	20.1511	1.10461	0.57871	1.90875	0.0562945	0.14946	-0.344615	0.611792	-0.563288	0.573239	0.99999	0.997493	0.580314	1.71889	0.0856352	0.180153	1.34211	0.595949	2.25205	0.0243188	0.0687708	-0.107118	0.561934	-0.190624	0.84882	NA
ACTA2-AS1	15.7115	19.2993	19.9304	18.6396	18.3952	0.28714	0.413747	0.693999	0.487683	0.68584	0.338497	0.409474	0.826663	0.408428	0.99999	0.255405	0.414332	0.616424	0.537614	0.685195	-0.0830926	0.408344	-0.203487	0.838755	0.905372	-0.031735	0.412629	-0.0769093	0.938696	NA
ACTB	76589.2	73812.6	77696.3	83178	77819	-0.053269	0.0956703	-0.556798	0.577665	0.756099	0.020694	0.0956648	0.216318	0.82874	0.99999	0.119047	0.0956645	1.24442	0.213346	0.359859	0.0983527	0.0956679	1.02806	0.30392	0.472641	0.172316	0.0956734	1.80108	0.07169	0.419195
ACTBP1	1.82828	1.72245	1.98279	0.673431	1.55174	-0.052524	1.36068	-0.0386014	0.969208	NA	0.137248	1.33321	0.102946	0.918006	NA	-1.40321	1.57744	-0.889549	0.373708	NA	-1.54046	1.5779	-0.976273	0.328929	NA	-1.35069	1.60117	-0.843562	0.398914	NA
ACTBP11	66.7134	71.4983	78.7291	76.9989	73.4849	0.104941	0.231865	0.452597	0.650839	0.808023	0.247867	0.228564	1.08446	0.278163	0.99999	0.219186	0.230034	0.952842	0.34067	0.502647	-0.028681	0.228593	-0.125468	0.900153	0.943864	0.114245	0.231893	0.492662	0.622252	0.887303
ACTBP12	0	0	0	0.395576	0.0988941	0	4.40736	0	1	NA	0	4.40736	0	1	NA	1.18202	4.40736	0.268192	0.788552	NA	1.03595	4.40746	0.235045	0.814174	NA	0.946356	4.40746	0.214717	0.829988	NA
ACTBP14	0	0	0.33941	0	0.0848525	0	4.40736	0	1	NA	1.10785	4.40736	0.251364	0.801532	NA	0	4.40736	0	1	NA	-0.887624	4.40746	-0.201391	0.840393	NA	0	4.40746	0	1	NA
ACTBP2	8.04897	2.12912	4.52964	9.04914	5.93922	-1.92371	0.838356	-2.29462	0.0217551	0.0708019	-0.809886	0.712185	-1.13719	0.255461	NA	0.186569	0.660718	0.282373	0.777657	0.864031	0.996455	0.713502	1.39657	0.162543	0.300956	2.11027	0.839475	2.5138	0.0119438	NA
ACTBP8	7.39996	7.42442	10.7783	11.497	9.27492	0.000685296	0.634151	0.00108065	0.999138	0.999599	0.532106	0.606322	0.877596	0.380163	0.99999	0.628756	0.605663	1.03813	0.29921	0.458847	0.09665	0.589099	0.164064	0.869681	0.924838	0.628071	0.617705	1.01678	0.309257	NA
ACTBP9	7.99702	5.29283	7.06793	8.18671	7.13612	-0.576711	0.690024	-0.835785	0.403276	0.612382	-0.140112	0.658671	-0.212718	0.831547	NA	0.0599014	0.652701	0.0917747	0.926877	0.958149	0.200013	0.665686	0.300461	0.763825	0.859574	0.636613	0.696723	0.913725	0.360862	NA
ACTC1	0	0	0.304012	0.381142	0.171289	0	4.40736	0	1	NA	1.10784	4.40736	0.251362	0.801534	NA	1.18201	4.40736	0.26819	0.788553	NA	0.0741637	4.40746	0.0168269	0.986575	NA	0.946356	4.40746	0.214717	0.829988	NA
ACTG1	75034.8	73721.7	83831.3	79472.8	78015.2	-0.0254575	0.117654	-0.216377	0.828694	0.915074	0.159929	0.117646	1.35941	0.174018	0.99999	0.0829137	0.117651	0.704744	0.480969	0.637538	-0.0770157	0.11765	-0.654617	0.512714	0.671368	0.108371	0.117657	0.921075	0.357011	0.759758
ACTG1P10	77.6483	77.8875	84.1899	88.6425	82.092	0.00101174	0.220445	0.00458954	0.996338	0.998246	0.114045	0.217646	0.523996	0.600281	0.99999	0.190267	0.217685	0.874048	0.382092	0.546292	0.076222	0.218042	0.349574	0.726658	0.83461	0.189256	0.220836	0.856995	0.391448	0.777073
ACTG1P15	1.7887	1.74903	1.33936	1.74244	1.65488	-0.0278158	1.3351	-0.0208343	0.983378	NA	-0.426621	1.37193	-0.310964	0.755828	NA	-0.0465928	1.33568	-0.0348832	0.972173	NA	0.380028	1.3974	0.271954	0.785657	NA	-0.0187769	1.36126	-0.0137938	0.988994	NA
ACTG1P16	0	0.668709	0.304012	0.277855	0.312644	2.0322	4.10767	0.494733	0.620789	NA	1.10783	4.14418	0.267323	0.789221	NA	1.182	4.14418	0.285219	0.775477	NA	0.0741638	4.14427	0.0178955	0.985722	NA	-0.850199	4.10776	-0.206974	0.83603	NA
ACTG1P17	12.5058	11.2809	8.52204	13.2602	11.3922	-0.14651	0.564378	-0.259596	0.795175	0.896863	-0.545418	0.577968	-0.943683	0.345332	0.99999	0.0562576	0.556434	0.101104	0.919468	0.953645	0.601676	0.583154	1.03176	0.302184	0.471121	0.202768	0.569688	0.355928	0.721895	NA
ACTG1P18	0	0	0	0.395576	0.0988941	0	4.40736	0	1	NA	0	4.40736	0	1	NA	1.18202	4.40736	0.268192	0.788552	NA	1.03595	4.40746	0.235045	0.814174	NA	0.946356	4.40746	0.214717	0.829988	NA
ACTG1P19	0.54502	0	0	0.381142	0.23154	-1.5077	4.37872	-0.344325	0.730602	NA	-1.5973	4.37872	-0.364787	0.715271	NA	-0.561346	4.37872	-0.128199	0.897992	NA	1.03595	4.40746	0.235045	0.814174	NA	0.946356	4.40746	0.214717	0.829988	NA
ACTG1P23	0.948862	0.721867	0	0.658997	0.582431	-0.387667	2.61455	-0.148273	0.882128	NA	-2.3637	2.68384	-0.880713	0.378473	NA	-0.49069	2.62776	-0.186733	0.85187	NA	1.87301	2.76157	0.678239	0.49762	NA	-0.103023	2.69428	-0.0382377	0.969498	NA
ACTG1P24	1.26347	1.36152	1.52006	1.84573	1.49769	0.160794	1.67477	0.0960095	0.923513	NA	0.341799	1.64751	0.207463	0.835648	NA	0.552428	1.63594	0.337683	0.735602	NA	0.210629	1.61591	0.130347	0.896292	NA	0.391633	1.6437	0.238264	0.811677	NA
ACTG1P9	1.15445	1.74656	0.947435	0.395576	1.061	0.586941	1.54089	0.38091	0.70327	NA	-0.267646	1.63291	-0.163908	0.869804	NA	-1.64153	1.82871	-0.897642	0.369377	NA	-1.37388	1.87626	-0.732243	0.46402	NA	-2.22847	1.79675	-1.24028	0.214874	NA
ACTG2	0.294818	0.334355	0.643422	1.43572	0.677078	0.235689	2.3287	0.10121	0.919383	NA	1.02079	2.25646	0.452386	0.650991	NA	2.14729	2.13247	1.00695	0.313959	NA	1.1265	2.05335	0.548615	0.58327	NA	1.9116	2.13248	0.89642	0.370028	NA
ACTL10	0	0.334355	0	0	0.0835886	1.19745	4.40736	0.271693	0.785858	NA	0	4.40736	0	1	NA	0	4.40736	0	1	NA	0	4.40746	0	1	NA	-0.977219	4.40746	-0.221719	0.824533	NA
ACTL6A	6881.78	7630.25	7079.06	7247.5	7209.65	0.14861	0.0770022	1.92994	0.0536137	0.143842	0.040519	0.0770109	0.526147	0.598786	0.99999	0.074532	0.077035	0.967508	0.33329	0.495238	0.034013	0.0770744	0.4413	0.658996	0.787976	-0.0740781	0.0770657	-0.961232	0.336436	0.747488
ACTL6B	0	0	0.695941	0	0.173985	0	4.40736	0	1	NA	2.07251	4.36244	0.475081	0.634729	NA	0	4.40736	0	1	NA	-1.85229	4.36254	-0.42459	0.671136	NA	0	4.40746	0	1	NA
ACTL7B	0.294818	0.71939	0	0	0.253552	1.16295	4.36088	0.266677	0.789717	NA	-0.815694	4.40295	-0.185261	0.853025	NA	-0.74153	4.40295	-0.168417	0.866256	NA	0	4.40306	0	1	NA	-1.90448	4.36098	-0.436708	0.662323	NA
ACTL8	123.282	118.656	143.055	132.021	129.253	-0.0515022	0.27546	-0.186968	0.851686	0.927685	0.217512	0.272993	0.796767	0.425586	0.99999	0.110828	0.274243	0.404123	0.686122	0.8007	-0.106684	0.273735	-0.389733	0.696734	0.815138	0.16233	0.276195	0.587737	0.556709	0.862357
ACTN1	3645.15	3343.38	3477.35	3461.99	3481.97	-0.12501	0.0904487	-1.38211	0.166939	0.334983	-0.068461	0.0903333	-0.757871	0.448528	0.99999	-0.0743832	0.0904067	-0.822762	0.410643	0.572913	-0.00592224	0.0905497	-0.0654033	0.947853	0.971727	0.0506265	0.0906648	0.558391	0.576577	0.871905
ACTN1-AS1	0.250201	1.36152	0.33941	1.04014	0.747818	2.09748	2.30703	0.90917	0.363261	NA	0.146089	2.48535	0.0587802	0.953127	NA	1.69559	2.34299	0.723685	0.469259	NA	1.5495	2.34301	0.661328	0.508402	NA	-0.401893	2.15292	-0.186673	0.851917	NA
ACTN2	0.359225	0.334355	0.947435	0.658997	0.575003	0.235688	2.5512	0.092383	0.926394	NA	1.58073	2.4162	0.654221	0.51297	NA	1.06134	2.49116	0.426042	0.670077	NA	-0.519389	2.35273	-0.22076	0.825279	NA	0.82565	2.49118	0.33143	0.74032	NA
ACTN3	0.294818	1.08032	0	0.395576	0.44268	1.74795	3.14336	0.556078	0.578158	NA	-0.8157	3.25409	-0.250669	0.80207	NA	0.220255	3.25409	0.0676856	0.946036	NA	1.03596	3.25414	0.31835	0.750219	NA	-1.5277	3.1434	-0.486001	0.626966	NA
ACTN4	6799.16	7588.45	6424.64	7903.8	7179.01	0.158601	0.114961	1.37961	0.167706	0.335854	-0.0817663	0.115007	-0.710966	0.477106	0.99999	0.217157	0.114944	1.88923	0.0588604	0.134338	0.298923	0.115009	2.59913	0.00934593	0.0316882	0.0585553	0.114962	0.509344	0.610511	0.883299
ACTN4P1	0.795221	0	0	0.277855	0.268269	-2.05214	4.24622	-0.483288	0.628892	NA	-2.14174	4.24622	-0.504388	0.613989	NA	-1.10579	4.24622	-0.260417	0.794542	NA	1.03595	4.31733	0.239952	0.810368	NA	0.946356	4.31733	0.219199	0.826495	NA
ACTR10	1727.03	1641.91	1805.95	1731.12	1726.5	-0.0731384	0.0871158	-0.839554	0.401159	0.610634	0.0645821	0.0867445	0.74451	0.456568	0.99999	0.00311668	0.0869804	0.035832	0.971416	0.982981	-0.0614655	0.087085	-0.70581	0.480306	0.644132	0.0762551	0.0874549	0.871936	0.383243	0.773939
ACTR1A	3530.96	3651.48	3386.87	3708.43	3569.43	0.0477861	0.0789552	0.605231	0.545026	0.731232	-0.0607377	0.0789732	-0.769093	0.441838	0.99999	0.0695274	0.0789356	0.880812	0.378419	0.542424	0.130265	0.079098	1.64688	0.0995821	0.207325	0.0217413	0.07908	0.274928	0.783372	0.941168
ACTR1B	1151.12	1274.65	1065.27	1159.75	1162.7	0.146689	0.0919475	1.59536	0.110633	0.248379	-0.112778	0.092339	-1.22135	0.221955	0.99999	0.00852371	0.0922523	0.0923957	0.926384	0.958115	0.121302	0.092805	1.30706	0.191193	0.339594	-0.138165	0.0924155	-1.49504	0.134903	0.544772
ACTR2	40078.1	43914.9	41012.9	39993.7	41249.9	0.131862	0.085557	1.54122	0.123263	0.268548	0.0332383	0.0855577	0.38849	0.697654	0.99999	-0.00298963	0.0855666	-0.0349392	0.972128	0.983431	-0.0362279	0.0855731	-0.423356	0.672035	0.798116	-0.134852	0.0855724	-1.57588	0.115054	0.516744
ACTR3	16041	15680.2	15889.7	15556.1	15791.8	-0.0328577	0.0820145	-0.400633	0.688691	0.833439	-0.0136958	0.0819941	-0.167033	0.867344	0.99999	-0.0441216	0.0820169	-0.537958	0.590606	0.727838	-0.0304259	0.0820424	-0.370855	0.710745	0.824772	-0.0112639	0.0820627	-0.13726	0.890825	0.973132
ACTR3B	254.803	267.514	293.016	275.591	272.731	0.0724834	0.118535	0.611492	0.540874	0.727592	0.203816	0.116891	1.74364	0.0812223	0.99999	0.114641	0.11812	0.970553	0.331771	0.493647	-0.089175	0.117687	-0.757732	0.448611	0.615663	0.0421578	0.11932	0.353318	0.72385	0.924608
ACTR3C	1.34024	1.3881	0.608025	0	0.834091	0.019856	1.98402	0.0100079	0.992015	NA	-1.12604	2.12206	-0.530636	0.595671	NA	-2.84077	2.19063	-1.29678	0.194707	NA	-1.71473	2.33156	-0.735441	0.462071	NA	-2.86062	2.20667	-1.29635	0.194854	NA
ACTR5	887.596	925.496	861.587	939.349	903.507	0.059769	0.115002	0.51972	0.603259	0.773449	-0.042715	0.115036	-0.371318	0.710401	0.99999	0.0807662	0.114947	0.702639	0.482281	0.638856	0.123481	0.11535	1.0705	0.284396	0.451138	0.0209972	0.115316	0.182084	0.855517	0.964444
ACTR6	1806.35	1798.59	1789.47	1709.91	1776.08	-0.00605106	0.124182	-0.0487273	0.961137	0.98234	-0.0130005	0.124092	-0.104765	0.916563	0.99999	-0.0778472	0.124265	-0.626461	0.531012	0.678767	-0.0648467	0.124415	-0.521215	0.602217	0.74561	-0.0717961	0.124504	-0.576657	0.564171	0.866964
ACTR8	1615.03	1402.29	1495.6	1240.67	1438.4	-0.204502	0.131105	-1.55983	0.1188	0.261872	-0.111221	0.13087	-0.84986	0.395403	0.99999	-0.379072	0.131359	-2.88576	0.00390474	0.0147531	-0.26785	0.131633	-2.03483	0.041868	0.105855	-0.17457	0.131867	-1.32383	0.185558	0.608027
ACTRT3	18.0452	29.4103	21.8717	22.9805	23.0769	0.696777	0.392324	1.77603	0.0757286	0.187071	0.264978	0.400712	0.661267	0.508441	0.99999	0.322924	0.401247	0.804801	0.420935	0.581647	0.0579465	0.397804	0.145666	0.884185	0.934538	-0.373853	0.389353	-0.96019	0.336959	0.747536
ACVR1	13.1795	23.2127	11.2093	20.156	16.9394	0.807445	0.517769	1.55947	0.118885	0.261906	-0.247806	0.545895	-0.453944	0.649869	0.99999	0.595016	0.522372	1.13907	0.254676	0.410457	0.842822	0.536065	1.57224	0.115896	0.233313	-0.212429	0.507395	-0.418666	0.67546	NA
ACVR1B	2941.14	2091.97	2990.32	1974.68	2499.53	-0.491649	0.175775	-2.79704	0.00515734	0.0220883	0.0239218	0.175434	0.136357	0.891539	0.99999	-0.573707	0.175833	-3.26279	0.00110321	0.00513703	-0.597628	0.175881	-3.39792	0.000679011	0.00364944	-0.082058	0.17622	-0.465656	0.641462	0.895326
ACVR1C	0.294818	1.05127	1.03535	0.762284	0.78593	1.71455	2.36486	0.725013	0.468444	NA	1.674	2.36002	0.709317	0.478128	NA	1.20272	2.42515	0.495937	0.619939	NA	-0.47128	2.27287	-0.20735	0.835736	NA	-0.511833	2.2779	-0.224695	0.822216	NA
ACVR2A	99.1247	239.615	96.4703	230.49	166.425	1.2708	0.184596	6.88421	5.81e-12	1.98e-10	-0.0367938	0.195245	-0.188449	0.850524	0.99999	1.21635	0.184882	6.57905	4.73e-11	1.44e-09	1.25314	0.187101	6.69767	2.12e-11	8.03e-10	-0.0544468	0.17596	-0.309428	0.756996	0.935612
ACVR2B	1994.38	1970.31	2095.12	1840.66	1975.12	-0.0174051	0.115458	-0.150749	0.880174	0.943729	0.0711954	0.115272	0.617628	0.536821	0.99999	-0.114507	0.115569	-0.990808	0.321779	0.483524	-0.185702	0.115629	-1.60601	0.108271	0.221375	-0.0971014	0.115814	-0.838424	0.401792	0.783395
ACVR2B-AS1	5.43279	36.5355	8.02762	50.1734	25.0423	2.72688	0.532091	5.12484	2.98e-07	4.37e-06	0.526391	0.591082	0.890555	0.373168	0.99999	3.17286	0.52704	6.02016	1.74e-09	4.03e-08	2.64647	0.50199	5.27195	1.35e-07	2.22e-06	0.445982	0.430972	1.03483	0.30075	0.722209
ACVRL1	2.99519	3.18534	2.73124	1.74244	2.66355	0.137557	1.19791	0.114831	0.908579	NA	-0.0977052	1.20811	-0.0808747	0.935542	NA	-0.740476	1.27424	-0.581112	0.561165	NA	-0.64277	1.28937	-0.498515	0.618121	NA	-0.878033	1.27982	-0.686058	0.492677	NA
ACY3	4.80368	2.44184	3.57364	1.05457	2.96843	-0.932842	0.990266	-0.942012	0.346187	NA	-0.379653	0.934577	-0.40623	0.684574	NA	-2.17351	1.17306	-1.85285	0.063904	NA	-1.79386	1.1975	-1.49801	0.134132	NA	-1.24067	1.24145	-0.999373	0.317614	NA
ACYP1	634.88	628.825	570.045	636.974	617.681	-0.0118241	0.0897936	-0.131681	0.895237	0.951699	-0.152848	0.0900313	-1.69773	0.0895596	0.99999	0.005672	0.0896816	0.0632459	0.949571	0.970529	0.15852	0.090905	1.7438	0.0811933	0.177856	0.0174961	0.0906696	0.192965	0.846986	0.961721
ACYP2	267.621	307.991	264.978	316.159	289.187	0.202782	0.147448	1.37528	0.169045	0.337778	-0.0141667	0.148194	-0.0955954	0.923842	0.99999	0.23975	0.147214	1.62857	0.103403	0.207696	0.253916	0.148096	1.71454	0.0864304	0.186686	0.0369671	0.14735	0.25088	0.801907	0.947405
ADA	236.907	240.829	243.592	291.339	253.167	0.0299809	0.137795	0.217577	0.827759	0.914786	0.0440075	0.137035	0.321141	0.748103	0.99999	0.304821	0.135825	2.24422	0.0248181	0.0672471	0.260813	0.136495	1.91079	0.056031	0.132722	0.27484	0.137258	2.00236	0.0452459	0.337601
ADAD1	0	0	0.33941	0	0.0848525	0	4.40736	0	1	NA	1.10785	4.40736	0.251364	0.801532	NA	0	4.40736	0	1	NA	-0.887624	4.40746	-0.201391	0.840393	NA	0	4.40746	0	1	NA
ADAD2	0	0.668709	0.643422	2.72573	1.00947	2.04868	2.47933	0.826307	0.40863	NA	1.97989	2.47629	0.799539	0.423978	NA	4.02987	2.31191	1.74309	0.0813181	NA	2.04997	2.23965	0.91531	0.360029	NA	1.98118	2.243	0.883272	0.377089	NA
ADAL	0	0.668709	0.304012	0.395576	0.342074	2.03277	3.9867	0.509887	0.61013	NA	1.10784	4.02437	0.275282	0.783099	NA	1.182	4.02437	0.293711	0.768979	NA	0.0741638	4.02445	0.0184283	0.985297	NA	-0.850768	3.98678	-0.213397	0.831017	NA
ADAM10	3662.27	2918.45	3530.21	2762.04	3218.24	-0.327647	0.0988307	-3.31524	0.000915647	0.00521802	-0.053068	0.0985486	-0.538496	0.590235	0.99999	-0.406209	0.0989011	-4.10723	4e-05	0.00030685	-0.353141	0.0990206	-3.56634	0.000362002	0.00215645	-0.0785619	0.0993014	-0.791146	0.428859	0.800477
ADAM11	19.1626	19.3018	21.1587	18.6292	19.563	0.0307495	0.387216	0.0794119	0.936705	0.970417	0.161032	0.380249	0.423492	0.671936	0.99999	-0.0243422	0.388592	-0.0626421	0.950051	0.970781	-0.185375	0.388122	-0.477619	0.632922	0.769373	-0.0550917	0.39495	-0.13949	0.889063	NA
ADAM12	0.500402	1.76818	0.695941	0	0.741131	1.74524	2.78485	0.62669	0.530863	NA	0.382405	2.88827	0.132399	0.894669	NA	-1.45918	2.95451	-0.49388	0.621391	NA	-1.84158	2.92506	-0.629587	0.528965	NA	-3.20441	2.82298	-1.13512	0.256327	NA
ADAM15	3601.02	3611.65	3610.23	4189.28	3753.04	0.00451885	0.11901	0.0379704	0.969711	0.986158	0.00371696	0.11896	0.0312455	0.975074	0.99999	0.218616	0.118893	1.83877	0.0659496	0.147228	0.214899	0.118962	1.80646	0.070847	0.159933	0.214097	0.119012	1.79896	0.0720248	0.419505
ADAM17	1664.11	1454.8	1451.42	1220.04	1447.59	-0.194966	0.0972416	-2.00496	0.044967	0.125626	-0.197955	0.0970931	-2.03881	0.0414686	0.936725	-0.446571	0.097727	-4.56957	4.89e-06	4.8e-05	-0.248616	0.098225	-2.53109	0.011371	0.037307	-0.251605	0.0983718	-2.55769	0.0105369	0.15649
ADAM18	0	0.358457	0	0.277855	0.159078	1.19744	4.40736	0.271691	0.78586	NA	0	4.40736	0	1	NA	1.18201	4.40736	0.26819	0.788553	NA	1.03595	4.40746	0.235045	0.814174	NA	-0.0154315	4.40746	-0.00350122	0.997206	NA
ADAM19	0	0.358457	0	0	0.0896142	1.19745	4.40736	0.271693	0.785858	NA	0	4.40736	0	1	NA	0	4.40736	0	1	NA	0	4.40746	0	1	NA	-0.977219	4.40746	-0.221719	0.824533	NA
ADAM1A	207.658	189.886	211.247	212.924	205.429	-0.131086	0.15086	-0.868927	0.384887	0.593247	0.0260408	0.148846	0.174952	0.861118	0.99999	0.0299802	0.149439	0.200618	0.840997	0.903536	0.00393943	0.150262	0.026217	0.979084	0.988971	0.161066	0.152258	1.05785	0.290123	0.715491
ADAM1B	0	0.358457	0	0.673431	0.257972	1.19743	4.36713	0.274192	0.783937	NA	0	4.36713	0	1	NA	2.03553	4.33199	0.469883	0.638438	NA	1.88948	4.3321	0.436159	0.662721	NA	0.8381	4.3321	0.193463	0.846596	NA
ADAM2	0	0.358457	0.304012	0	0.165617	1.19744	4.40736	0.271691	0.78586	NA	1.10784	4.40736	0.251362	0.801534	NA	0	4.40736	0	1	NA	-0.887624	4.40746	-0.201391	0.840393	NA	-0.977219	4.40746	-0.221719	0.824533	NA
ADAM20	0.500402	0.695288	0.643422	0.762284	0.650349	0.384745	2.45271	0.156866	0.875351	NA	0.280447	2.45496	0.114237	0.90905	NA	0.467992	2.43935	0.191851	0.847859	NA	0.187545	2.4183	0.0775523	0.938184	NA	0.0832466	2.41601	0.0344562	0.972513	NA
ADAM20P1	2.25695	3.47149	1.98279	3.64815	2.83984	0.682342	1.0856	0.628541	0.529649	NA	-0.133854	1.14706	-0.116694	0.907103	NA	0.71792	1.08254	0.663182	0.507214	NA	0.851774	1.11032	0.767142	0.442997	NA	0.0355775	1.0467	0.03399	0.972885	NA
ADAM21	0.71845	0	0	0	0.179612	-1.86416	4.35029	-0.428513	0.668277	NA	-1.95375	4.35029	-0.449109	0.653353	NA	-1.87959	4.35029	-0.432061	0.665697	NA	0	4.40746	0	1	NA	0	4.40746	0	1	NA
ADAM22	858.279	762.979	816.704	687.622	781.396	-0.169812	0.143048	-1.1871	0.235188	0.427486	-0.0711626	0.14264	-0.498895	0.617853	0.99999	-0.317093	0.143402	-2.21122	0.0270209	0.0720215	-0.24593	0.143792	-1.71032	0.0872061	0.187782	-0.147281	0.144196	-1.02139	0.307068	0.727026
ADAM23	11.2621	17.4724	10.8297	12.0302	12.8986	0.63176	0.706233	0.894549	0.371028	0.5796	-0.0635754	0.721585	-0.0881052	0.929793	0.99999	0.130764	0.718284	0.182051	0.855543	0.912774	0.194339	0.724071	0.268398	0.788393	0.874835	-0.500997	0.708773	-0.70685	0.47966	NA
ADAM28	0	0.358457	0.304012	0	0.165617	1.19744	4.40736	0.271691	0.78586	NA	1.10784	4.40736	0.251362	0.801534	NA	0	4.40736	0	1	NA	-0.887624	4.40746	-0.201391	0.840393	NA	-0.977219	4.40746	-0.221719	0.824533	NA
ADAM32	5.1628	3.44243	7.17297	2.33016	4.52709	-0.585183	0.894117	-0.654481	0.512802	0.705469	0.465154	0.827407	0.562183	0.573992	NA	-1.25938	0.959448	-1.31261	0.189314	NA	-1.72453	0.94687	-1.8213	0.0685611	NA	-0.674198	1.00569	-0.670386	0.502612	NA
ADAM33	0.654043	0	0	0.277855	0.232975	-1.74097	4.35935	-0.399365	0.689624	NA	-1.83057	4.35935	-0.419918	0.674546	NA	-0.794617	4.35935	-0.182279	0.855364	NA	1.03595	4.40746	0.235045	0.814174	NA	0.946356	4.40746	0.214717	0.829988	NA
ADAM3A	0	0	0.304012	0	0.0760031	0	4.40736	0	1	NA	1.10785	4.40736	0.251364	0.801532	NA	0	4.40736	0	1	NA	-0.887624	4.40746	-0.201391	0.840393	NA	0	4.40746	0	1	NA
ADAM7	0	0	0.34797	0	0.0869926	0	4.40736	0	1	NA	1.10785	4.40736	0.251364	0.801532	NA	0	4.40736	0	1	NA	-0.887624	4.40746	-0.201391	0.840393	NA	0	4.40746	0	1	NA
ADAM8	132.654	243.131	114.42	196.782	171.747	0.881387	0.248875	3.54149	0.000397872	0.00260272	-0.208364	0.254849	-0.817598	0.413586	0.99999	0.569838	0.250312	2.27651	0.0228156	0.0630764	0.778202	0.252854	3.07767	0.00208627	0.00926848	-0.31155	0.246831	-1.2622	0.206878	0.63625
ADAM9	1242.6	1104.68	1225.39	1106.1	1169.69	-0.170242	0.0881404	-1.93149	0.0534225	0.143425	-0.0205264	0.0875673	-0.234407	0.814669	0.99999	-0.166026	0.088119	-1.88411	0.0595498	0.135659	-0.1455	0.0884463	-1.64506	0.0999568	0.207902	0.0042162	0.0890138	0.0473657	0.962222	0.993712
ADAMTS1	1002.78	900.829	1178.18	1393.83	1118.91	-0.153916	0.131703	-1.16866	0.24254	0.435836	0.233625	0.130834	1.78565	0.0741552	0.99999	0.476807	0.130606	3.65073	0.000261496	0.00154305	0.243182	0.130447	1.86422	0.0622912	0.144364	0.630723	0.131318	4.80301	1.56e-06	0.000290879
ADAMTS10	17.1931	9.50781	12.4693	9.59445	12.1912	-0.837872	0.506557	-1.65405	0.0981169	0.227884	-0.441713	0.484359	-0.911954	0.361793	0.99999	-0.84726	0.506224	-1.67368	0.0941925	0.19372	-0.405547	0.523974	-0.773983	0.438941	0.606694	-0.00938837	0.544559	-0.0172403	0.986245	NA
ADAMTS12	0.71845	1.36152	0.34797	0.395576	0.705879	1.00814	2.4884	0.405137	0.685377	NA	-0.940863	2.65439	-0.354455	0.722998	NA	-0.866699	2.65439	-0.326515	0.744035	NA	0.0741642	2.7418	0.0270494	0.97842	NA	-1.87484	2.58143	-0.72628	0.467667	NA
ADAMTS13	27.0058	35.7575	29.9859	28.7265	30.3689	0.409019	0.343723	1.18997	0.234059	0.425847	0.154453	0.347312	0.444709	0.65653	0.99999	0.0675651	0.351263	0.192349	0.847469	0.908234	-0.086888	0.351004	-0.247541	0.804489	0.88495	-0.341454	0.347452	-0.982736	0.325737	0.73919
ADAMTS14	11.1903	9.54182	7.94086	7.92418	9.14928	-0.247188	0.611882	-0.40398	0.686228	0.831701	-0.510707	0.619881	-0.823879	0.410008	0.99999	-0.540639	0.625205	-0.864738	0.387182	0.551324	-0.0299314	0.649895	-0.0460558	0.963266	0.979926	-0.293451	0.64227	-0.456896	0.647746	NA
ADAMTS16	0.904244	1.05374	0	0.381142	0.584783	0.230627	2.05516	0.112219	0.91065	NA	-2.30195	2.21753	-1.03807	0.299237	NA	-1.266	2.21753	-0.570903	0.568065	NA	1.03596	2.36881	0.437332	0.66187	NA	-1.49662	2.21754	-0.674902	0.499738	NA
ADAMTS17	4.54101	7.0128	6.45504	6.02072	6.00739	0.645725	0.767189	0.841677	0.399969	0.609434	0.509168	0.76945	0.66173	0.508144	NA	0.407795	0.778603	0.523752	0.600451	0.735619	-0.101373	0.758493	-0.133651	0.893678	0.940654	-0.23793	0.756199	-0.314639	0.753035	NA
ADAMTS18	0	0.668709	0	0	0.167177	2.03112	4.37314	0.464455	0.642322	NA	0	4.40736	0	1	NA	0	4.40736	0	1	NA	0	4.40746	0	1	NA	-1.8109	4.37324	-0.414087	0.67881	NA
ADAMTS19	0	0.358457	0	0	0.0896142	1.19745	4.40736	0.271693	0.785858	NA	0	4.40736	0	1	NA	0	4.40736	0	1	NA	0	4.40746	0	1	NA	-0.977219	4.40746	-0.221719	0.824533	NA
ADAMTS2	1.19906	0.358457	1.30397	0	0.715371	-1.66365	2.25406	-0.73807	0.460472	NA	0.128831	2.05403	0.0627213	0.949988	NA	-2.64088	2.25406	-1.17161	0.241354	NA	-2.76971	2.25492	-1.2283	0.219336	NA	-0.977225	2.43853	-0.400744	0.688609	NA
ADAMTS20	6.22069	4.23165	6.32316	4.39286	5.29209	-0.557083	0.784309	-0.710285	0.477527	0.677398	0.0202898	0.742367	0.0273312	0.978196	NA	-0.489999	0.778204	-0.629655	0.528921	0.677094	-0.510289	0.783879	-0.65098	0.51506	0.67324	0.0670838	0.82371	0.081441	0.935091	NA
ADAMTS3	0	1.05127	1.38332	0.395576	0.707541	2.67625	2.56865	1.04189	0.297464	NA	3.05949	2.53064	1.20898	0.22667	NA	1.18203	2.70009	0.437774	0.66155	NA	-1.87746	2.53066	-0.741887	0.458156	NA	-1.49422	2.56867	-0.581707	0.560764	NA
ADAMTS4	12.8328	11.0757	7.15098	6.75099	9.45262	-0.210249	0.610995	-0.344109	0.730764	0.859823	-0.868064	0.636416	-1.36399	0.172571	0.99999	-0.921043	0.643526	-1.43124	0.15236	0.279663	-0.0529787	0.680494	-0.0778533	0.937945	0.965454	-0.710794	0.65678	-1.08224	0.279146	NA
ADAMTS5	17.624	14.1813	16.2322	17.3328	16.3426	-0.308004	0.548604	-0.561432	0.574503	0.753715	-0.114	0.540217	-0.211026	0.832867	0.99999	-0.0520021	0.540734	-0.0961695	0.923386	0.956109	0.0619978	0.546976	0.113346	0.909756	0.949209	0.256002	0.555261	0.461047	0.644765	NA
ADAMTS6	45.9875	21.6904	36.4777	23.3296	31.8713	-1.08541	0.321936	-3.37151	0.000747569	0.00440242	-0.336479	0.298036	-1.12899	0.258904	0.99999	-0.994055	0.31817	-3.12429	0.00178234	0.00766355	-0.657577	0.326396	-2.01466	0.0439405	0.10987	0.0913553	0.348356	0.262247	0.793131	0.943636
ADAMTS7	0.609426	0.716914	0.67882	0.762284	0.691861	0.242581	2.67313	0.0907477	0.927693	NA	0.160891	2.67218	0.0602096	0.951989	NA	0.303638	2.6642	0.11397	0.909262	NA	0.142747	2.66151	0.053634	0.957227	NA	0.0610571	2.66246	0.0229325	0.981704	NA
ADAMTS9	0	0.360934	0	0	0.0902334	1.19745	4.40736	0.271693	0.785858	NA	0	4.40736	0	1	NA	0	4.40736	0	1	NA	0	4.40746	0	1	NA	-0.977219	4.40746	-0.221719	0.824533	NA
ADAMTS9-AS2	0	0.360934	0.33941	0	0.175086	1.19744	4.40736	0.271691	0.78586	NA	1.10784	4.40736	0.251362	0.801534	NA	0	4.40736	0	1	NA	-0.887624	4.40746	-0.201391	0.840393	NA	-0.977219	4.40746	-0.221719	0.824533	NA
ADAMTSL1	0.359225	1.00306	0	0	0.340572	1.65188	4.33166	0.38135	0.702944	NA	-0.815699	4.40736	-0.185077	0.853169	NA	-0.741535	4.40736	-0.168249	0.866387	NA	0	4.40746	0	1	NA	-2.39341	4.33176	-0.552526	0.580588	NA
ADAMTSL2	6.21336	5.98812	3.63472	3.61614	4.86309	-0.0307405	0.772986	-0.0397685	0.968278	0.985822	-0.75127	0.815187	-0.921592	0.356741	NA	-0.726534	0.819214	-0.886868	0.37515	0.538939	0.0247356	0.870881	0.028403	0.977341	0.988149	-0.695794	0.831512	-0.836782	0.402715	NA
ADAMTSL3	0	0.71939	0	0	0.179848	2.12471	4.36532	0.486724	0.626454	NA	0	4.40736	0	1	NA	0	4.40736	0	1	NA	0	4.40746	0	1	NA	-1.90449	4.36543	-0.436266	0.662644	NA
ADAMTSL4	19.6554	7.65741	9.41209	11.529	12.0635	-1.36216	0.55688	-2.44605	0.0144432	0.0511088	-1.08301	0.537305	-2.01564	0.0438381	0.950809	-0.80477	0.528327	-1.52324	0.127698	0.244346	0.278241	0.566729	0.49096	0.623455	0.762023	0.557386	0.585321	0.952274	0.340958	NA
ADAMTSL4-AS1	19.5292	31.6172	16.5642	13.9864	20.4243	0.715089	0.551471	1.2967	0.194736	0.374274	-0.217177	0.567822	-0.382473	0.70211	0.99999	-0.463866	0.577017	-0.803905	0.421452	0.582139	-0.24669	0.584785	-0.421847	0.673137	0.79878	-1.17896	0.568921	-2.07226	0.0382408	NA
ADAMTSL5	3.77062	2.74962	1.90343	5.31931	3.43574	-0.41557	1.08158	-0.384226	0.700811	NA	-0.93228	1.12276	-0.83035	0.406341	NA	0.48786	1.02297	0.476905	0.63343	NA	1.42014	1.11009	1.2793	0.200791	NA	0.90343	1.06843	0.845571	0.397792	NA
ADAP1	80.4976	68.5423	70.3158	81.5009	75.2141	-0.223393	0.274852	-0.812776	0.416347	0.623677	-0.19007	0.273273	-0.695531	0.486723	0.99999	0.03271	0.271606	0.120432	0.904141	0.943471	0.22278	0.275255	0.809357	0.41831	0.586493	0.256103	0.276823	0.925151	0.354887	0.759165
ADAP2	4.37262	1.77066	2.58225	1.21471	2.48506	-1.318	1.15924	-1.13696	0.255557	NA	-0.755293	1.0923	-0.691469	0.489271	NA	-1.7535	1.21774	-1.43996	0.149878	NA	-0.998212	1.26682	-0.787967	0.430716	NA	-0.435505	1.32497	-0.328692	0.742389	NA
ADAR	14386.9	13854.1	13565.3	12993.4	13699.9	-0.0546078	0.0854898	-0.638764	0.522977	0.713319	-0.0849582	0.0854777	-0.993923	0.320261	0.99999	-0.147141	0.0855104	-1.72074	0.0852984	0.179547	-0.0621827	0.0855519	-0.726842	0.467323	0.632422	-0.0925331	0.085564	-1.08145	0.279497	0.706964
ADARB1	828.657	717.178	847.197	627.324	755.089	-0.208996	0.0982175	-2.12789	0.0333464	0.100052	0.0320547	0.097152	0.329944	0.741442	0.99999	-0.399652	0.0989235	-4.04001	5.34e-05	0.000394956	-0.431707	0.0992109	-4.35141	1.35e-05	0.000129584	-0.190656	0.100255	-1.90172	0.0572077	0.377926
ADARB2	1.91751	2.10501	2.89482	0.936852	1.96355	0.186802	1.22159	0.152917	0.878464	NA	0.658736	1.17494	0.560657	0.575031	NA	-0.8955	1.36742	-0.654883	0.512543	NA	-1.55424	1.33014	-1.16847	0.242616	NA	-1.0823	1.37153	-0.789119	0.430042	NA
ADAT1	744.605	696.86	731.371	694.309	716.786	-0.0963709	0.127235	-0.757424	0.448796	0.652379	-0.0261433	0.126805	-0.206169	0.836659	0.99999	-0.104431	0.12725	-0.820673	0.411833	0.574195	-0.0782873	0.127641	-0.613341	0.539651	0.69385	-0.00805973	0.128068	-0.0629334	0.94982	0.990398
ADAT2	4832.69	4115.06	4984.53	3833.63	4441.48	-0.231734	0.123473	-1.8768	0.0605451	0.158493	0.0449233	0.123312	0.364306	0.715629	0.99999	-0.333794	0.123526	-2.70223	0.00688763	0.0237085	-0.378718	0.123559	-3.06508	0.0021761	0.00957674	-0.102061	0.123719	-0.824937	0.409407	0.789618
ADCK1	174.102	151.398	161.104	149.599	159.051	-0.200453	0.168217	-1.19163	0.233406	0.425254	-0.113427	0.166564	-0.680985	0.495881	0.99999	-0.227775	0.168397	-1.35261	0.176181	0.311837	-0.114347	0.170424	-0.670958	0.502247	0.662407	-0.0273219	0.17204	-0.158811	0.873818	0.969495
ADCK2	210.998	290.58	218.903	329.23	262.428	0.466014	0.203506	2.28993	0.0220254	0.0714858	0.0557296	0.205044	0.271793	0.785781	0.99999	0.64873	0.202761	3.19949	0.00137673	0.00617244	0.593001	0.203183	2.91856	0.00351652	0.0142926	0.182717	0.20163	0.906197	0.364832	0.76371
ADCK5	99.1449	102.005	103.66	101.427	101.559	0.0469626	0.245546	0.191257	0.848324	0.925942	0.0662274	0.244493	0.270877	0.786486	0.99999	0.0322802	0.245632	0.131417	0.895445	0.937123	-0.0339472	0.246292	-0.137833	0.890372	0.938821	-0.0146823	0.247338	-0.0593615	0.952664	0.990711
ADCY1	88.4892	72.1164	77.5339	51.9958	72.5338	-0.292345	0.225913	-1.29406	0.195645	0.375593	-0.189894	0.22311	-0.85112	0.394703	0.99999	-0.74789	0.23381	-3.1987	0.00138047	0.00618519	-0.557996	0.237659	-2.34789	0.0188802	0.0560097	-0.455545	0.240292	-1.8958	0.0579867	0.379801
ADCY10	6.61207	14.3865	4.20735	13.7839	9.74746	1.10361	0.583848	1.89023	0.0587267	0.154775	-0.654793	0.671937	-0.974487	0.329815	0.99999	1.02796	0.585869	1.75458	0.0793306	0.170002	1.68275	0.641827	2.62181	0.00874642	0.0299944	-0.0756538	0.548928	-0.137821	0.890382	NA
ADCY10P1	202.53	242.091	176.178	175.851	199.163	0.260289	0.178181	1.46081	0.144067	0.301447	-0.198549	0.180638	-1.09915	0.271701	0.99999	-0.204172	0.181314	-1.12607	0.260136	0.416382	-0.00562277	0.183535	-0.0306359	0.97556	0.98731	-0.46446	0.181117	-2.56442	0.0103348	0.154646
ADCY2	1.62269	1.364	0.68738	1.05457	1.18216	-0.183193	1.53431	-0.119398	0.90496	NA	-1.22459	1.68767	-0.725607	0.46808	NA	-0.588547	1.58701	-0.370854	0.710746	NA	0.63604	1.77339	0.358657	0.719852	NA	-0.405354	1.62813	-0.248969	0.803385	NA
ADCY3	1430.69	1365.1	1396.68	1328.25	1380.18	-0.0673234	0.16236	-0.414656	0.678394	0.826424	-0.034567	0.162227	-0.213078	0.831266	0.99999	-0.105828	0.162404	-0.651633	0.514638	0.666026	-0.0712608	0.162571	-0.438337	0.661142	0.78944	-0.0385045	0.162703	-0.236655	0.812925	0.950884
ADCY4	3.10411	2.13159	1.71417	2.79701	2.43672	-0.573025	1.13216	-0.506133	0.612763	NA	-0.908353	1.16008	-0.783009	0.433622	NA	-0.184333	1.09461	-0.168401	0.866268	NA	0.72402	1.18722	0.609847	0.541963	NA	0.388692	1.15995	0.335093	0.737555	NA
ADCY5	0.294818	1.05622	0	0.381142	0.433046	1.72004	3.16109	0.544131	0.586351	NA	-0.8157	3.26919	-0.249512	0.802965	NA	0.220255	3.26919	0.0673731	0.946285	NA	1.03596	3.26923	0.31688	0.751334	NA	-1.49979	3.16113	-0.474447	0.635181	NA
ADCY6	0	0.360934	0.304012	0	0.166237	1.19744	4.40736	0.271691	0.78586	NA	1.10784	4.40736	0.251362	0.801534	NA	0	4.40736	0	1	NA	-0.887624	4.40746	-0.201391	0.840393	NA	-0.977219	4.40746	-0.221719	0.824533	NA
ADCY7	1257.6	988.441	1065.94	999.139	1077.78	-0.347639	0.13207	-2.63224	0.00848237	0.033062	-0.23906	0.131712	-1.81502	0.069521	0.99999	-0.333245	0.132039	-2.52383	0.0116083	0.0366465	-0.0941849	0.132595	-0.710319	0.477506	0.641429	0.0143943	0.13295	0.108268	0.913783	0.979631
ADCY9	255.291	208.59	285.812	223.259	243.238	-0.287392	0.205974	-1.39528	0.162931	0.329555	0.166661	0.203291	0.819814	0.412322	0.99999	-0.184577	0.205369	-0.898759	0.368781	0.531868	-0.351238	0.205243	-1.71133	0.0870204	0.187492	0.102815	0.207901	0.494539	0.620925	0.886854
ADD1	2983.02	2885.96	2873.47	2886.2	2907.16	-0.0481849	0.100494	-0.479481	0.631596	0.793878	-0.0544237	0.100424	-0.541938	0.587861	0.99999	-0.0490396	0.100494	-0.487984	0.625561	0.75556	0.00538412	0.10064	0.0534989	0.957334	0.976673	-0.000854698	0.100709	-0.0084868	0.993229	0.997856
ADD2	9.21587	5.98564	9.63675	7.14343	7.99542	-0.603898	0.664308	-0.909063	0.363317	0.572328	0.0811337	0.624928	0.129829	0.896702	0.99999	-0.313593	0.64662	-0.484973	0.627696	0.7572	-0.394727	0.648909	-0.608293	0.542993	0.696564	0.290304	0.686915	0.42262	0.672572	NA
ADD3	3056.13	3185.04	2951.79	3042.98	3058.98	0.0591156	0.0939644	0.629127	0.529266	0.717897	-0.0504104	0.0939826	-0.536379	0.591696	0.99999	-0.00673316	0.094021	-0.0716133	0.94291	0.967026	0.0436772	0.0941695	0.463815	0.64278	0.776225	-0.0658487	0.0941513	-0.699393	0.484307	0.830738
ADD3-AS1	9.73607	15.7481	10.1569	9.72571	11.3417	0.716229	0.525748	1.36231	0.173102	0.343711	0.0855782	0.545444	0.156896	0.875326	0.99999	0.0116504	0.552133	0.0211006	0.983165	0.98988	-0.0739278	0.554573	-0.133306	0.893951	0.940654	-0.704579	0.535213	-1.31645	0.188025	NA
ADGB	0.359225	1.38562	0.695941	0	0.610197	2.11498	2.89715	0.73002	0.465378	NA	1.10075	2.97774	0.369658	0.711637	NA	-0.741541	3.04211	-0.243759	0.807418	NA	-1.84229	2.97778	-0.618679	0.536128	NA	-2.85652	2.89719	-0.985963	0.324151	NA
ADGRA2	8.46023	7.09502	6.73337	13.9729	9.06537	-0.229472	0.693196	-0.331036	0.740618	0.864709	-0.31092	0.692792	-0.448792	0.653581	0.99999	0.748372	0.65525	1.14212	0.253405	0.409176	1.05929	0.676048	1.56689	0.117141	0.235354	0.977844	0.676462	1.44553	0.14831	NA
ADGRA3	2132.19	1944.29	2191.36	1922.54	2047.6	-0.132929	0.170872	-0.777947	0.4366	0.641516	0.0397325	0.17069	0.232776	0.815936	0.99999	-0.148463	0.170884	-0.868791	0.384962	0.549225	-0.188195	0.170942	-1.10093	0.270927	0.436027	-0.0155333	0.171124	-0.0907723	0.927674	0.983719
ADGRB1	151.871	169.644	145.987	171.425	159.732	0.165921	0.293337	0.565632	0.571644	0.751264	-0.0524174	0.294029	-0.178273	0.858509	0.99999	0.183747	0.293238	0.626613	0.530913	0.678699	0.236164	0.294217	0.802686	0.422156	0.590489	0.0178256	0.293526	0.0607293	0.951575	0.99055
ADGRB2	0.948862	7.10245	4.33182	3.83715	4.05507	2.96914	1.14238	2.59909	0.00934709	0.0357077	2.25461	1.16663	1.93258	0.0532879	NA	2.07562	1.17979	1.75931	0.0785249	NA	-0.178995	0.931696	-0.192117	0.847651	NA	-0.893529	0.901141	-0.991553	0.321416	NA
ADGRB3	8.01671	4.93437	7.0191	4.80287	6.19326	-0.719415	0.69618	-1.03337	0.301429	0.505827	-0.216465	0.659318	-0.328317	0.742672	NA	-0.756068	0.697686	-1.08368	0.278507	0.435964	-0.539603	0.713058	-0.756744	0.449203	0.616073	-0.0366529	0.747274	-0.0490487	0.96088	NA
ADGRD1	0.250201	0.334355	0.304012	0	0.222142	0.235688	4.40736	0.0534761	0.957353	NA	0.146093	4.40736	0.0331475	0.973557	NA	-0.741531	4.40736	-0.168248	0.866388	NA	-0.887624	4.40746	-0.201391	0.840393	NA	-0.977219	4.40746	-0.221719	0.824533	NA
ADGRE1	45.8564	38.234	56.8645	40.0346	45.2474	-0.268506	0.331913	-0.808966	0.418535	0.626028	0.30522	0.321106	0.950527	0.341845	0.99999	-0.193576	0.330278	-0.5861	0.557808	0.700577	-0.498796	0.328043	-1.52052	0.128381	0.25198	0.0749303	0.338629	0.221276	0.824878	0.954047
ADGRE2	728.905	822.691	696.152	758.839	751.647	0.175274	0.0975696	1.7964	0.0724316	0.180722	-0.0651051	0.0980734	-0.66384	0.506792	0.99999	0.0598935	0.0979308	0.611589	0.540809	0.687644	0.124999	0.0985892	1.26787	0.204843	0.356518	-0.11538	0.098088	-1.17629	0.239478	0.670247
ADGRE3	0	0	0	0.277855	0.0694637	0	4.40736	0	1	NA	0	4.40736	0	1	NA	1.18202	4.40736	0.268192	0.788552	NA	1.03595	4.40746	0.235045	0.814174	NA	0.946356	4.40746	0.214717	0.829988	NA
ADGRE4P	13.2168	14.9311	16.7169	11.778	14.1607	0.166626	0.520667	0.320024	0.74895	0.870377	0.329565	0.513046	0.642369	0.520634	0.99999	-0.19099	0.533281	-0.358141	0.720238	0.823697	-0.520555	0.527887	-0.986109	0.324079	0.493077	-0.357616	0.535297	-0.66807	0.504089	NA
ADGRE5	2392.65	1952.04	2231.51	1846.51	2105.68	-0.293999	0.132175	-2.22432	0.0261267	0.0819735	-0.101041	0.131924	-0.765908	0.443731	0.99999	-0.373556	0.132255	-2.82452	0.00473517	0.0172738	-0.272515	0.13243	-2.05781	0.0396085	0.101294	-0.0795568	0.13268	-0.599615	0.548763	0.858423
ADGRF1	2.96797	0	0.68738	0.673431	1.0822	-3.93885	1.99022	-1.97911	0.0478041	NA	-2.13926	1.89519	-1.12878	0.258991	NA	-2.13071	1.90786	-1.11681	0.264077	NA	0.00854636	2.10899	0.00405235	0.996767	NA	1.80814	2.19478	0.823837	0.410032	NA
ADGRF2	2.57156	2.46347	1.29541	1.97699	2.07686	-0.0201458	1.20113	-0.0167724	0.986618	NA	-0.932829	1.29267	-0.721627	0.470524	NA	-0.310252	1.22699	-0.252856	0.80038	NA	0.622577	1.33467	0.466465	0.640883	NA	-0.290106	1.24621	-0.232791	0.815924	NA
ADGRF3	37.7552	93.9538	31.2447	91.5597	63.6283	1.32331	0.327148	4.04501	5.23e-05	0.000447672	-0.265362	0.34818	-0.762141	0.445976	0.99999	1.27375	0.327529	3.88898	0.000100667	0.000679355	1.53912	0.33565	4.58548	4.53e-06	5.01e-05	-0.0495602	0.313779	-0.157946	0.874499	0.969577
ADGRF5	0	0.358457	0	0	0.0896142	1.19745	4.40736	0.271693	0.785858	NA	0	4.40736	0	1	NA	0	4.40736	0	1	NA	0	4.40746	0	1	NA	-0.977219	4.40746	-0.221719	0.824533	NA
ADGRF5P2	0.250201	0.668709	0	0.658997	0.394477	1.07533	3.32501	0.323408	0.746386	NA	-0.815702	3.37057	-0.242007	0.808775	NA	1.05191	3.32707	0.316166	0.751877	NA	1.86761	3.32712	0.561329	0.574574	NA	-0.0234273	3.28095	-0.00714039	0.994303	NA
ADGRG1	1.57808	1.41716	2.6616	1.21471	1.71789	-0.12081	1.49876	-0.0806068	0.935755	NA	0.790774	1.40973	0.560941	0.574838	NA	-0.25754	1.51405	-0.1701	0.864931	NA	-1.04831	1.46484	-0.715649	0.474208	NA	-0.13673	1.55071	-0.0881722	0.92974	NA
ADGRG2	0.294818	0.334355	0	0.277855	0.226757	0.235688	4.40736	0.0534761	0.957353	NA	-0.815694	4.40736	-0.185076	0.85317	NA	0.220257	4.40736	0.0499748	0.960142	NA	1.03595	4.40746	0.235045	0.814174	NA	-0.0154315	4.40746	-0.00350122	0.997206	NA
ADGRG3	2.82176	4.18592	1.33936	3.13485	2.87047	0.610307	0.994243	0.613841	0.53932	NA	-1.05189	1.15419	-0.911372	0.362099	NA	0.181608	1.02306	0.177514	0.859105	NA	1.2335	1.15688	1.06624	0.286317	NA	-0.428699	0.997362	-0.429833	0.667317	NA
ADGRG4	0.250201	0.334355	0	0	0.146139	0.235698	4.40736	0.0534782	0.957351	NA	-0.815685	4.40736	-0.185074	0.853171	NA	-0.741521	4.40736	-0.168246	0.86639	NA	0	4.40746	0	1	NA	-0.977219	4.40746	-0.221719	0.824533	NA
ADGRG5	118.926	50.9729	65.8923	47.9088	70.9251	-1.21961	0.279785	-4.3591	1.31e-05	0.000130683	-0.85031	0.272722	-3.11786	0.00182168	0.145883	-1.29086	0.280902	-4.5954	4.32e-06	4.33e-05	-0.440546	0.289964	-1.51931	0.128684	0.252373	-0.0712432	0.296617	-0.240186	0.810186	0.95047
ADGRG6	941.692	1038.06	861.503	930.993	943.061	0.140583	0.13845	1.0154	0.309914	0.516297	-0.12813	0.138789	-0.923202	0.355902	0.99999	-0.0148284	0.138736	-0.106882	0.914883	0.951036	0.113302	0.139215	0.813863	0.415723	0.583712	-0.155411	0.138877	-1.11905	0.263117	0.691372
ADGRG7	0.250201	0	0	0.277855	0.132014	-0.72609	4.40736	-0.164745	0.869145	NA	-0.815685	4.40736	-0.185074	0.853171	NA	0.220266	4.40736	0.0499769	0.960141	NA	1.03595	4.40746	0.235045	0.814174	NA	0.946356	4.40746	0.214717	0.829988	NA
ADGRL1	347.649	360.501	519.99	450.768	419.727	0.0547139	0.275181	0.198829	0.842397	0.92253	0.582869	0.273897	2.12806	0.0333319	0.849227	0.379094	0.274437	1.38135	0.167171	0.300022	-0.203775	0.273556	-0.744912	0.456325	0.622358	0.32438	0.274842	1.18024	0.237904	0.669275
ADGRL2	0.359225	0.695288	0	0.936852	0.497841	1.12126	2.77133	0.404593	0.685776	NA	-0.815701	2.83186	-0.288045	0.773313	NA	1.57735	2.71902	0.580118	0.561835	NA	2.39305	2.71905	0.880107	0.378801	NA	0.456087	2.65595	0.171723	0.863656	NA
ADGRL3	217.528	140.23	198.982	136.5	173.31	-0.631043	0.186602	-3.38176	0.000720231	0.00425795	-0.12758	0.181842	-0.701598	0.48293	0.99999	-0.668435	0.18689	-3.57662	0.000348068	0.00196899	-0.540855	0.188436	-2.87024	0.00410162	0.0161874	-0.0373926	0.193033	-0.193711	0.846402	0.961571
ADGRL3-AS1	0	0	0.34797	0	0.0869926	0	4.40736	0	1	NA	1.10785	4.40736	0.251364	0.801532	NA	0	4.40736	0	1	NA	-0.887624	4.40746	-0.201391	0.840393	NA	0	4.40746	0	1	NA
ADGRV1	8.24722	5.60803	9.0764	6.48354	7.3538	-0.539324	0.724619	-0.744285	0.456704	0.659514	0.16187	0.68568	0.236072	0.813377	0.99999	-0.271287	0.708602	-0.382848	0.701832	0.812101	-0.433157	0.707846	-0.611937	0.54058	0.694324	0.268037	0.745629	0.359477	0.719238	NA
ADH4	0.948862	0.721867	0.33941	0	0.502535	-0.38986	3.04211	-0.128155	0.898027	NA	-1.407	3.10218	-0.453551	0.650152	NA	-2.29462	3.10218	-0.739681	0.459493	NA	-0.887628	3.21657	-0.275955	0.782583	NA	-1.90476	3.15867	-0.603027	0.546491	NA
ADH5	5404.39	5598.62	5473.75	6220.56	5674.33	0.0507446	0.0843668	0.601476	0.547523	0.732897	0.0183322	0.0843375	0.217367	0.827922	0.99999	0.202738	0.0842895	2.40525	0.0161612	0.0477596	0.184405	0.0843467	2.18628	0.0287952	0.0787489	0.151993	0.084376	1.80138	0.0716433	0.419127
ADH5P2	0	0	0.34797	0.673431	0.25535	0	4.38229	0	1	NA	1.10784	4.38229	0.252798	0.800424	NA	2.03551	4.34728	0.468227	0.639622	NA	0.927678	4.34738	0.213388	0.831024	NA	1.79987	4.34738	0.414013	0.678865	NA
ADH5P4	12.268	10.4627	11.1911	3.5593	9.37027	-0.205763	0.551653	-0.372994	0.709153	0.846172	-0.112089	0.544083	-0.206015	0.836779	0.99999	-1.80142	0.664801	-2.70972	0.006734	0.0232529	-1.68934	0.672219	-2.51307	0.0119685	0.0389286	-1.59566	0.67836	-2.35223	0.0186611	NA
ADH6	0.359225	0	0	0	0.0898062	-0.72608	4.40736	-0.164743	0.869146	NA	-0.815676	4.40736	-0.185071	0.853173	NA	-0.741512	4.40736	-0.168244	0.866391	NA	0	4.40746	0	1	NA	0	4.40746	0	1	NA
ADHFE1	4.63757	2.41774	3.96557	2.00586	3.25669	-0.934184	0.966678	-0.966386	0.333851	NA	-0.234475	0.899037	-0.260807	0.794241	NA	-1.19566	0.994742	-1.20199	0.229369	NA	-0.96119	1.01456	-0.947395	0.343437	NA	-0.261481	1.07496	-0.243248	0.807814	NA
ADI1	1768.22	2165.42	1816.05	2387.49	2034.3	0.292171	0.127012	2.30034	0.0214287	0.070059	0.0382631	0.127174	0.300873	0.763511	0.99999	0.432398	0.126889	3.40769	0.000655147	0.00331291	0.394135	0.126984	3.1038	0.0019105	0.00863964	0.140227	0.126823	1.10569	0.268859	0.6969
ADIPOQ	7.2858	10.8743	10.0458	6.81187	8.75444	0.529048	0.655869	0.806637	0.419876	0.627353	0.406951	0.657055	0.619356	0.535682	0.99999	-0.171803	0.686446	-0.250279	0.802372	0.880231	-0.578754	0.676314	-0.855748	0.392137	0.562282	-0.700851	0.675161	-1.03805	0.299247	NA
ADIPOQ-AS1	2.77714	2.05433	2.67017	2.25485	2.43912	-0.394361	1.18501	-0.332793	0.739291	NA	-0.0394568	1.14502	-0.0344596	0.972511	NA	-0.237805	1.16846	-0.20352	0.838729	NA	-0.198348	1.18148	-0.167881	0.866677	NA	0.156556	1.22027	0.128296	0.897915	NA
ADIPOR1	3024.74	2913.35	2719.04	2933.66	2897.7	-0.0540986	0.103592	-0.522226	0.601513	0.771927	-0.153778	0.103602	-1.48431	0.137725	0.99999	-0.0443147	0.103584	-0.427815	0.668786	0.788824	0.109463	0.103804	1.05452	0.291647	0.459713	0.00978391	0.103795	0.0942623	0.924901	0.982205
ADIPOR2	8061.12	8667.09	7802.71	7735.73	8066.66	0.104474	0.0720022	1.45099	0.146782	0.305822	-0.0470394	0.0720285	-0.653067	0.513713	0.99999	-0.059123	0.0720725	-0.820328	0.412029	0.574357	-0.0120836	0.0721444	-0.167492	0.866983	0.923237	-0.163598	0.0721181	-2.26847	0.0233007	0.238432
ADK	3941.79	4034.46	3940.35	4109.99	4006.65	0.0332864	0.0925175	0.359784	0.719008	0.852803	-0.000759922	0.0924815	-0.00821702	0.993444	0.99999	0.0598671	0.0924995	0.647215	0.517493	0.667872	0.060627	0.0925835	0.654836	0.512573	0.671368	0.0265807	0.0926195	0.286989	0.774121	0.938744
ADM	5.78469	46.717	7.30484	50.0372	27.4609	3.04751	0.474854	6.41779	1.38e-10	3.75e-09	0.360657	0.551652	0.653777	0.513255	0.99999	3.13652	0.473806	6.61984	3.6e-11	1.12e-09	2.77586	0.457967	6.06127	1.35e-09	3.68e-08	0.089005	0.361803	0.246004	0.805679	0.948546
ADM2	72.4804	39.3364	67.9589	38.0801	54.464	-0.888024	0.4239	-2.09489	0.0361807	0.106325	-0.0975786	0.41378	-0.235822	0.813571	0.99999	-0.942211	0.424657	-2.21876	0.0265033	0.0709116	-0.844632	0.426428	-1.98071	0.0476234	0.117088	-0.0541865	0.436255	-0.124208	0.90115	0.976226
ADM5	75.1338	147.681	83.1342	154.365	115.079	0.972323	0.214028	4.54298	5.55e-06	6.1e-05	0.14247	0.221648	0.642775	0.52037	0.99999	1.03082	0.213522	4.82771	1.38e-06	1.6e-05	0.888353	0.213513	4.16064	3.17e-05	0.00027022	0.0585003	0.205591	0.284546	0.775992	0.939254
ADNP	8216.42	4198.34	8114.03	3903.12	6107.98	-0.968817	0.150595	-6.43324	1.25e-10	3.42e-09	-0.0181111	0.150298	-0.120501	0.904087	0.99999	-1.07339	0.150639	-7.12556	1.04e-12	4.27e-11	-1.05528	0.150667	-7.00403	2.49e-12	1.1e-10	-0.104571	0.150963	-0.692688	0.488505	0.832331
ADNP-AS1	34.6807	65.1536	41.9437	64.8518	51.6574	0.901266	0.251	3.5907	0.000329786	0.00221169	0.263067	0.261124	1.00744	0.313722	0.99999	0.887545	0.251032	3.53558	0.000406885	0.00224975	0.624478	0.248271	2.51531	0.0118929	0.0387465	-0.0137216	0.2376	-0.0577507	0.953947	0.991403
ADNP2	3868.65	2191.78	3600.55	2030.11	2922.77	-0.819894	0.205407	-3.99156	6.56e-05	0.000544422	-0.10363	0.205059	-0.505363	0.613304	0.99999	-0.929513	0.205471	-4.52381	6.07e-06	5.83e-05	-0.825884	0.205542	-4.01809	5.87e-05	0.00045795	-0.109619	0.205888	-0.532422	0.594433	0.877723
ADO	2820.82	2466.1	2808.22	2715.43	2702.64	-0.194052	0.0799613	-2.42683	0.0152316	0.0533264	-0.00648808	0.0796382	-0.0814695	0.935069	0.99999	-0.0558566	0.0797902	-0.700043	0.4839	0.640194	-0.0493685	0.079933	-0.617623	0.536824	0.691727	0.138196	0.080255	1.72196	0.0850773	0.454441
ADORA2A-AS1	0.750604	2.10749	2.20744	2.60801	1.91839	1.34759	1.46779	0.918108	0.358562	NA	1.4378	1.45391	0.988917	0.322704	NA	1.61741	1.44681	1.11792	0.263602	NA	0.179613	1.28507	0.139769	0.888842	NA	0.269823	1.30075	0.207437	0.835668	NA
ADORA2B	31.8173	21.4457	28.256	24.8132	26.5831	-0.562715	0.442643	-1.27126	0.203636	0.386725	-0.167249	0.431523	-0.387578	0.698328	0.99999	-0.326842	0.436613	-0.748584	0.454108	0.613474	-0.159593	0.441912	-0.361142	0.717993	0.829191	0.235873	0.452777	0.520947	0.602404	0.880627
ADPGK	3389.76	3731.18	3244.7	3444.53	3452.54	0.138165	0.0919477	1.50265	0.132928	0.284138	-0.0631657	0.0920345	-0.686326	0.492508	0.99999	0.0224825	0.0920362	0.244278	0.807015	0.88271	0.0856481	0.0921831	0.929109	0.352833	0.521343	-0.115683	0.0920963	-1.25611	0.209077	0.63872
ADPGK-AS1	18.0724	157.387	21.669	134.774	82.9754	3.12591	0.42586	7.34023	2.13e-13	8.94e-12	0.265566	0.456504	0.581738	0.560743	0.99999	2.89547	0.426798	6.78415	1.17e-11	4.04e-10	2.6299	0.423456	6.21056	5.28e-10	1.57e-08	-0.230446	0.390226	-0.590546	0.554825	0.861044
ADPRH	0.71845	0	0	0	0.179612	-1.86416	4.35029	-0.428513	0.668277	NA	-1.95375	4.35029	-0.449109	0.653353	NA	-1.87959	4.35029	-0.432061	0.665697	NA	0	4.40746	0	1	NA	0	4.40746	0	1	NA
ADPRHL1	8.83686	22.2096	10.0898	21.7176	15.7134	1.35693	0.503921	2.69274	0.00708674	0.0285664	0.199683	0.538399	0.370883	0.710725	0.99999	1.3243	0.504467	2.62515	0.00866096	0.0286265	1.12462	0.501872	2.24085	0.0250358	0.0702994	-0.0326265	0.464692	-0.0702109	0.944026	NA
ADPRHL2	1115.57	1433.33	1112.84	1564.32	1306.52	0.361451	0.0813536	4.44296	8.87e-06	9.26e-05	-0.0044286	0.082015	-0.0539974	0.956937	0.99999	0.486633	0.0810861	6.00144	1.96e-09	4.46e-08	0.491062	0.0814416	6.02961	1.64e-09	4.34e-08	0.125182	0.0807755	1.54976	0.1212	0.527894
ADPRM	150.437	167.102	159.151	144.067	155.189	0.154681	0.179972	0.859475	0.390079	0.598573	0.0828266	0.17983	0.460583	0.645097	0.99999	-0.0696459	0.181923	-0.382833	0.701844	0.812101	-0.152473	0.182381	-0.836012	0.403148	0.572229	-0.224327	0.182521	-1.22905	0.219054	0.651667
ADRA1A	4.88045	5.55487	3.84226	3.22057	4.37454	0.212469	0.806066	0.263588	0.792098	0.895126	-0.30622	0.833736	-0.367287	0.713405	NA	-0.533905	0.857928	-0.622319	0.533732	NA	-0.227685	0.885009	-0.257269	0.796971	NA	-0.746374	0.858993	-0.868895	0.384904	NA
ADRA1B	0	0.334355	0	0	0.0835886	1.19745	4.40736	0.271693	0.785858	NA	0	4.40736	0	1	NA	0	4.40736	0	1	NA	0	4.40746	0	1	NA	-0.977219	4.40746	-0.221719	0.824533	NA
ADRA2B	0	1.3881	0	0.277855	0.416489	3.07863	3.1093	0.990137	0.322107	NA	0	3.2449	0	1	NA	1.18202	3.2449	0.364272	0.715655	NA	1.03596	3.24494	0.319252	0.749535	NA	-1.89661	3.10934	-0.609971	0.541881	NA
ADRA2C	1.91751	3.59943	0.643422	2.95715	2.27938	0.943425	1.25511	0.751666	0.452252	NA	-1.50763	1.55588	-0.968989	0.332551	NA	0.688063	1.27019	0.541702	0.588024	NA	2.19569	1.526	1.43886	0.150191	NA	-0.255362	1.21787	-0.209679	0.833918	NA
ADRB1	32.9689	41.4366	37.2053	67.9595	44.8926	0.332673	0.298482	1.11455	0.265043	0.463518	0.167941	0.300058	0.559695	0.575687	0.99999	1.0338	0.286819	3.60436	0.000312927	0.00180313	0.865856	0.286277	3.02454	0.00249015	0.0107257	0.701124	0.284625	2.46333	0.0137654	0.181171
ADRB2	15.5307	59.2909	14.4008	36.8348	31.5143	1.92624	0.346396	5.56081	2.69e-08	4.94e-07	-0.110139	0.393901	-0.279611	0.779776	0.99999	1.23284	0.356999	3.45335	0.000553665	0.00288608	1.34298	0.367698	3.65241	0.000259791	0.00163258	-0.6934	0.316281	-2.19235	0.0283542	0.266241
ADRM1	3276.71	4340.79	3066.02	4425.98	3777.37	0.40614	0.199974	2.03096	0.0422591	0.119804	-0.0956852	0.200114	-0.478153	0.632541	0.99999	0.434167	0.199967	2.1712	0.0299162	0.0782075	0.529852	0.200049	2.64862	0.00808221	0.0281366	0.0280272	0.199909	0.1402	0.888502	0.97255
ADSL	14076.9	14501.8	14427.3	15758.5	14691.1	0.0429092	0.106173	0.404146	0.686106	0.83166	0.035489	0.10616	0.334297	0.738155	0.99999	0.162815	0.106154	1.53376	0.125088	0.240509	0.127326	0.106169	1.19928	0.230418	0.389192	0.119906	0.106181	1.12925	0.258791	0.687573
ADSS	6400.58	5412.06	6985.29	5894.5	6173.11	-0.242029	0.135503	-1.78615	0.0740742	0.183732	0.126179	0.135368	0.932122	0.351274	0.99999	-0.11838	0.135462	-0.873899	0.382173	0.546307	-0.24456	0.135464	-1.80535	0.0710203	0.160275	0.123649	0.135599	0.911871	0.361836	0.761859
ADSSL1	0.948862	3.19029	1.02679	5.41857	2.64613	1.80596	1.27906	1.41194	0.157967	NA	0.140679	1.44605	0.0972851	0.9225	NA	2.58067	1.24088	2.0797	0.0375532	NA	2.43999	1.2427	1.96346	0.0495931	NA	0.774702	1.04367	0.742285	0.457915	NA
ADTRP	0.750604	1.05127	0.33941	0	0.53532	0.441914	2.96002	0.149294	0.881321	NA	-1.12633	3.07476	-0.366315	0.71413	NA	-2.01396	3.07476	-0.654997	0.51247	NA	-0.887628	3.16775	-0.280207	0.779318	NA	-2.45587	3.05651	-0.803488	0.421692	NA
AEBP1	0.359225	0	0.34797	0.395576	0.275693	-0.726099	4.27084	-0.170013	0.865	NA	0.146094	4.27084	0.0342073	0.972712	NA	0.220258	4.27084	0.0515725	0.958869	NA	0.0741638	4.27094	0.0173648	0.986146	NA	0.946356	4.27094	0.221581	0.82464	NA
AEBP2	2936.34	1577.93	3130.38	1656.4	2325.26	-0.896262	0.191579	-4.67829	2.89e-06	3.38e-05	0.0922981	0.190942	0.483382	0.628824	0.99999	-0.825065	0.191521	-4.30796	1.65e-05	0.000141196	-0.917363	0.191537	-4.78948	1.67e-06	2.09e-05	0.0711973	0.192172	0.370487	0.71102	0.921253
AEN	2192.16	1654.68	2534.43	2169.07	2137.58	-0.405825	0.170597	-2.37886	0.0173665	0.0591755	0.20938	0.170096	1.23095	0.218342	0.99999	-0.0143826	0.170289	-0.0844598	0.932691	0.961192	-0.223762	0.170246	-1.31435	0.188729	0.336559	0.391443	0.170746	2.29255	0.0218742	0.23057
AES	2675.8	2909.02	2547.47	3180.73	2828.25	0.121081	0.119259	1.01527	0.309975	0.516326	-0.0707678	0.119338	-0.593004	0.553178	0.99999	0.249945	0.119169	2.09739	0.0359587	0.0905898	0.320713	0.119319	2.68786	0.00719108	0.0255979	0.128864	0.11924	1.08071	0.279826	0.707176
AFAP1	0.294818	0.360934	0.68738	0.381142	0.431069	0.235688	2.93454	0.0803153	0.935987	NA	1.08595	2.86954	0.378439	0.705105	NA	0.220257	2.93454	0.0750567	0.94017	NA	-0.86569	2.86957	-0.301679	0.762897	NA	-0.0154316	2.93457	-0.00525855	0.995804	NA
AFAP1-AS1	11.9533	19.3259	12.7905	16.741	15.2027	0.683012	0.43698	1.56303	0.118046	0.260587	0.0914526	0.454631	0.201158	0.840575	0.99999	0.466152	0.443473	1.05114	0.293194	0.452331	0.374699	0.445717	0.840666	0.400535	0.569785	-0.21686	0.427698	-0.50704	0.612126	NA
AFAP1L1	6.72109	6.00974	4.21706	7.93772	6.2214	-0.172324	0.674884	-0.255339	0.798462	0.898378	-0.665512	0.703436	-0.946087	0.344104	NA	0.230615	0.651863	0.353779	0.723505	0.82602	0.896127	0.703001	1.27472	0.20241	0.353469	0.402939	0.67443	0.597451	0.550206	NA
AFAP1L2	0.589637	0.692811	0.608025	1.45015	0.835156	0.232869	2.16779	0.107422	0.914454	NA	0.0890296	2.17706	0.0408944	0.96738	NA	1.26932	2.03942	0.622395	0.533682	NA	1.18029	2.04951	0.575892	0.564689	NA	1.03646	2.03966	0.508152	0.611347	NA
AFDN	703.859	700.862	692.377	606.551	675.912	-0.00676265	0.138459	-0.0488422	0.961045	0.98234	-0.023676	0.138277	-0.171221	0.86405	0.99999	-0.212455	0.139027	-1.52816	0.126473	0.242602	-0.188779	0.139399	-1.35424	0.17566	0.318545	-0.205693	0.139579	-1.47366	0.140573	0.552596
AFDN-AS1	7.45933	7.76868	6.36597	7.39556	7.24738	0.0624084	0.709094	0.0880114	0.929868	0.96743	-0.231378	0.719146	-0.32174	0.74765	0.99999	0.00543841	0.71125	0.00764628	0.993899	0.996973	0.236816	0.728443	0.325099	0.745106	0.847044	-0.05697	0.718521	-0.0792878	0.936804	NA
AFF1	5006.1	2708.42	4521.62	2336.6	3643.19	-0.886643	0.0912561	-9.71598	2.58e-22	2.83e-20	-0.14707	0.0906082	-1.62314	0.10456	0.99999	-1.09876	0.0914887	-12.0098	3.16e-33	1.37e-30	-0.951688	0.0916355	-10.3856	2.88e-25	7.44e-23	-0.212115	0.0922762	-2.29869	0.0215224	0.228544
AFF2	4808.81	3882.95	4995.91	3593.65	4320.33	-0.308443	0.10581	-2.91506	0.00355616	0.0161907	0.0551878	0.105571	0.522758	0.601143	0.99999	-0.419531	0.105881	-3.96228	7.42e-05	0.000523327	-0.474719	0.105916	-4.48205	7.39e-06	7.64e-05	-0.111088	0.106154	-1.04648	0.29534	0.71865
AFF3	9.0746	7.15065	4.3221	4.12944	6.1692	-0.35675	0.719602	-0.495761	0.620063	0.785168	-1.07965	0.757976	-1.42439	0.154334	NA	-1.1421	0.768369	-1.48639	0.137176	0.257596	-0.0624431	0.825492	-0.0756435	0.939703	0.966452	-0.785346	0.790402	-0.993603	0.320416	NA
AFF4	1456.17	1252.72	1440.31	1079.61	1307.2	-0.218159	0.0892583	-2.44414	0.01452	0.0513326	-0.0161501	0.0886603	-0.182157	0.855459	0.99999	-0.43067	0.0897654	-4.79773	1.6e-06	1.83e-05	-0.41452	0.0900305	-4.60421	4.14e-06	4.66e-05	-0.21251	0.0906195	-2.34508	0.0190228	0.216131
AFG3L1P	961.852	847.518	739.711	639.164	797.061	-0.182087	0.113684	-1.6017	0.109222	0.246045	-0.377578	0.113975	-3.31281	0.00092365	0.0928639	-0.592648	0.114911	-5.15744	2.5e-07	3.45e-06	-0.215069	0.116114	-1.85223	0.0639932	0.147518	-0.41056	0.115828	-3.54458	0.000393235	0.0183679
AFG3L2	7790.18	6698.28	8093.85	6781.97	7341.07	-0.217992	0.089257	-2.4423	0.014594	0.0515343	0.0551696	0.0891215	0.619038	0.535891	0.99999	-0.199833	0.0892495	-2.23904	0.0251533	0.0680175	-0.255003	0.0892746	-2.85639	0.00428491	0.0167867	0.0181592	0.0894099	0.2031	0.839057	0.959026
AFG3L2P1	2.15525	2.7521	2.63477	1.46458	2.25167	0.313674	1.20681	0.25992	0.794925	NA	0.240467	1.20561	0.199457	0.841905	NA	-0.655374	1.305	-0.502201	0.615526	NA	-0.895841	1.298	-0.690168	0.490089	NA	-0.969048	1.29912	-0.745927	0.455712	NA
AFMID	1773.71	2079.16	1770.96	1994.44	1904.57	0.230062	0.103555	2.22164	0.0263073	0.0824218	-0.00138535	0.103732	-0.0133551	0.989344	0.99999	0.171236	0.103624	1.65247	0.098439	0.200075	0.172621	0.103792	1.66314	0.096285	0.202284	-0.058826	0.103615	-0.567734	0.570216	0.869033
AFTPH	2112.31	2595.24	1977.65	2368.67	2263.47	0.296727	0.0949375	3.1255	0.00177505	0.00912178	-0.0950035	0.0952842	-0.997054	0.318738	0.99999	0.164903	0.0950782	1.7344	0.0828479	0.175469	0.259907	0.0953467	2.72591	0.00641238	0.023271	-0.131824	0.0950003	-1.38761	0.165255	0.582265
AGA	594.437	724.734	611.541	732.112	665.706	0.285355	0.1793	1.5915	0.111497	0.249696	0.0404113	0.179622	0.224979	0.821995	0.99999	0.297886	0.179274	1.66163	0.0965878	0.197322	0.257475	0.179472	1.43463	0.151394	0.28505	0.0125307	0.179149	0.0699459	0.944237	0.988664
AGAP1	21.8107	22.0322	19.8096	20.7568	21.1023	0.00126252	0.394745	0.00319832	0.997448	0.998765	-0.155566	0.396748	-0.392103	0.694982	0.99999	-0.111422	0.397744	-0.280136	0.779373	0.865088	0.0441439	0.405808	0.10878	0.913377	0.951802	-0.112685	0.403849	-0.279027	0.780224	NA
AGAP10P	5.83673	5.93743	2.59937	9.65443	6.00699	0.0750828	0.808727	0.0928407	0.92603	0.965158	-1.10845	0.890709	-1.24446	0.21333	NA	0.759901	0.77925	0.975171	0.329476	0.491423	1.86835	0.871288	2.14436	0.0320043	0.0857236	0.684819	0.787287	0.869846	0.384385	NA
AGAP11	4.75906	3.15628	2.61765	3.35586	3.47221	-0.561656	1.02531	-0.547794	0.583834	NA	-0.827706	1.0399	-0.795945	0.426064	NA	-0.516161	1.02093	-0.50558	0.613151	NA	0.311545	1.08171	0.288011	0.773338	NA	0.0454954	1.06769	0.0426112	0.966011	NA
AGAP12P	4.12974	9.79643	5.52103	5.7573	6.30113	1.19572	0.714897	1.67257	0.0944118	0.221159	0.3762	0.748434	0.50265	0.61521	NA	0.39724	0.751599	0.528527	0.597134	0.733264	0.02104	0.737259	0.0285382	0.977233	0.988119	-0.798475	0.703189	-1.13551	0.256164	NA
AGAP13P	2.13546	1.41468	3.01814	3.80917	2.59436	-0.658995	1.29834	-0.507569	0.611756	NA	0.43172	1.18153	0.365391	0.714819	NA	0.733463	1.16767	0.628142	0.529911	NA	0.301743	1.14577	0.263353	0.792278	NA	1.39246	1.26589	1.09999	0.271337	NA
AGAP2	519.393	232.251	382.856	235.9	342.6	-1.16254	0.169191	-6.87117	6.37e-12	2.16e-10	-0.440356	0.16514	-2.66656	0.00766325	0.383832	-1.13765	0.168999	-6.7317	1.68e-11	5.59e-10	-0.697291	0.170738	-4.08399	4.43e-05	0.000359624	0.0248915	0.174659	0.142515	0.886673	0.97255
AGAP2-AS1	0.54502	2.36458	0.67882	1.539	1.28186	2.07155	2.00095	1.03528	0.300537	NA	0.24261	2.17288	0.111654	0.911098	NA	1.40226	2.04509	0.685672	0.49292	NA	1.15965	2.02752	0.571957	0.567351	NA	-0.669288	1.84207	-0.363334	0.716355	NA
AGAP3	1586.69	1074.76	1560.86	1256.33	1369.66	-0.561429	0.165596	-3.39035	0.000698044	0.00414293	-0.0233588	0.164871	-0.141679	0.887334	0.99999	-0.335364	0.165298	-2.02885	0.0424738	0.10351	-0.312006	0.165435	-1.88597	0.0592993	0.138787	0.226064	0.166158	1.36054	0.173658	0.59276
AGAP4	78.6318	83.4597	68.9519	87.6754	79.6797	0.0877347	0.203268	0.431621	0.666017	0.817764	-0.183132	0.206133	-0.888418	0.374316	0.99999	0.158995	0.202061	0.786866	0.43136	0.591706	0.342127	0.206971	1.65302	0.0983269	0.205353	0.0712599	0.204118	0.349112	0.727005	0.925541
AGAP5	90.828	111.316	73.606	84.8951	90.1612	0.296448	0.185636	1.59694	0.11028	0.24777	-0.297078	0.19288	-1.54022	0.123506	0.99999	-0.0947353	0.19085	-0.496385	0.619623	0.750663	0.202342	0.197153	1.02632	0.304739	0.473298	-0.391184	0.190072	-2.05809	0.0395817	0.314096
AGAP6	433.352	437.268	423.593	363.54	414.438	0.0153612	0.138299	0.111073	0.911559	0.958638	-0.0291763	0.138118	-0.211242	0.832698	0.99999	-0.253431	0.139505	-1.81664	0.0692725	0.153066	-0.224255	0.140135	-1.60027	0.109539	0.223467	-0.268792	0.140314	-1.91564	0.0554107	0.37162
AGAP7P	11.6783	8.04245	8.06788	8.8466	9.15881	-0.541192	0.566241	-0.955761	0.339193	0.54705	-0.524912	0.56055	-0.936423	0.349056	0.99999	-0.427231	0.559376	-0.763764	0.445008	0.604959	0.0976808	0.586608	0.166518	0.867749	0.923459	0.113961	0.592049	0.192485	0.847362	NA
AGAP9	56.1347	58.173	48.6393	47.5632	52.6275	0.0505689	0.266143	0.190006	0.849304	0.926503	-0.21069	0.269114	-0.782901	0.433686	0.99999	-0.239712	0.271125	-0.884137	0.376622	0.540632	-0.029022	0.276713	-0.104881	0.91647	0.953832	-0.290281	0.273825	-1.0601	0.2891	0.71471
AGBL1	0	0.360934	1.03535	0.381142	0.444357	1.19745	3.2551	0.367869	0.712971	NA	2.64435	3.14269	0.841429	0.400108	NA	1.18202	3.2551	0.363129	0.716509	NA	-1.46233	3.14274	-0.465306	0.641713	NA	-0.0154316	3.25515	-0.00474066	0.996218	NA
AGBL2	22.2022	30.736	20.4199	33.8695	26.8069	0.466433	0.397902	1.17223	0.241105	0.434234	-0.125404	0.410146	-0.305754	0.759792	0.99999	0.589993	0.395294	1.49254	0.135556	0.255395	0.715397	0.402423	1.77772	0.0754491	0.168103	0.12356	0.389937	0.316873	0.75134	0.933766
AGBL3	149.698	281.849	167.306	255.835	213.672	0.913633	0.221779	4.11957	3.8e-05	0.000336741	0.161447	0.225165	0.717016	0.473364	0.99999	0.769371	0.222381	3.45969	0.00054079	0.00282799	0.607923	0.222225	2.73563	0.00622616	0.0227411	-0.144263	0.218793	-0.659359	0.509666	0.842746
AGBL4	2.73252	2.10997	0.695941	0.936852	1.61882	-0.360645	1.34071	-0.268995	0.787933	NA	-2.00858	1.57199	-1.27773	0.201345	NA	-1.45812	1.47781	-0.986676	0.323801	NA	0.550468	1.72448	0.319207	0.749569	NA	-1.09747	1.51664	-0.723621	0.469299	NA
AGBL5	1138.57	1518.93	1125.95	1544.57	1332.01	0.415897	0.117109	3.55136	0.000383251	0.00252012	-0.0165376	0.117662	-0.140552	0.888224	0.99999	0.438483	0.117076	3.74528	0.000180189	0.00112037	0.455021	0.117336	3.87794	0.000105344	0.00075089	0.022586	0.116782	0.193403	0.846643	0.961571
AGER	97.3137	82.2242	84.2438	80.531	86.0782	-0.247783	0.234507	-1.05661	0.290688	0.494362	-0.215221	0.232973	-0.9238	0.35559	0.99999	-0.289496	0.234943	-1.2322	0.217876	0.365571	-0.0742753	0.238696	-0.311171	0.755671	0.854451	-0.0417127	0.240193	-0.173663	0.86213	0.965907
AGFG1	2882.39	2466.32	2912.15	2492.44	2688.32	-0.225196	0.106599	-2.11255	0.0346392	0.102853	0.0146771	0.106316	0.138052	0.8902	0.99999	-0.209495	0.106583	-1.96555	0.0493505	0.117029	-0.224172	0.106671	-2.10153	0.0355948	0.0931687	0.0157004	0.106953	0.146797	0.883292	0.972176
AGFG2	101.961	132.827	112.084	157.911	126.196	0.379746	0.165295	2.29738	0.0215969	0.0704361	0.133541	0.167193	0.798719	0.424453	0.99999	0.631355	0.162507	3.88508	0.000102294	0.000688142	0.497814	0.162649	3.06066	0.00220851	0.00968861	0.251609	0.160697	1.56573	0.117411	0.52035
AGGF1	1320.65	979.049	1356.52	1063.41	1179.91	-0.43312	0.0951149	-4.55365	5.27e-06	5.84e-05	0.0380491	0.0938449	0.405447	0.685149	0.99999	-0.314434	0.0947957	-3.31696	0.000910026	0.00436605	-0.352483	0.0949703	-3.7115	0.000206031	0.00133349	0.118687	0.0962255	1.23342	0.217418	0.648551
AGGF1P1	2.33372	0.358457	0.304012	1.05457	1.01269	-2.63506	1.84477	-1.42839	0.153179	NA	-2.72465	1.84477	-1.47696	0.139686	NA	-1.1672	1.64603	-0.709098	0.478263	NA	1.55746	1.95722	0.795752	0.426176	NA	1.46786	1.95722	0.749975	0.45327	NA
AGGF1P2	0.54502	0	0	0.762284	0.326826	-1.51009	4.0705	-0.370984	0.71065	NA	-1.59968	4.0705	-0.392995	0.694323	NA	0.451167	4.01854	0.112271	0.910608	NA	2.05085	4.05011	0.50637	0.612597	NA	1.96126	4.05011	0.484248	0.62821	NA
AGGF1P3	0	0	0.304012	0	0.0760031	0	4.40736	0	1	NA	1.10785	4.40736	0.251364	0.801532	NA	0	4.40736	0	1	NA	-0.887624	4.40746	-0.201391	0.840393	NA	0	4.40746	0	1	NA
AGK	1302.24	1272.9	1307.48	1223.76	1276.59	-0.0337335	0.0875048	-0.385505	0.699863	0.840013	0.00505453	0.0872275	0.0579465	0.953791	0.99999	-0.0907542	0.0876284	-1.03567	0.300355	0.460267	-0.0958088	0.0878885	-1.09012	0.275662	0.441425	-0.0570207	0.0881638	-0.646759	0.517788	0.845361
AGL	1954.83	1919.04	1961.69	1771.81	1901.84	-0.0273854	0.0953087	-0.287333	0.773857	0.884392	0.00455895	0.0951489	0.0479139	0.961785	0.99999	-0.141341	0.0954704	-1.48047	0.138747	0.25971	-0.1459	0.0956285	-1.5257	0.127085	0.250239	-0.113956	0.0957876	-1.18967	0.234175	0.667781
AGMAT	217.58	251.293	245.611	267.204	245.422	0.211618	0.194676	1.08703	0.277025	0.478416	0.17764	0.194399	0.913788	0.360828	0.99999	0.303218	0.1942	1.56137	0.118437	0.230341	0.125578	0.193993	0.647333	0.517417	0.675001	0.0915993	0.194271	0.471503	0.637281	0.893515
AGMO	1.32788	1.39058	1.63481	1.728	1.52032	0.15323	1.47851	0.103638	0.917457	NA	0.384927	1.44279	0.266793	0.789629	NA	0.455488	1.44344	0.315557	0.752339	NA	0.0705607	1.41698	0.0497965	0.960285	NA	0.302257	1.45334	0.207975	0.835249	NA
AGO1	2281.65	2000.16	2146.93	1827.99	2064.18	-0.19048	0.124781	-1.52651	0.126883	0.274152	-0.0880738	0.1246	-0.706852	0.479658	0.99999	-0.319131	0.124917	-2.55474	0.0106268	0.0339491	-0.231057	0.1251	-1.84698	0.0647499	0.148866	-0.128651	0.12528	-1.02691	0.304465	0.726604
AGO2	407.233	336.842	350.52	253.545	337.035	-0.273796	0.172037	-1.59149	0.111499	0.249696	-0.217103	0.171433	-1.2664	0.20537	0.99999	-0.679444	0.174047	-3.9038	9.47e-05	0.000644355	-0.462342	0.175265	-2.63796	0.00834062	0.0288418	-0.405649	0.175856	-2.30671	0.0210711	0.226106
AGO3	991.441	997.111	924.471	842.919	938.985	0.00726619	0.102915	0.0706036	0.943713	0.97435	-0.101024	0.102965	-0.981156	0.326516	0.99999	-0.232901	0.103547	-2.24922	0.0244985	0.0665529	-0.131876	0.104089	-1.26695	0.205172	0.356921	-0.240167	0.104041	-2.3084	0.0209771	0.225922
AGO4	900.855	771.747	773.726	646.633	773.24	-0.224142	0.13746	-1.6306	0.102975	0.235686	-0.220155	0.137246	-1.60409	0.108694	0.99999	-0.479364	0.138118	-3.47068	0.000519138	0.00273912	-0.259209	0.138818	-1.86726	0.0618654	0.143513	-0.255222	0.139029	-1.83575	0.0663952	0.403367
AGPAT1	1237.28	1383.1	1123.33	1449.89	1298.4	0.160381	0.111893	1.43334	0.151762	0.313015	-0.140208	0.112267	-1.24888	0.211709	0.99999	0.227278	0.111784	2.03319	0.0420335	0.102675	0.367486	0.112259	3.27357	0.00106199	0.00530812	0.0668975	0.111885	0.597914	0.549898	0.858769
AGPAT2	328.774	432.303	322.498	531.678	403.813	0.396742	0.291382	1.36159	0.173328	0.34389	-0.0274382	0.292142	-0.0939207	0.925172	0.99999	0.694412	0.29084	2.3876	0.0169587	0.049647	0.72185	0.291229	2.47864	0.0131886	0.0420963	0.29767	0.290466	1.0248	0.305458	0.727026
AGPAT3	2599.8	2126.83	2466.07	2095.1	2321.95	-0.289078	0.135448	-2.13424	0.0328229	0.0989096	-0.0758437	0.135208	-0.56094	0.574838	0.99999	-0.31024	0.135466	-2.29017	0.0220117	0.0612802	-0.234397	0.135605	-1.72852	0.0838947	0.182173	-0.0211623	0.135844	-0.155784	0.876203	0.970021
AGPAT4	7.61801	9.78405	6.62718	8.11318	8.0356	0.379578	0.659768	0.57532	0.565075	0.746316	-0.188117	0.681621	-0.275985	0.78256	0.99999	0.0914174	0.671607	0.136117	0.891729	0.934957	0.279535	0.687267	0.406734	0.684204	0.806187	-0.28816	0.665599	-0.432934	0.665063	NA
AGPAT5	4083.63	3504.05	4448.92	3758.43	3948.76	-0.220867	0.104979	-2.10392	0.0353855	0.104456	0.123622	0.104721	1.18049	0.237806	0.99999	-0.119113	0.104911	-1.13537	0.256222	0.41191	-0.242735	0.104916	-2.31361	0.0206894	0.0604018	0.101754	0.105173	0.967491	0.333299	0.744686
AGPS	7035.77	6431.42	7132.5	6341.12	6735.2	-0.129601	0.13803	-0.938937	0.347763	0.555908	0.0196964	0.137967	0.142761	0.886479	0.99999	-0.149719	0.138036	-1.08464	0.27808	0.435518	-0.169416	0.138062	-1.2271	0.219786	0.375697	-0.0201182	0.138125	-0.145653	0.884195	0.972542
AGRN	156.774	235.791	163.716	269.449	206.433	0.591999	0.4845	1.22187	0.221755	0.410497	0.0647491	0.485638	0.133328	0.893934	0.99999	0.785161	0.4841	1.6219	0.104825	0.209636	0.720412	0.484303	1.48752	0.136876	0.264733	0.193163	0.483162	0.399788	0.689313	0.913831
AGTPBP1	1611.55	1327.67	1672.52	1247.33	1464.77	-0.280211	0.0846332	-3.31088	0.000930028	0.00529202	0.0531099	0.083805	0.633731	0.526256	0.99999	-0.368903	0.0848302	-4.34873	1.37e-05	0.000119641	-0.422013	0.0849649	-4.96691	6.8e-07	9.39e-06	-0.0886926	0.0857819	-1.03393	0.301168	0.722209
AGTR1	0.359225	0.668709	0	0	0.256983	1.06937	4.37313	0.244533	0.806818	NA	-0.815693	4.40736	-0.185075	0.85317	NA	-0.741529	4.40736	-0.168248	0.866388	NA	0	4.40746	0	1	NA	-1.8109	4.37324	-0.414087	0.67881	NA
AGTRAP	570.413	546.641	526.372	601.435	561.215	-0.0614486	0.395379	-0.155417	0.876493	0.941922	-0.116146	0.39534	-0.293786	0.768921	0.99999	0.0756397	0.395226	0.191383	0.848225	0.908609	0.191785	0.395489	0.484932	0.627724	0.765397	0.137088	0.395527	0.346596	0.728895	0.926258
AGXT2	0.250201	0.334355	0	0	0.146139	0.235698	4.40736	0.0534782	0.957351	NA	-0.815685	4.40736	-0.185074	0.853171	NA	-0.741521	4.40736	-0.168246	0.86639	NA	0	4.40746	0	1	NA	-0.977219	4.40746	-0.221719	0.824533	NA
AHCTF1	3754.96	3174.54	3911.76	3017.51	3464.69	-0.242393	0.114186	-2.12279	0.0337713	0.100769	0.0591206	0.113947	0.518843	0.60387	0.99999	-0.31485	0.114238	-2.7561	0.00584955	0.0206723	-0.373971	0.114276	-3.27251	0.00106596	0.00532435	-0.0724576	0.114515	-0.632737	0.526905	0.849711
AHCTF1P1	20.9462	15.3995	16.5717	16.1524	17.2674	-0.427216	0.438357	-0.974586	0.329766	0.538001	-0.314961	0.431251	-0.730343	0.465181	0.99999	-0.348382	0.435013	-0.800855	0.423216	0.583972	-0.0334209	0.447681	-0.0746534	0.94049	0.966774	0.0788343	0.45453	0.173441	0.862304	NA
AHCY	13455.6	15490.2	13572.1	16599.2	14779.3	0.203222	0.0838146	2.42466	0.0153226	0.0535337	0.0124154	0.0838354	0.148093	0.882269	0.99999	0.302843	0.083796	3.61405	0.000301448	0.00174863	0.290428	0.0838202	3.46489	0.000530455	0.00296365	0.0996207	0.0837994	1.1888	0.234519	0.668062
AHCYL1	5691.32	6876.57	5520.84	6726.42	6203.79	0.27301	0.0638844	4.2735	1.92e-05	0.000185224	-0.0438607	0.0640271	-0.685033	0.493323	0.99999	0.240962	0.0639028	3.77076	0.00016275	0.00102538	0.284823	0.0640158	4.44926	8.62e-06	8.73e-05	-0.0320475	0.063873	-0.501737	0.615853	0.885047
AHCYL2	737.186	772.351	722.685	666.262	724.621	0.0671253	0.109451	0.613291	0.539684	0.726765	-0.0281778	0.109471	-0.257399	0.796871	0.99999	-0.145941	0.110122	-1.32526	0.185083	0.32389	-0.117763	0.110587	-1.06489	0.286925	0.454023	-0.213066	0.110566	-1.92704	0.0539746	0.366278
AHCYP1	0.54502	0	0	0.277855	0.205719	-1.5077	4.37872	-0.344325	0.730602	NA	-1.5973	4.37872	-0.364787	0.715271	NA	-0.561346	4.37872	-0.128199	0.897992	NA	1.03595	4.40746	0.235045	0.814174	NA	0.946356	4.40746	0.214717	0.829988	NA
AHCYP2	0	0	0	0.762284	0.190571	0	4.40736	0	1	NA	0	4.40736	0	1	NA	2.1991	4.3593	0.504462	0.613937	NA	2.05304	4.3594	0.470946	0.637679	NA	1.96345	4.3594	0.450394	0.652427	NA
AHCYP4	0	0	1.03535	0.277855	0.328301	0	4.07002	0	1	NA	2.64809	3.98049	0.665267	0.50588	NA	1.182	4.07002	0.290417	0.771497	NA	-1.46608	3.98057	-0.36831	0.712642	NA	0.946357	4.0701	0.232514	0.816138	NA
AHCYP7	0	0.334355	0	0.395576	0.182483	1.19744	4.40736	0.271691	0.78586	NA	0	4.40736	0	1	NA	1.18201	4.40736	0.26819	0.788553	NA	1.03595	4.40746	0.235045	0.814174	NA	-0.0154315	4.40746	-0.00350122	0.997206	NA
AHCYP8	0	0	0.33941	0	0.0848525	0	4.40736	0	1	NA	1.10785	4.40736	0.251364	0.801532	NA	0	4.40736	0	1	NA	-0.887624	4.40746	-0.201391	0.840393	NA	0	4.40746	0	1	NA
AHDC1	239.744	216.666	287.153	253.496	249.265	-0.143027	0.264188	-0.541383	0.588244	0.763293	0.262126	0.262332	0.999213	0.317692	0.99999	0.0857691	0.263245	0.325815	0.744564	0.841642	-0.176357	0.262824	-0.671005	0.502217	0.662407	0.228796	0.264677	0.864435	0.387349	0.775806
AHI1	2764.5	2395.07	2803.72	2082.58	2511.47	-0.206962	0.112484	-1.83993	0.0657783	0.168531	0.0205983	0.112217	0.183558	0.85436	0.99999	-0.408633	0.112686	-3.62628	0.00028753	0.00167717	-0.429231	0.112768	-3.80631	0.000141058	0.000963427	-0.20167	0.113034	-1.78416	0.074398	0.428716
AHNAK	8140.85	4689.83	6356.09	4212.59	5849.84	-0.795716	0.184122	-4.32168	1.55e-05	0.000153031	-0.356995	0.183992	-1.94027	0.0523469	0.99999	-0.950174	0.18417	-5.15922	2.48e-07	3.42e-06	-0.593179	0.184255	-3.21935	0.00128483	0.00620679	-0.154458	0.184384	-0.8377	0.402199	0.783673
AHNAK2	0.609426	3.59695	0	2.78258	1.74724	2.58491	1.66663	1.55098	0.120906	NA	-1.71213	1.99022	-0.860272	0.389639	NA	2.21678	1.68397	1.3164	0.188039	NA	3.92891	1.78459	2.20157	0.0276955	NA	-0.368129	1.41472	-0.260214	0.794699	NA
AHR	631.591	841.394	621.827	686.846	695.414	0.412964	0.169823	2.43173	0.015027	0.0527907	-0.0227711	0.170519	-0.13354	0.893766	0.99999	0.123505	0.170388	0.724842	0.468549	0.626523	0.146276	0.170723	0.856801	0.391555	0.562065	-0.289459	0.170029	-1.70241	0.0886778	0.462937
AHRR	192.814	128.946	174.105	117.084	153.237	-0.58062	0.193673	-2.99795	0.00271806	0.0129867	-0.148415	0.189182	-0.784512	0.432739	0.99999	-0.721362	0.195074	-3.69789	0.000217397	0.00131882	-0.572946	0.196888	-2.91001	0.0036142	0.0146329	-0.140742	0.201207	-0.699488	0.484247	0.830738
AHSA1	4473.77	4947.89	4629.34	5670.04	4930.26	0.145691	0.11942	1.21999	0.222468	0.411466	0.049605	0.119423	0.415371	0.67787	0.99999	0.342473	0.119341	2.8697	0.0041086	0.015385	0.292868	0.119376	2.45332	0.0141543	0.0445124	0.196782	0.119373	1.64847	0.0992565	0.485521
AHSA2	977.175	951.745	909.393	838.601	919.228	-0.0379515	0.155204	-0.244526	0.806823	0.902161	-0.102875	0.155165	-0.663004	0.507328	0.99999	-0.222796	0.15554	-1.4324	0.152028	0.279133	-0.119922	0.155908	-0.769183	0.441785	0.609422	-0.184845	0.155947	-1.1853	0.235897	0.668516
AHSP	0.589637	0	0	0	0.147409	-1.60904	4.36993	-0.368207	0.712719	NA	-1.69863	4.36993	-0.388709	0.697491	NA	-1.62447	4.36993	-0.371738	0.710088	NA	0	4.40746	0	1	NA	0	4.40746	0	1	NA
AICDA	3.95641	3.2385	1.98279	1.728	2.72642	-0.289957	1.03652	-0.279742	0.779676	NA	-0.985937	1.09242	-0.902526	0.366778	NA	-1.1885	1.1253	-1.05616	0.290894	NA	-0.202559	1.20593	-0.167969	0.866608	NA	-0.898539	1.15554	-0.777594	0.436808	NA
AIDA	1617.79	1950	1580.92	1924.42	1768.29	0.268913	0.105858	2.54031	0.0110753	0.0410588	-0.033525	0.106141	-0.315852	0.752115	0.99999	0.248811	0.105882	2.34989	0.018779	0.0539874	0.282336	0.106108	2.66085	0.00779448	0.0273015	-0.0201024	0.105825	-0.18996	0.849341	0.962327
AIF1	5337.89	5798.16	5629.66	5879.55	5661.32	0.119429	0.0861316	1.38658	0.165569	0.33307	0.0769436	0.0861088	0.893562	0.371556	0.99999	0.139381	0.0861216	1.61843	0.105571	0.210755	0.0624379	0.0861489	0.724767	0.468595	0.633394	0.0199529	0.0861717	0.231548	0.816889	0.951727
AIF1L	0.654043	0.334355	0.304012	0	0.323103	-0.77062	3.49136	-0.220722	0.825309	NA	-0.860216	3.49136	-0.246385	0.805385	NA	-1.74784	3.49136	-0.50062	0.616639	NA	-0.887627	3.55055	-0.249997	0.802589	NA	-0.977222	3.55055	-0.275232	0.783138	NA
AIFM1	3867.99	3793.24	3860.73	3959.4	3870.34	-0.0284774	0.0792813	-0.359195	0.719449	0.852927	-0.00308314	0.0791893	-0.0389337	0.968943	0.99999	0.0330132	0.0792301	0.416675	0.676916	0.794578	0.0360963	0.079332	0.455004	0.649107	0.780914	0.0614907	0.0794239	0.774208	0.438808	0.805109
AIFM2	13.8138	28.4968	10.5317	15.3436	17.0465	1.04158	0.694466	1.49983	0.133659	0.285177	-0.397591	0.72245	-0.550336	0.582089	0.99999	0.124402	0.71053	0.175083	0.861014	0.915906	0.521992	0.724614	0.720373	0.471295	0.635816	-0.917177	0.696716	-1.31643	0.18803	NA
AIFM3	0	0.692811	3.59076	0.277855	1.14036	2.08356	2.10686	0.988942	0.322692	NA	4.44991	1.89268	2.35111	0.0187173	NA	1.18204	2.186	0.540731	0.588693	NA	-3.26787	1.8927	-1.72657	0.0842447	NA	-0.901518	2.10687	-0.427894	0.668728	NA
AIG1	1068.89	1148.44	1129.07	1265.19	1152.9	0.103616	0.128967	0.803434	0.421724	0.62869	0.078859	0.128861	0.611972	0.540556	0.99999	0.242591	0.128738	1.88437	0.0595147	0.135621	0.163732	0.128828	1.27093	0.203752	0.355302	0.138975	0.128934	1.07787	0.281091	0.707988
AIM1	3946.99	2773.49	4186.78	3038.75	3486.5	-0.509746	0.0816388	-6.24393	4.27e-10	1.06e-08	0.0846832	0.0810279	1.04511	0.295972	0.99999	-0.3776	0.0814963	-4.63334	3.6e-06	3.7e-05	-0.462283	0.0815301	-5.67009	1.43e-08	2.97e-07	0.132147	0.0821372	1.60885	0.107648	0.503415
AIM1L	14.3837	10.6388	17.1077	15.5336	14.416	-0.434798	0.54585	-0.796552	0.425712	0.631785	0.249116	0.518983	0.480008	0.631222	0.99999	0.134085	0.524568	0.25561	0.798252	0.877433	-0.115031	0.521576	-0.220545	0.825447	0.897121	0.568883	0.548317	1.03751	0.299499	NA
AIM2	2.19987	7.06101	5.64434	6.04958	5.2387	1.61479	0.830072	1.94536	0.0517313	0.139912	1.29025	0.841059	1.53408	0.125011	NA	1.37342	0.840724	1.63361	0.102341	0.206238	0.083167	0.748258	0.111147	0.911499	0.950475	-0.241374	0.735887	-0.328005	0.742908	NA
AIMP1	5426.96	6031.15	5991.43	5630.08	5769.9	0.152349	0.121356	1.2554	0.209335	0.394387	0.142894	0.121329	1.17774	0.238901	0.99999	0.0534171	0.121391	0.44004	0.659908	0.781883	-0.0894769	0.121388	-0.737114	0.461053	0.626308	-0.0989323	0.121415	-0.81483	0.41517	0.791974
AIMP2	1794.51	1914.92	1875.53	2284.62	1967.4	0.0947716	0.118269	0.801319	0.422947	0.629759	0.0643177	0.118206	0.544115	0.586363	0.99999	0.349038	0.118008	2.95774	0.003099	0.012136	0.28472	0.118081	2.41122	0.0158994	0.0488101	0.254266	0.118145	2.15216	0.031385	0.280862
AIP	1752.42	1754.75	1587.19	1837.76	1733.03	0.00252502	0.182548	0.0138321	0.988964	0.995065	-0.142607	0.182594	-0.781006	0.434799	0.99999	0.0695569	0.182496	0.381142	0.703098	0.812883	0.212164	0.182703	1.16125	0.24554	0.406881	0.0670318	0.182657	0.366983	0.713632	0.921253
AIPL1	9.95905	7.03938	11.9627	9.05631	9.50435	-0.505865	0.682486	-0.741209	0.458567	0.660821	0.268221	0.647306	0.414364	0.678607	0.99999	-0.184616	0.666676	-0.27692	0.781842	0.86659	-0.452836	0.662705	-0.683315	0.494408	0.656043	0.321249	0.697109	0.460831	0.64492	NA
AIRE	0.359225	1.00306	0.33941	0.762284	0.615996	1.65823	3.01398	0.550178	0.582197	NA	0.146083	3.12233	0.0467867	0.962683	NA	1.22233	3.05534	0.400064	0.689109	NA	1.07625	3.05538	0.352247	0.724653	NA	-0.435895	2.94457	-0.148034	0.882316	NA
AJAP1	1.07767	0.360934	0.643422	0	0.520508	-1.47685	3.11117	-0.474692	0.635007	NA	-0.699446	3.05854	-0.228687	0.819113	NA	-2.45407	3.11117	-0.788793	0.430233	NA	-1.75463	3.1854	-0.550833	0.581748	NA	-0.977223	3.23598	-0.301987	0.762662	NA
AJUBA	272.208	114.721	308.87	134.769	207.642	-1.24854	0.291816	-4.27853	1.88e-05	0.000181664	0.182533	0.28461	0.641343	0.5213	0.99999	-1.00453	0.290093	-3.46277	0.000534648	0.00280685	-1.18706	0.289963	-4.09383	4.24e-05	0.000346633	0.244019	0.297039	0.821505	0.411359	0.790077
AK1	78.4067	128.443	79.4164	136.981	105.812	0.722235	0.249212	2.89807	0.00375463	0.0169517	0.0231116	0.255149	0.0905807	0.927826	0.99999	0.808803	0.248513	3.25457	0.00113565	0.00527137	0.785692	0.249862	3.1445	0.0016637	0.00771027	0.0865682	0.243796	0.355084	0.722527	0.924582
AK2	45453.4	47254.5	47955.9	48382.8	47261.7	0.0560639	0.0962806	0.582297	0.560367	0.742872	0.077325	0.0962748	0.803169	0.421877	0.99999	0.0901501	0.0962788	0.936344	0.349096	0.511105	0.0128252	0.0962816	0.133205	0.894031	0.940654	0.0340862	0.0962875	0.354004	0.723336	0.924608
AK2P1	0.250201	0.334355	0.68738	1.14343	0.603841	0.235683	2.83827	0.0830375	0.933822	NA	1.08476	2.77116	0.391447	0.695467	NA	1.81014	2.70489	0.66921	0.503361	NA	0.72538	2.63441	0.275349	0.783048	NA	1.57446	2.70492	0.582072	0.560518	NA
AK2P2	5.58643	4.57344	2.58225	8.91788	5.415	-0.291171	0.754334	-0.385998	0.699498	0.839692	-1.09536	0.819422	-1.33674	0.181306	NA	0.673618	0.70032	0.961872	0.336114	0.498041	1.76898	0.801031	2.20837	0.0272184	0.0752767	0.964789	0.734315	1.31386	0.188892	NA
AK3	2068.91	2183.26	2206.43	2151.34	2152.49	0.0771983	0.0806031	0.957759	0.338184	0.546179	0.0927672	0.0804587	1.15298	0.248919	0.99999	0.0569207	0.0806294	0.705955	0.480216	0.636953	-0.0358465	0.0806855	-0.444274	0.656845	0.786427	-0.0202776	0.0808295	-0.250868	0.801916	0.947405
AK3P6	0	0.358457	0	0	0.0896142	1.19745	4.40736	0.271693	0.785858	NA	0	4.40736	0	1	NA	0	4.40736	0	1	NA	0	4.40746	0	1	NA	-0.977219	4.40746	-0.221719	0.824533	NA
AK4	2252.46	2288.49	2511	2537.96	2397.48	0.0231791	0.158569	0.146177	0.883782	0.945618	0.157045	0.158425	0.991292	0.321543	0.99999	0.173081	0.15847	1.0922	0.274744	0.432529	0.0160354	0.158455	0.101198	0.919393	0.954712	0.149902	0.158599	0.945162	0.344576	0.75403
AK4P3	0.359225	0.695288	0	0.936852	0.497841	1.12126	2.77133	0.404593	0.685776	NA	-0.815701	2.83186	-0.288045	0.773313	NA	1.57735	2.71902	0.580118	0.561835	NA	2.39305	2.71905	0.880107	0.378801	NA	0.456087	2.65595	0.171723	0.863656	NA
AK4P4	0.359225	0.360934	0.304012	0	0.256043	0.235688	4.37896	0.0538229	0.957076	NA	0.146093	4.37896	0.0333625	0.973386	NA	-0.741531	4.37896	-0.169339	0.86553	NA	-0.887624	4.37907	-0.202697	0.839372	NA	-0.977219	4.37907	-0.223157	0.823414	NA
AK5	67.8947	53.6329	66.1047	59.4789	61.7778	-0.331659	0.27026	-1.22719	0.219753	0.40801	-0.0298876	0.264215	-0.113118	0.909937	0.99999	-0.174022	0.267494	-0.650563	0.515329	0.6666	-0.144134	0.269642	-0.53454	0.592968	0.737324	0.157638	0.275568	0.572047	0.56729	0.867727
AK6	1781.97	1411.79	2004.17	1527.79	1681.43	-0.335987	0.148922	-2.25613	0.0240625	0.0767994	0.169657	0.148334	1.14375	0.252728	0.99999	-0.220391	0.148788	-1.48124	0.138542	0.259457	-0.390047	0.148758	-2.62202	0.00874105	0.029983	0.115596	0.149344	0.774024	0.438917	0.805109
AK7	1.49388	2.46595	2.59937	2.83942	2.34966	0.727693	1.18401	0.614601	0.538818	NA	0.814544	1.16951	0.696483	0.486127	NA	0.981965	1.16267	0.844575	0.398348	NA	0.167421	1.09431	0.152992	0.878404	NA	0.254272	1.10979	0.229116	0.818779	NA
AK8	9.90197	6.57956	9.18374	6.51958	8.04622	-0.599788	0.68721	-0.872787	0.382779	0.591621	-0.124512	0.660689	-0.188458	0.850518	0.99999	-0.652156	0.689443	-0.945917	0.344191	0.506234	-0.527644	0.698474	-0.755423	0.449995	0.616802	-0.0523675	0.723612	-0.0723696	0.942308	NA
AK9	166.918	185.829	162.424	140.334	163.876	0.160213	0.167946	0.953958	0.340105	0.547764	-0.0310878	0.168804	-0.184164	0.853884	0.99999	-0.248771	0.171639	-1.44939	0.147229	0.272294	-0.217683	0.173007	-1.25823	0.208308	0.361137	-0.408984	0.172169	-2.37547	0.0175264	0.2071
AKAP1	5015.7	4657.1	5671.49	5138.57	5120.71	-0.107192	0.14567	-0.735853	0.46182	0.664058	0.17719	0.145548	1.2174	0.223451	0.99999	0.0352188	0.14562	0.241855	0.808893	0.883647	-0.141972	0.145607	-0.975032	0.329544	0.498503	0.142411	0.14573	0.977226	0.328457	0.741254
AKAP10	671.138	555.794	653.669	511.919	598.13	-0.273628	0.102336	-2.67382	0.00749922	0.0298591	-0.0395553	0.10104	-0.39148	0.695442	0.99999	-0.391174	0.102847	-3.80347	0.000142684	0.000913835	-0.351619	0.103436	-3.39939	0.000675357	0.00363378	-0.117545	0.104702	-1.12267	0.261578	0.69062
AKAP11	3219.93	3539.42	3321.89	3232.45	3328.43	0.136428	0.0755919	1.8048	0.0711061	0.178353	0.045053	0.0755949	0.595979	0.551189	0.99999	0.00619183	0.0757195	0.0817732	0.934827	0.962582	-0.0388612	0.0758017	-0.512669	0.608183	0.749713	-0.130236	0.0757987	-1.71819	0.0857626	0.455593
AKAP12	10.3059	11.2377	11.8442	9.13889	10.6317	0.142102	0.526894	0.269697	0.787393	0.892266	0.219246	0.520124	0.421527	0.67337	0.99999	-0.173478	0.54097	-0.320679	0.748453	0.84405	-0.392724	0.538125	-0.7298	0.465512	0.630676	-0.315579	0.544672	-0.579394	0.562324	NA
AKAP13	521.549	346.763	406.103	265.659	385.019	-0.591338	0.125764	-4.70197	2.58e-06	3.05e-05	-0.361628	0.124092	-2.91419	0.00356608	0.242693	-0.971991	0.128208	-7.58135	3.42e-14	1.86e-12	-0.610363	0.130122	-4.6907	2.72e-06	3.21e-05	-0.380653	0.131717	-2.88992	0.00385337	0.0898501
AKAP14	1.55829	0.360934	0.68738	2.54713	1.28843	-2.01614	1.75776	-1.14699	0.251384	NA	-1.18761	1.65123	-0.719229	0.472	NA	0.769905	1.4076	0.546962	0.584405	NA	1.95752	1.61189	1.21443	0.224585	NA	2.78604	1.72086	1.61899	0.10545	NA
AKAP3	7.90769	5.69949	10.6281	5.11273	7.33701	-0.504221	0.707754	-0.712425	0.476202	0.676149	0.401262	0.660778	0.607257	0.543681	0.99999	-0.693481	0.719362	-0.964022	0.335035	0.496943	-1.09474	0.710447	-1.54092	0.123336	0.244824	-0.18926	0.754337	-0.250895	0.801895	NA
AKAP5	86.5201	78.2992	93.8737	93.2043	87.9743	-0.140218	0.331126	-0.423458	0.671961	0.821738	0.122036	0.328068	0.371984	0.709905	0.99999	0.124908	0.328722	0.37998	0.70396	0.813688	0.0028719	0.328832	0.00873362	0.993032	0.996556	0.265126	0.331883	0.798852	0.424376	0.797654
AKAP6	8.18272	4.18592	7.16441	6.8376	6.59266	-0.982665	0.784516	-1.25258	0.21036	0.395436	-0.205942	0.732756	-0.281051	0.778671	NA	-0.27837	0.739908	-0.376222	0.706752	0.815543	-0.0724277	0.753559	-0.0961142	0.92343	0.957079	0.704295	0.80398	0.876011	0.381024	NA
AKAP7	1.69947	1.41468	2.03646	0.776718	1.48183	-0.28686	1.60828	-0.178365	0.858437	NA	0.231579	1.55196	0.149217	0.881382	NA	-1.23702	1.74871	-0.70739	0.479324	NA	-1.4686	1.74239	-0.842865	0.399304	NA	-0.950157	1.79273	-0.530005	0.596109	NA
AKAP8	2285.79	1971.47	2222.05	1941.92	2105.31	-0.21311	0.0889167	-2.39673	0.016542	0.0569418	-0.0402807	0.0885709	-0.454785	0.649264	0.99999	-0.233749	0.0889442	-2.62804	0.00858778	0.0284486	-0.193468	0.0891425	-2.17033	0.0299822	0.0813407	-0.0206396	0.0894862	-0.230645	0.81759	0.951788
AKAP8L	2391.05	3336.05	2355.7	3211.61	2823.6	0.480991	0.0739664	6.50283	7.88e-11	2.24e-09	-0.0209727	0.0744565	-0.281678	0.778191	0.99999	0.425833	0.0740225	5.75275	8.78e-09	1.7e-07	0.446806	0.0742246	6.01964	1.75e-09	4.59e-08	-0.0551579	0.0737329	-0.748078	0.454413	0.81202
AKAP9	2279.63	2371.37	2259.96	1909.4	2205.09	0.0566832	0.115019	0.492816	0.622143	0.786689	-0.012513	0.115002	-0.108807	0.913355	0.99999	-0.255536	0.115342	-2.21547	0.0267276	0.071354	-0.243023	0.115469	-2.10467	0.0353203	0.0927474	-0.31222	0.115486	-2.70352	0.0068609	0.126895
AKIP1	347.467	542.165	338.683	563.595	447.978	0.64337	0.159975	4.0217	5.78e-05	0.00048749	-0.0372832	0.162098	-0.230004	0.818088	0.99999	0.69735	0.159814	4.36351	1.28e-05	0.000112973	0.734633	0.160533	4.5762	4.73e-06	5.2e-05	0.0539797	0.158389	0.340805	0.73325	0.926908
AKIRIN1	6677.12	7788.93	6698.45	6872.62	7009.28	0.222088	0.109377	2.03048	0.042308	0.11992	0.00455177	0.109418	0.0416	0.966818	0.99999	0.041782	0.109435	0.381798	0.702611	0.812447	0.0372302	0.109475	0.340081	0.733796	0.839333	-0.180306	0.109434	-1.64762	0.0994307	0.485576
AKIRIN2	2106.52	1482.12	2072.54	1562.69	1805.97	-0.508057	0.106553	-4.76813	1.86e-06	2.27e-05	-0.0240099	0.105792	-0.226954	0.82046	0.99999	-0.431692	0.106431	-4.05606	4.99e-05	0.000371208	-0.407682	0.106593	-3.82466	0.000130952	0.000904487	0.0763652	0.107348	0.711381	0.476848	0.827871
AKIRIN2P1	0.859627	0	1.03535	0.776718	0.667924	-2.15861	2.40492	-0.89758	0.36941	NA	0.24211	2.25119	0.107547	0.914355	NA	-0.210877	2.31675	-0.0910228	0.927475	NA	-0.452986	2.30615	-0.196426	0.844277	NA	1.94773	2.45644	0.792909	0.427831	NA
AKNA	2626.61	1293.11	2168.59	1465.84	1888.54	-1.02247	0.130301	-7.847	4.26e-15	2.24e-13	-0.276849	0.129345	-2.1404	0.0323228	0.833734	-0.84079	0.130043	-6.46548	1.01e-10	2.9e-09	-0.563941	0.130344	-4.32654	1.51e-05	0.000143238	0.181679	0.131293	1.38377	0.16643	0.583782
AKR1A1	3504.03	4370.64	3501.31	4790.38	4041.59	0.319045	0.0900191	3.5442	0.000393812	0.00258062	-0.00107631	0.090181	-0.011935	0.990477	0.99999	0.45086	0.0899379	5.01301	5.36e-07	6.8e-06	0.451936	0.0900354	5.01954	5.18e-07	7.4e-06	0.131814	0.0898732	1.46667	0.142466	0.554364
AKR1B1	1.19906	0.360934	0	0.277855	0.459463	-1.66528	2.7004	-0.616677	0.537448	NA	-2.71667	2.7004	-1.00602	0.314405	NA	-1.68071	2.7004	-0.622392	0.533684	NA	1.03596	2.85613	0.362713	0.716819	NA	-0.0154316	2.85613	-0.00540296	0.995689	NA
AKR1B10	1.74408	1.07537	0.68738	0.55571	1.01564	-0.714869	1.85413	-0.385556	0.699826	NA	-1.37696	1.94198	-0.709048	0.478295	NA	-1.50589	1.98128	-0.760061	0.447218	NA	-0.128935	2.14182	-0.060199	0.951997	NA	-0.791022	2.06249	-0.383528	0.701329	NA
AKR1B15	6.5997	11.2402	5.69686	12.6116	9.03708	0.780644	0.605083	1.29014	0.197001	0.3774	-0.212494	0.650171	-0.326828	0.743798	0.99999	0.937324	0.59918	1.56434	0.117737	0.229254	1.14982	0.621076	1.85133	0.0641218	0.147745	0.15668	0.573706	0.273101	0.784775	NA
AKR1B1P7	0	0.334355	0	0	0.0835886	1.19745	4.40736	0.271693	0.785858	NA	0	4.40736	0	1	NA	0	4.40736	0	1	NA	0	4.40746	0	1	NA	-0.977219	4.40746	-0.221719	0.824533	NA
AKR1C1	1.80849	1.40973	2.97418	1.15786	1.83756	-0.349182	1.34132	-0.260327	0.794611	NA	0.72964	1.2292	0.593591	0.552786	NA	-0.723041	1.3944	-0.518533	0.604086	NA	-1.45268	1.3523	-1.07423	0.28272	NA	-0.373858	1.45497	-0.256953	0.797215	NA
AKR1C2	0.250201	1.40973	1.67021	1.45015	1.19507	2.13479	1.85948	1.14806	0.250944	NA	2.37522	1.83076	1.2974	0.194494	NA	2.14796	1.8571	1.15662	0.247427	NA	-0.227254	1.57307	-0.144465	0.885133	NA	0.0131709	1.60641	0.00819896	0.993458	NA
AKR1C3	7.4519	4.95352	9.11295	7.23631	7.18867	-0.610172	0.730334	-0.83547	0.403453	0.61259	0.280905	0.678509	0.414003	0.678872	NA	-0.086791	0.698208	-0.124305	0.901074	0.941272	-0.367696	0.692767	-0.530765	0.595582	0.739949	0.523381	0.743599	0.703849	0.481527	NA
AKR1C6P	4.00836	4.59754	2.55541	6.6373	4.44965	0.175611	0.866548	0.202656	0.839404	0.921069	-0.643146	0.925049	-0.695256	0.486895	NA	0.678101	0.838611	0.808601	0.418745	NA	1.32125	0.90239	1.46416	0.143149	NA	0.50249	0.842317	0.596557	0.550803	NA
AKR1C7P	28.4748	12.6208	29.7161	15.1163	21.482	-1.17942	0.432827	-2.72492	0.00643178	0.0264203	0.0637472	0.390462	0.163261	0.870313	0.99999	-0.935537	0.421738	-2.21829	0.026535	0.070945	-0.999284	0.423147	-2.36155	0.0181985	0.0543701	0.24388	0.462528	0.527276	0.598002	NA
AKR1C8P	1.40465	1.05127	1.59086	0.936852	1.24591	-0.442494	1.61557	-0.273894	0.784166	NA	0.172458	1.53032	0.112694	0.910273	NA	-0.543308	1.62867	-0.33359	0.738689	NA	-0.715766	1.62595	-0.440214	0.659782	NA	-0.100814	1.70643	-0.0590793	0.952889	NA
AKR1D1	2.27674	2.08091	5.45024	1.93458	2.93562	-0.0615345	1.17979	-0.052157	0.958404	NA	1.32909	1.08073	1.22981	0.21877	NA	-0.256432	1.19923	-0.213831	0.830679	NA	-1.58552	1.13084	-1.40207	0.160895	NA	-0.194897	1.22586	-0.158988	0.873679	NA
AKR1D1P1	2.82908	2.05681	2.96562	2.49029	2.58545	-0.462479	1.17099	-0.394949	0.692881	NA	0.0497742	1.11867	0.0444939	0.964511	NA	-0.222871	1.14668	-0.194362	0.845893	NA	-0.272645	1.15293	-0.23648	0.81306	NA	0.239609	1.20375	0.199051	0.842223	NA
AKR7A2	549.698	742.811	520.405	808.66	655.393	0.434918	0.13614	3.19463	0.00140012	0.00748406	-0.0795774	0.137376	-0.579267	0.562409	0.99999	0.555052	0.135847	4.08586	4.39e-05	0.000331832	0.634629	0.13652	4.6486	3.34e-06	3.85e-05	0.120134	0.135277	0.888062	0.374508	0.770346
AKR7A2P1	0	0	0	0.381142	0.0952855	0	4.40736	0	1	NA	0	4.40736	0	1	NA	1.18202	4.40736	0.268192	0.788552	NA	1.03595	4.40746	0.235045	0.814174	NA	0.946356	4.40746	0.214717	0.829988	NA
AKR7A3	6.85494	6.29589	4.60043	10.9269	7.16953	-0.114455	0.64435	-0.177629	0.859014	0.932229	-0.567413	0.669577	-0.84742	0.396761	NA	0.664115	0.605263	1.09723	0.272539	0.430333	1.23153	0.651454	1.89043	0.0587004	0.137698	0.778571	0.625496	1.24472	0.213233	NA
AKR7L	30.0851	23.4043	19.7485	24.3865	24.4061	-0.36809	0.37248	-0.988214	0.323048	0.53037	-0.606389	0.377027	-1.60834	0.107761	0.99999	-0.311122	0.370511	-0.839711	0.40107	0.563137	0.295266	0.389016	0.759007	0.447848	0.615018	0.0569677	0.384611	0.148118	0.88225	0.971993
AKT1	4087.67	4583.62	3613.97	4394.25	4169.88	0.165421	0.124969	1.3237	0.185602	0.36204	-0.177694	0.125092	-1.42051	0.15546	0.99999	0.104613	0.124996	0.836929	0.402632	0.564468	0.282307	0.125144	2.25586	0.0240794	0.0682433	-0.0608081	0.125021	-0.486385	0.626694	0.889551
AKT1S1	661.314	976.429	634.456	874.825	786.756	0.562548	0.16284	3.45461	0.000551088	0.00342623	-0.0598759	0.163866	-0.365395	0.714817	0.99999	0.40181	0.163109	2.46344	0.013761	0.0420521	0.461686	0.163527	2.82329	0.00475333	0.0182739	-0.160738	0.162499	-0.989166	0.322582	0.737548
AKT2	3715.22	3644.35	3624.47	3890.38	3718.61	-0.0275643	0.102338	-0.269345	0.787664	0.892338	-0.0358057	0.102286	-0.350056	0.726297	0.99999	0.0662543	0.102277	0.647795	0.517118	0.667798	0.10206	0.102379	0.99688	0.318823	0.487957	0.0938187	0.102432	0.91591	0.359714	0.761002
AKT3	27.9745	30.9894	24.4711	27.201	27.659	0.151009	0.337377	0.447596	0.654445	0.810362	-0.190191	0.343983	-0.552908	0.580327	0.99999	-0.0526545	0.342281	-0.153834	0.87774	0.926095	0.137536	0.350652	0.392231	0.694887	0.814086	-0.203663	0.344173	-0.591746	0.554021	0.860694
AKTIP	212.603	159.25	181.793	188.224	185.467	-0.419871	0.142806	-2.94015	0.0032805	0.0151308	-0.228051	0.139935	-1.6297	0.103166	0.99999	-0.177009	0.140192	-1.26261	0.206728	0.351856	0.0510426	0.143199	0.356445	0.721507	0.831486	0.242863	0.146006	1.66337	0.0962377	0.479819
ALAD	1259.17	989.378	1131.98	1036.12	1104.16	-0.349669	0.106445	-3.28496	0.00101997	0.00572108	-0.155077	0.105825	-1.4654	0.142811	0.99999	-0.28188	0.10628	-2.65224	0.00799595	0.026851	-0.126803	0.106799	-1.1873	0.235108	0.394711	0.0677892	0.107414	0.631104	0.527973	0.850396
ALAS1	3288.88	3276.22	2968.92	2745.72	3069.94	-0.00578808	0.164898	-0.035101	0.971999	0.987032	-0.147756	0.164924	-0.895903	0.370304	0.99999	-0.259905	0.165029	-1.57491	0.115278	0.22563	-0.112149	0.165153	-0.679063	0.497098	0.65827	-0.254117	0.165127	-1.53892	0.123825	0.531529
ALAS2	0.859627	0.358457	0	0.791152	0.502309	-1.19272	3.1116	-0.383315	0.701486	NA	-2.24411	3.1116	-0.721207	0.470782	NA	-0.161583	3.03959	-0.0531596	0.957605	NA	2.08253	3.14675	0.661803	0.508097	NA	1.03114	3.14675	0.327685	0.74315	NA
ALB	0.500402	0.692811	0.608025	0.381142	0.545595	0.393774	2.73023	0.144227	0.885321	NA	0.234491	2.73983	0.0855858	0.931796	NA	-0.503634	2.79118	-0.180438	0.856809	NA	-0.738125	2.77931	-0.265579	0.790564	NA	-0.897408	2.76984	-0.323992	0.745944	NA
ALCAM	5599.22	4808.14	5707.68	4843.67	5239.68	-0.219719	0.149944	-1.46535	0.142827	0.299513	0.0277188	0.149838	0.184991	0.853236	0.99999	-0.208747	0.14994	-1.3922	0.163861	0.296042	-0.236466	0.149968	-1.57677	0.114848	0.231764	0.0109725	0.150073	0.073114	0.941715	0.988594
ALDH16A1	471.511	559.639	502.757	682.747	554.164	0.249891	0.217327	1.14984	0.25021	0.44472	0.0944203	0.21747	0.434176	0.664161	0.99999	0.535681	0.216786	2.47102	0.0134729	0.0413696	0.441261	0.216872	2.03466	0.0418847	0.105863	0.28579	0.216728	1.31866	0.187282	0.611492
ALDH18A1	10460.9	9885.38	10975.8	10312.6	10408.7	-0.0817005	0.105332	-0.77565	0.437955	0.642968	0.0692756	0.105278	0.658026	0.510521	0.99999	-0.02044	0.105317	-0.194081	0.846113	0.907387	-0.0897157	0.10533	-0.851758	0.394348	0.564259	0.0612604	0.105384	0.581309	0.561032	0.86538
ALDH1A1	0	0.334355	0	0	0.0835886	1.19745	4.40736	0.271693	0.785858	NA	0	4.40736	0	1	NA	0	4.40736	0	1	NA	0	4.40746	0	1	NA	-0.977219	4.40746	-0.221719	0.824533	NA
ALDH1A2	0.250201	1.72245	0.34797	1.11142	0.858011	2.43182	2.23513	1.088	0.276596	NA	0.146088	2.44144	0.0598368	0.952286	NA	1.87909	2.27812	0.824842	0.409461	NA	1.733	2.27814	0.760709	0.446831	NA	-0.552734	2.0555	-0.268905	0.788003	NA
ALDH1A3	7.26611	6.1729	4.78969	3.44157	5.41757	-0.229511	0.776984	-0.295387	0.767698	0.880603	-0.589273	0.792403	-0.743654	0.457086	NA	-1.08715	0.834702	-1.30244	0.192766	0.334154	-0.497874	0.867713	-0.573778	0.566118	0.715876	-0.857637	0.853655	-1.00466	0.315059	NA
ALDH1B1	2432.95	2007.32	2622.77	2521.11	2396.04	-0.27749	0.120912	-2.29497	0.0217346	0.070754	0.10847	0.12049	0.900245	0.36799	0.99999	0.0522992	0.120604	0.433645	0.664546	0.78548	-0.0561709	0.120623	-0.465674	0.641449	0.775253	0.329789	0.121045	2.72452	0.00643944	0.121553
ALDH1L1	278.978	218.044	241.984	224.816	240.955	-0.357234	0.290278	-1.23066	0.218449	0.406809	-0.206562	0.289395	-0.71377	0.475369	0.99999	-0.317318	0.290115	-1.09377	0.274057	0.431885	-0.110757	0.291144	-0.38042	0.703633	0.820013	0.0399156	0.292021	0.136687	0.891278	0.973142
ALDH1L1-AS1	0.250201	1.74656	0	0.762284	0.68976	2.44745	2.45611	0.996471	0.319021	NA	-0.815703	2.6461	-0.308266	0.75788	NA	1.20873	2.56806	0.470678	0.637871	NA	2.02443	2.56808	0.788305	0.430518	NA	-1.23872	2.37185	-0.522257	0.601491	NA
ALDH1L2	218.015	187.322	200.508	201.839	201.921	-0.219729	0.502778	-0.43703	0.66209	0.815053	-0.121573	0.502307	-0.242029	0.808758	0.99999	-0.113346	0.502502	-0.225564	0.821541	0.891503	0.0082264	0.503055	0.0163529	0.986953	0.992666	0.106382	0.503525	0.211275	0.832673	0.956563
ALDH2	6.93914	7.10245	7.54777	4.12944	6.4297	0.0394203	0.694058	0.0567968	0.954707	0.979995	0.13633	0.684985	0.199026	0.842243	NA	-0.739159	0.74405	-0.993427	0.320502	0.482252	-0.875489	0.744337	-1.1762	0.239515	0.399611	-0.77858	0.752695	-1.03439	0.300954	NA
ALDH3A1	2.36083	1.07785	2.71412	1.34686	1.87492	-1.18947	1.56663	-0.759251	0.447702	NA	0.148419	1.42265	0.104325	0.916911	NA	-0.843025	1.51773	-0.55545	0.578587	NA	-0.991444	1.51722	-0.653461	0.513459	NA	0.346441	1.65299	0.209585	0.833991	NA
ALDH3A2	1700.11	1755.86	1718.92	2023.34	1799.56	0.0467458	0.0709913	0.658472	0.510235	0.703571	0.0161595	0.0708759	0.227997	0.819649	0.99999	0.251336	0.0705967	3.56016	0.000370627	0.00207385	0.235176	0.0708234	3.3206	0.000898228	0.00462805	0.20459	0.0709389	2.88403	0.00392618	0.0905685
ALDH3B1	130.682	137.895	132.206	188.884	147.417	0.0787018	0.278749	0.282339	0.777683	0.88656	0.0168854	0.278575	0.0606135	0.951667	0.99999	0.529689	0.276174	1.91795	0.0551171	0.127705	0.512803	0.27692	1.85181	0.0640534	0.147634	0.450987	0.277095	1.62755	0.10362	0.494543
ALDH3B2	0.359225	1.07537	0.34797	0.277855	0.515105	1.74216	3.09605	0.562702	0.573638	NA	0.146087	3.20799	0.0455384	0.963678	NA	0.220251	3.20799	0.0686569	0.945263	NA	0.0741641	3.20803	0.0231182	0.981556	NA	-1.52191	3.09609	-0.491557	0.623033	NA
ALDH4A1	282.565	303.189	273.81	352.633	303.049	0.101927	0.195844	0.520452	0.602748	0.773055	-0.0459506	0.196103	-0.234319	0.814737	0.99999	0.315791	0.194986	1.61956	0.105328	0.210326	0.361742	0.195747	1.84801	0.0646013	0.148617	0.213864	0.195488	1.094	0.273954	0.702147
ALDH5A1	2404.68	2348.44	2645.9	2526.9	2481.48	-0.0340768	0.130291	-0.261544	0.793673	0.896101	0.137947	0.130093	1.06037	0.288977	0.99999	0.0721848	0.130206	0.55439	0.579312	0.718395	-0.0657623	0.130203	-0.505076	0.613506	0.754378	0.106262	0.1304	0.81489	0.415135	0.791974
ALDH6A1	211.643	222.311	173.49	201.345	202.197	0.0697057	0.248071	0.280991	0.778718	0.887389	-0.288577	0.24943	-1.15694	0.247296	0.99999	-0.0791242	0.248778	-0.318052	0.750446	0.8453	0.209453	0.250797	0.835147	0.403635	0.572588	-0.14883	0.249445	-0.596643	0.550746	0.858971
ALDH7A1	0.500402	0.334355	0	0	0.208689	-0.455004	4.38501	-0.103763	0.917357	NA	-1.50639	4.38501	-0.343531	0.731199	NA	-1.43222	4.38501	-0.326618	0.743957	NA	0	4.40746	0	1	NA	-0.977219	4.40746	-0.221719	0.824533	NA
ALDH8A1	4.43703	12.1004	3.0267	3.82272	5.84672	1.45211	0.7564	1.91977	0.054887	0.146398	-0.568761	0.861041	-0.660551	0.508901	NA	-0.224602	0.838021	-0.268015	0.788688	0.871088	0.344159	0.889772	0.386795	0.698908	0.816707	-1.67671	0.788951	-2.12525	0.0335661	NA
ALDH9A1	3169.19	3495.03	3119.36	3671	3363.64	0.140512	0.0752207	1.868	0.0617626	0.160971	-0.0233409	0.0752954	-0.309991	0.756567	0.99999	0.211248	0.0751532	2.8109	0.00494028	0.0178876	0.234589	0.0753051	3.11518	0.0018383	0.00835878	0.0707363	0.0752303	0.940263	0.347083	0.754647
ALDOA	35794.9	44163.4	34673.4	46708.1	40335	0.303106	0.119976	2.52639	0.011524	0.042432	-0.0459407	0.119989	-0.382873	0.701814	0.99999	0.383892	0.119972	3.19984	0.00137504	0.00616838	0.429832	0.119982	3.58248	0.000340347	0.00205199	0.0807855	0.119968	0.673391	0.500698	0.838471
ALDOAP1	0.654043	0.358457	1.3308	0.833565	0.794217	-0.732768	2.24538	-0.326344	0.744164	NA	1.08187	2.04253	0.529673	0.596339	NA	0.525258	2.11137	0.248776	0.803534	NA	-0.556615	1.99612	-0.278849	0.780361	NA	1.25803	2.20325	0.570987	0.568009	NA
ALDOB	0.359225	0.334355	0	0	0.173395	0.235698	4.40736	0.0534782	0.957351	NA	-0.815685	4.40736	-0.185074	0.853171	NA	-0.741521	4.40736	-0.168246	0.86639	NA	0	4.40746	0	1	NA	-0.977219	4.40746	-0.221719	0.824533	NA
ALDOC	510.728	616.847	472.845	621.365	555.446	0.273402	0.0999965	2.73412	0.00625473	0.0258664	-0.110897	0.101333	-1.09438	0.273788	0.99999	0.280544	0.0999416	2.80708	0.00499931	0.0180626	0.391441	0.101092	3.87212	0.000107893	0.000766459	0.00714165	0.0997524	0.0715938	0.942925	0.988594
ALG1	747.807	701.733	821.002	859.643	782.546	-0.0896391	0.126188	-0.710364	0.477478	0.677391	0.136024	0.125378	1.08491	0.277962	0.99999	0.202672	0.125423	1.6159	0.106115	0.21164	0.0666483	0.125422	0.531391	0.595148	0.739472	0.292311	0.126232	2.31567	0.0205763	0.224437
ALG10	348.853	317.076	303.671	263.387	308.247	-0.140039	0.140748	-0.994963	0.319754	0.52636	-0.200766	0.140591	-1.42801	0.153288	0.99999	-0.405944	0.142349	-2.85176	0.00434782	0.0161085	-0.205178	0.144	-1.42485	0.1542	0.289076	-0.265905	0.144153	-1.8446	0.0650965	0.402185
ALG10B	1455.78	1553.68	1421.36	1481.07	1477.97	0.0930304	0.113325	0.820918	0.411693	0.619213	-0.0348388	0.113383	-0.307268	0.75864	0.99999	0.0241005	0.113425	0.212481	0.831732	0.898469	0.0589394	0.113661	0.518556	0.60407	0.747023	-0.0689299	0.113603	-0.606762	0.544009	0.856875
ALG11	715.794	968.111	758.84	798.287	810.258	0.435984	0.146399	2.97805	0.00290093	0.0136626	0.08467	0.146914	0.576322	0.564397	0.99999	0.159859	0.146939	1.08792	0.276628	0.43433	0.0751888	0.147045	0.511333	0.609118	0.750552	-0.276125	0.14653	-1.88442	0.0595077	0.384036
ALG12	806.295	808.143	713.919	933.466	815.456	0.00446163	0.170601	0.0261525	0.979136	0.990048	-0.175364	0.170774	-1.02688	0.304478	0.99999	0.213069	0.170242	1.25156	0.210728	0.356918	0.388434	0.170788	2.27436	0.0229443	0.0656285	0.208608	0.170614	1.22269	0.221448	0.654516
ALG13	1667.3	1737.48	1621.39	1665.25	1672.86	0.0601477	0.0883228	0.680998	0.495873	0.692797	-0.0394386	0.0883415	-0.446434	0.655284	0.99999	-0.000992822	0.0884219	-0.0112282	0.991041	0.995238	0.0384458	0.088695	0.433461	0.66468	0.792196	-0.0611405	0.0886764	-0.689479	0.490522	0.832805
ALG14	553.189	474.486	559.798	491.389	519.716	-0.220765	0.122138	-1.80751	0.0706831	0.177694	0.0179408	0.120852	0.148454	0.881985	0.99999	-0.16966	0.121897	-1.39182	0.163976	0.296042	-0.1876	0.122295	-1.534	0.12503	0.247419	0.0511054	0.123566	0.413587	0.679177	0.909396
ALG1L	1.7887	2.10749	1.98279	3.26701	2.2865	0.240059	1.15596	0.207671	0.835486	NA	0.150411	1.15596	0.130118	0.896473	NA	0.841998	1.10273	0.763557	0.445131	NA	0.691587	1.10233	0.627388	0.530405	NA	0.601939	1.10233	0.546062	0.585023	NA
ALG1L10P	1.10983	1.41716	1.02679	0.658997	1.05319	0.320303	1.78017	0.179928	0.857209	NA	-0.160799	1.82494	-0.0881121	0.929788	NA	-0.750684	1.9305	-0.388855	0.697383	NA	-0.589885	1.96348	-0.300428	0.763851	NA	-1.07099	1.92194	-0.557243	0.577362	NA
ALG1L12P	3.4758	1.07785	0.608025	0.951286	1.52824	-1.68581	1.51459	-1.11305	0.265689	NA	-2.42579	1.63834	-1.48064	0.138703	NA	-1.79498	1.52973	-1.1734	0.240635	NA	0.630808	1.79826	0.350788	0.725748	NA	-0.109173	1.68629	-0.0647415	0.94838	NA
ALG1L13P	259.276	86.3063	257.743	119.451	180.694	-1.59181	0.196153	-8.11514	4.85e-16	2.83e-14	-0.0119751	0.180734	-0.0662581	0.947172	0.99999	-1.11204	0.189847	-5.85755	4.7e-09	9.62e-08	-1.10006	0.190533	-5.77358	7.76e-09	1.71e-07	0.479774	0.205218	2.33788	0.0193936	0.217716
ALG1L15P	7.70211	3.95789	9.84313	4.07259	6.39393	-0.992612	0.808313	-1.228	0.219445	0.4077	0.340733	0.732289	0.465298	0.641718	NA	-0.984791	0.806522	-1.22104	0.222073	0.37092	-1.32552	0.800068	-1.65676	0.0975671	0.204057	0.00782079	0.87019	0.00898745	0.992829	NA
ALG1L2	30.2138	15.1566	33.0528	24.9399	25.8408	-1.00508	0.397101	-2.53105	0.0113722	0.0419747	0.126127	0.360712	0.349661	0.726593	0.99999	-0.288972	0.372225	-0.776335	0.437551	0.59764	-0.415099	0.372516	-1.11431	0.265145	0.429496	0.71611	0.407853	1.7558	0.0791218	0.441059
ALG1L3P	0	0	0	0.395576	0.0988941	0	4.40736	0	1	NA	0	4.40736	0	1	NA	1.18202	4.40736	0.268192	0.788552	NA	1.03595	4.40746	0.235045	0.814174	NA	0.946356	4.40746	0.214717	0.829988	NA
ALG1L5P	0.589637	0.334355	1.69705	0	0.65526	-0.64885	3.45204	-0.187961	0.850907	NA	1.51728	3.30683	0.458833	0.646354	NA	-1.62607	3.45204	-0.471047	0.637607	NA	-3.14335	3.3566	-0.93647	0.349031	NA	-0.977222	3.49975	-0.279226	0.780071	NA
ALG1L6P	25.2148	25.9611	36.1235	21.4375	27.1842	0.0377758	0.347264	0.108781	0.913376	0.959542	0.51585	0.333834	1.54523	0.12229	0.99999	-0.233696	0.355057	-0.658193	0.510414	0.66241	-0.749546	0.34711	-2.15939	0.03082	0.0830661	-0.271472	0.360046	-0.753993	0.450854	0.810339
ALG1L7P	20.4113	9.4837	21.4735	16.3783	16.9367	-1.09481	0.526074	-2.0811	0.0374251	0.109076	0.0839439	0.481343	0.174395	0.861555	0.99999	-0.333361	0.494807	-0.673719	0.50049	0.654021	-0.417305	0.496037	-0.841278	0.400192	0.569407	0.761449	0.53955	1.41127	0.158166	NA
ALG1L8P	5.36839	5.31941	6.23525	9.22685	6.53747	-0.0481165	0.725811	-0.0662934	0.947144	0.976349	0.191057	0.706176	0.270551	0.786736	NA	0.756166	0.683544	1.10624	0.268621	0.426026	0.565109	0.680926	0.829914	0.406588	0.575279	0.804283	0.701268	1.1469	0.251424	NA
ALG1L9P	23.582	17.9761	32.5293	16.239	22.5816	-0.400951	0.401154	-0.999493	0.317556	0.523736	0.45871	0.375899	1.2203	0.22235	0.99999	-0.535868	0.405544	-1.32136	0.186383	0.325776	-0.994578	0.399119	-2.49194	0.0127049	0.0408809	-0.134918	0.42299	-0.318961	0.749756	0.933272
ALG2	1043.82	1483.49	1127.27	1593.93	1312.13	0.506994	0.087206	5.81375	6.11e-09	1.25e-07	0.110785	0.087875	1.26071	0.207414	0.99999	0.609409	0.0870073	7.00411	2.49e-12	9.64e-11	0.498624	0.0870702	5.72669	1.02e-08	2.18e-07	0.102415	0.0863949	1.18543	0.235849	0.668516
ALG3	2123.4	2205.09	2286.23	2612.92	2306.91	0.0543504	0.119496	0.454832	0.64923	0.80728	0.106238	0.119367	0.89001	0.37346	0.99999	0.298807	0.119279	2.5051	0.0122416	0.0382666	0.192569	0.119303	1.61411	0.106503	0.218367	0.244456	0.119432	2.04683	0.0406746	0.318734
ALG5	3032.3	3391.35	3120.13	3582.98	3281.69	0.161882	0.0754221	2.14635	0.0318448	0.0966171	0.0414128	0.0754544	0.548845	0.583112	0.99999	0.240648	0.0753451	3.19394	0.00140346	0.0062672	0.199235	0.0754366	2.64109	0.008264	0.0286517	0.0787652	0.0754044	1.04457	0.296221	0.719098
ALG6	1095.99	1117.45	1069.41	1120.97	1100.96	0.0268254	0.100305	0.26744	0.789131	0.892974	-0.0357636	0.100247	-0.356755	0.721275	0.99999	0.031011	0.100289	0.309217	0.757156	0.849923	0.0667746	0.100647	0.663451	0.507041	0.666671	0.00418557	0.100705	0.0415628	0.966847	0.994397
ALG8	2045.07	2169.32	2137.2	2196.79	2137.09	0.0849621	0.102157	0.831679	0.40559	0.613991	0.0634681	0.102083	0.621731	0.534119	0.99999	0.102047	0.102137	0.999114	0.317739	0.479511	0.0385785	0.102212	0.377434	0.705851	0.821524	0.0170844	0.102287	0.167024	0.867351	0.967777
ALG9	1108.4	1129.36	1133.69	1115.47	1121.73	0.0266423	0.0883433	0.301576	0.762975	0.87864	0.0322432	0.0881119	0.365934	0.714414	0.99999	0.00868608	0.0883789	0.0982823	0.921708	0.955227	-0.0235571	0.088618	-0.265827	0.790372	0.876304	-0.0179562	0.0888482	-0.2021	0.839839	0.959596
ALK	0	1.33742	0.68738	0	0.5062	3.02951	3.555	0.852183	0.394112	NA	2.05358	3.61944	0.567373	0.570461	NA	0	3.6717	0	1	NA	-1.83336	3.6195	-0.506522	0.61249	NA	-2.80929	3.55506	-0.790224	0.429397	NA
ALKBH1	865.31	1347.88	887.881	1238.13	1084.8	0.641054	0.0941609	6.80807	9.89e-12	3.22e-10	0.0382014	0.095386	0.400493	0.688793	0.99999	0.517326	0.0944118	5.47946	4.27e-08	7.08e-07	0.479124	0.0946829	5.0603	4.19e-07	6.12e-06	-0.123728	0.0934486	-1.32402	0.185496	0.607991
ALKBH2	869.205	490.13	928.129	579.809	716.818	-0.82558	0.146083	-5.65146	1.59e-08	3.05e-07	0.0957398	0.14349	0.667223	0.504629	0.99999	-0.580073	0.145274	-3.99295	6.53e-05	0.000469923	-0.675812	0.145342	-4.64981	3.32e-06	3.83e-05	0.245508	0.147902	1.65993	0.0969278	0.481245
ALKBH3	954.822	1054.75	949.08	1095.19	1013.46	0.1453	0.0896931	1.61997	0.105239	0.239388	-0.0070611	0.0898676	-0.0785722	0.937373	0.99999	0.200318	0.089538	2.23724	0.0252706	0.0682552	0.207379	0.0899219	2.30621	0.0210987	0.0613139	0.0550182	0.0897475	0.613034	0.539854	0.855682
ALKBH3-AS1	0.54502	0	0	0.776718	0.330434	-1.51645	3.48218	-0.43549	0.663207	NA	-1.60605	3.48218	-0.46122	0.644641	NA	0.461109	3.41957	0.134844	0.892735	NA	2.06716	3.45747	0.597883	0.549918	NA	1.97756	3.45747	0.571969	0.567343	NA
ALKBH4	255.923	189.991	244.743	215.871	226.632	-0.427279	0.191234	-2.23432	0.0254618	0.0803527	-0.0626227	0.188502	-0.332212	0.739729	0.99999	-0.236844	0.189958	-1.24683	0.212461	0.358902	-0.174222	0.190909	-0.91259	0.361458	0.530487	0.190434	0.193607	0.983611	0.325307	0.739029
ALKBH5	2065.34	2340.89	2123.92	2308.43	2209.64	0.180427	0.123089	1.46583	0.142696	0.299342	0.0399138	0.123136	0.324145	0.745828	0.99999	0.160408	0.123107	1.303	0.192574	0.3339	0.120494	0.123189	0.978121	0.328015	0.497007	-0.0200191	0.123143	-0.162568	0.870858	0.969148
ALKBH6	300.399	426.335	307.433	413.225	361.848	0.504822	0.171218	2.94841	0.00319409	0.0147817	0.0323324	0.172738	0.187176	0.851522	0.99999	0.45431	0.171387	2.65078	0.00803055	0.0269426	0.421977	0.171841	2.45563	0.0140638	0.0443225	-0.0505126	0.170313	-0.296586	0.766783	0.936695
ALKBH7	84.7467	113.072	137.14	164.216	124.794	0.418136	0.665597	0.628211	0.529865	0.718325	0.695479	0.664509	1.0466	0.295282	0.99999	0.955475	0.664086	1.43878	0.150212	0.276767	0.259997	0.662286	0.392575	0.694634	0.81401	0.53734	0.663377	0.810007	0.417936	0.793719
ALKBH8	1096.4	881.819	1107.93	744.659	957.702	-0.314819	0.136878	-2.3	0.0214481	0.070077	0.0148797	0.136114	0.109318	0.91295	0.99999	-0.555416	0.137421	-4.04171	5.31e-05	0.000392499	-0.570296	0.1376	-4.14458	3.4e-05	0.000286886	-0.240598	0.138356	-1.73897	0.0820393	0.448655
ALMS1	1914.9	1219.89	1882.64	1036.11	1513.39	-0.651134	0.147775	-4.40625	1.05e-05	0.000107878	-0.0247324	0.146981	-0.168269	0.866371	0.99999	-0.884761	0.14813	-5.97288	2.33e-09	5.22e-08	-0.860029	0.148258	-5.8009	6.6e-09	1.48e-07	-0.233628	0.149045	-1.5675	0.116999	0.519751
ALMS1P1	1.90505	5.19394	3.31359	4.67072	3.77082	1.3867	0.942806	1.47083	0.141338	0.29742	0.726817	0.978128	0.743069	0.45744	NA	1.24141	0.949958	1.3068	0.19128	NA	0.514589	0.894445	0.575317	0.565077	NA	-0.145299	0.855676	-0.169806	0.865163	NA
ALOX12	0.859627	8.42253	1.35764	1.88814	3.13198	3.27004	1.29332	2.5284	0.0114584	NA	0.614593	1.44896	0.424161	0.671448	NA	1.16755	1.3982	0.835035	0.403698	NA	0.552954	1.32653	0.416842	0.676794	NA	-2.10249	1.1545	-1.82112	0.0685889	NA
ALOX12-AS1	168.982	624.543	151.956	516.562	365.511	1.88767	0.270668	6.97411	3.08e-12	1.09e-10	-0.151798	0.276795	-0.548413	0.583408	0.99999	1.61117	0.271124	5.94254	2.81e-09	6.11e-08	1.76296	0.272626	6.46661	1e-10	3.31e-09	-0.276502	0.266402	-1.03791	0.299312	0.722057
ALOX12B	9.85013	13.0782	10.5842	12.8863	11.5997	0.432546	0.519818	0.83211	0.405347	0.613693	0.129065	0.528366	0.244272	0.80702	0.99999	0.422044	0.519739	0.81203	0.416774	0.578418	0.292978	0.520431	0.562953	0.573467	0.721865	-0.010502	0.511751	-0.0205216	0.983627	NA
ALOX12P1	1.88526	0.360934	1.99135	0.381142	1.15467	-2.3566	1.90496	-1.23709	0.216055	NA	0.0403473	1.60845	0.0250845	0.979988	NA	-2.37203	1.90496	-1.24519	0.213063	NA	-2.41238	1.91098	-1.26238	0.206814	NA	-0.0154316	2.16647	-0.00712292	0.994317	NA
ALOX12P2	0.250201	0	0.304012	0.277855	0.208017	-0.726099	4.40736	-0.164747	0.869143	NA	0.146093	4.40736	0.0331475	0.973557	NA	0.220257	4.40736	0.0499748	0.960142	NA	0.0741637	4.40746	0.0168269	0.986575	NA	0.946356	4.40746	0.214717	0.829988	NA
ALOX15	1.15445	1.4122	0.304012	1.66713	1.13445	0.277583	1.7539	0.158266	0.874247	NA	-1.71317	1.98625	-0.862516	0.388403	NA	0.607692	1.72275	0.352746	0.724279	NA	2.32086	1.95447	1.18747	0.235044	NA	0.330109	1.71783	0.192167	0.847612	NA
ALOX15B	0.294818	0	0.33941	0	0.158557	-0.72609	4.40736	-0.164745	0.869145	NA	0.146102	4.40736	0.0331497	0.973555	NA	-0.741521	4.40736	-0.168246	0.86639	NA	-0.887624	4.40746	-0.201391	0.840393	NA	0	4.40746	0	1	NA
ALOX15P1	1.19906	1.364	1.02679	0.951286	1.13528	0.209414	1.63761	0.127878	0.898245	NA	-0.240632	1.6829	-0.142986	0.886301	NA	-0.275667	1.69887	-0.162265	0.871097	NA	-0.0350351	1.74499	-0.0200776	0.983981	NA	-0.485081	1.70135	-0.285116	0.775555	NA
ALOX15P2	0	0	0.33941	0	0.0848525	0	4.40736	0	1	NA	1.10785	4.40736	0.251364	0.801532	NA	0	4.40736	0	1	NA	-0.887624	4.40746	-0.201391	0.840393	NA	0	4.40746	0	1	NA
ALOX5	1.79612	0.71939	1.3308	2.12358	1.49247	-1.25563	1.76635	-0.710861	0.47717	NA	-0.354149	1.61518	-0.219262	0.826446	NA	0.312576	1.56078	0.200268	0.841271	NA	0.666724	1.60824	0.414569	0.678457	NA	1.56821	1.76	0.891026	0.372915	NA
ALOX5AP	5003.56	4966.11	5104.85	5260.71	5083.81	-0.0107631	0.347333	-0.0309879	0.975279	0.988441	0.0289769	0.347315	0.0834311	0.933509	0.99999	0.0724959	0.347321	0.208729	0.83466	0.90005	0.043519	0.347335	0.125294	0.900291	0.943941	0.083259	0.347353	0.239696	0.810566	0.950542
ALOXE3	1.49388	2.41527	2.68844	3.95487	2.63812	0.710453	1.2161	0.584204	0.559083	NA	0.843425	1.19835	0.703822	0.481544	NA	1.39031	1.16828	1.19005	0.234027	NA	0.546882	1.09783	0.498149	0.618379	NA	0.679854	1.11718	0.608544	0.542827	NA
ALPK1	253.22	186.788	255.934	192.279	222.055	-0.442161	0.243747	-1.81402	0.069675	0.175731	0.0130123	0.241213	0.053945	0.956979	0.99999	-0.402613	0.243515	-1.65334	0.0982613	0.199832	-0.415625	0.243962	-1.70365	0.0884463	0.189758	0.0395479	0.246467	0.160459	0.872519	0.969457
ALPK2	0	0.358457	0	0	0.0896142	1.19745	4.40736	0.271693	0.785858	NA	0	4.40736	0	1	NA	0	4.40736	0	1	NA	0	4.40746	0	1	NA	-0.977219	4.40746	-0.221719	0.824533	NA
ALPK3	3.46334	4.2125	5.26098	8.46456	5.35034	0.264858	0.783605	0.337999	0.735364	0.862292	0.58709	0.755623	0.776962	0.437181	NA	1.2791	0.725106	1.76402	0.0777293	0.167327	0.692008	0.692416	0.999411	0.317596	0.486737	1.01424	0.722848	1.40312	0.160582	NA
ALPL	0.250201	0.334355	0	0	0.146139	0.235698	4.40736	0.0534782	0.957351	NA	-0.815685	4.40736	-0.185074	0.853171	NA	-0.741521	4.40736	-0.168246	0.86639	NA	0	4.40746	0	1	NA	-0.977219	4.40746	-0.221719	0.824533	NA
ALPP	4.14221	3.90225	4.48568	5.40502	4.48379	-0.0934001	0.873884	-0.106879	0.914885	0.960124	0.131326	0.852565	0.154036	0.877581	NA	0.357528	0.84385	0.423687	0.671794	NA	0.226202	0.844626	0.267813	0.788843	NA	0.450928	0.866141	0.520618	0.602633	NA
ALS2	1994.31	1690.05	1992.76	1546.34	1805.87	-0.238979	0.134296	-1.7795	0.0751586	0.185966	-0.000954085	0.13397	-0.00712166	0.994318	0.99999	-0.365607	0.134443	-2.71942	0.00653966	0.0226699	-0.364653	0.134557	-2.71002	0.00672794	0.0242012	-0.126628	0.134882	-0.938805	0.347831	0.754647
ALS2CL	0.654043	0	0.68738	0	0.335356	-1.73206	3.46674	-0.499622	0.617341	NA	0.085024	3.41142	0.0249233	0.980116	NA	-1.74749	3.46674	-0.504074	0.61421	NA	-1.83252	3.47195	-0.527806	0.597634	NA	0	3.52631	0	1	NA
ALS2CR11	0.54502	0.695288	0.304012	1.34686	0.722796	0.301145	2.18091	0.138082	0.890175	NA	-0.676103	2.2577	-0.299466	0.764585	NA	1.25537	2.06081	0.609163	0.542416	NA	1.93148	2.13033	0.906654	0.36459	NA	0.954227	2.04878	0.465754	0.641391	NA
ALS2CR12	10.5685	9.1444	8.51233	6.42759	8.6632	-0.213165	0.581756	-0.366416	0.714054	0.849716	-0.311284	0.582172	-0.534695	0.592861	0.99999	-0.711271	0.60841	-1.16907	0.242377	0.39571	-0.399986	0.625999	-0.638957	0.522851	0.679679	-0.498106	0.625612	-0.796189	0.425922	NA
ALX3	1.10983	1.39058	0.947435	1.61028	1.26453	0.296191	1.60186	0.184904	0.853304	NA	-0.233323	1.65909	-0.140633	0.88816	NA	0.534472	1.57575	0.339186	0.73447	NA	0.767795	1.62676	0.471977	0.636943	NA	0.238282	1.56836	0.151931	0.879241	NA
ALX4	0.359225	0.334355	0	0.673431	0.341753	0.235689	3.46595	0.0680011	0.945785	NA	-0.815698	3.46595	-0.235346	0.81394	NA	1.0753	3.42114	0.31431	0.753286	NA	1.891	3.42119	0.55273	0.580448	NA	0.83961	3.42119	0.245415	0.806135	NA
ALYREF	4109.25	3944.69	4172.31	4429.44	4163.92	-0.0590854	0.0862956	-0.684686	0.493542	0.69093	0.0216076	0.086177	0.250735	0.802019	0.99999	0.107834	0.0861781	1.2513	0.210827	0.357002	0.0862266	0.0862496	0.999733	0.31744	0.486549	0.16692	0.0863682	1.93265	0.0532791	0.36447
AMBN	0	0.358457	0	0	0.0896142	1.19745	4.40736	0.271693	0.785858	NA	0	4.40736	0	1	NA	0	4.40736	0	1	NA	0	4.40746	0	1	NA	-0.977219	4.40746	-0.221719	0.824533	NA
AMBP	0	0.358457	0	0	0.0896142	1.19745	4.40736	0.271693	0.785858	NA	0	4.40736	0	1	NA	0	4.40736	0	1	NA	0	4.40746	0	1	NA	-0.977219	4.40746	-0.221719	0.824533	NA
AMBRA1	1264.14	896.126	1105.15	807.714	1018.28	-0.497169	0.0825109	-6.0255	1.69e-09	3.83e-08	-0.194312	0.0813279	-2.38924	0.0168832	0.59628	-0.648247	0.0830297	-7.80741	5.84e-15	3.56e-13	-0.453935	0.0837941	-5.41727	6.05e-08	1.09e-06	-0.151078	0.0849427	-1.77859	0.0753077	0.43045
AMD1	12017.5	8245	13179	8831.86	10568.3	-0.543602	0.0886116	-6.13466	8.53e-10	2.02e-08	0.13309	0.0884055	1.50545	0.132209	0.99999	-0.444016	0.0885784	-5.01269	5.37e-07	6.81e-06	-0.577106	0.0885784	-6.5152	7.26e-11	2.48e-09	0.0995856	0.0887841	1.12166	0.262007	0.691046
AMDHD1	13.467	17.6918	14.5144	23.5096	17.2957	0.39506	0.459587	0.859597	0.390011	0.59853	0.102087	0.466317	0.218922	0.826711	0.99999	0.788787	0.448549	1.75853	0.0786576	0.168929	0.6867	0.450064	1.52578	0.127064	0.25023	0.393727	0.443087	0.888599	0.374219	NA
AMDHD2	322.458	311.718	362.326	423.232	354.934	-0.047739	0.25394	-0.187993	0.850882	0.927557	0.168672	0.25306	0.666528	0.505074	0.99999	0.392239	0.252722	1.55205	0.120649	0.233625	0.223567	0.252632	0.884952	0.376182	0.545944	0.439978	0.253514	1.73552	0.0826493	0.450622
AMER1	1728.29	1729.94	2247.2	2112.79	1954.55	0.001536	0.149188	0.0102958	0.991785	0.996087	0.379075	0.148796	2.54761	0.0108463	0.472007	0.290649	0.14893	1.95157	0.0509887	0.120178	-0.0884269	0.14874	-0.594508	0.552172	0.703369	0.289113	0.149131	1.93865	0.0525441	0.36277
AMER2	1.19906	0.692811	1.59086	0.381142	0.965968	-0.775023	1.85704	-0.417343	0.676428	NA	0.430134	1.68176	0.255764	0.798133	NA	-1.67683	1.94643	-0.861488	0.388969	NA	-2.10696	1.92208	-1.09619	0.272995	NA	-0.901808	2.07718	-0.434151	0.664179	NA
AMER3	4.09759	4.96838	6.64545	3.35272	4.76604	0.266168	0.873842	0.304595	0.760674	0.87759	0.688448	0.84825	0.811609	0.417016	NA	-0.280937	0.910801	-0.30845	0.75774	0.850188	-0.969385	0.884315	-1.0962	0.272992	0.438104	-0.547105	0.908891	-0.601948	0.547209	NA
AMFR	901.939	807.065	809.789	799.739	829.633	-0.160987	0.0877832	-1.83392	0.0666662	0.170286	-0.156172	0.087459	-1.78566	0.0741544	0.99999	-0.172046	0.0878011	-1.9595	0.0500544	0.118445	-0.0158742	0.0886872	-0.178991	0.857945	0.917933	-0.011059	0.089007	-0.124248	0.901119	0.976226
AMH	31.5694	89.6616	24.311	104.037	62.3948	1.51471	0.366457	4.13338	3.57e-05	0.000320304	-0.375306	0.393081	-0.954781	0.339688	0.99999	1.72124	0.364956	4.7163	2.4e-06	2.6e-05	2.09655	0.376441	5.56939	2.56e-08	5.01e-07	0.206534	0.348548	0.592556	0.553479	0.860326
AMHR2	0	0	0	0.381142	0.0952855	0	4.40736	0	1	NA	0	4.40736	0	1	NA	1.18202	4.40736	0.268192	0.788552	NA	1.03595	4.40746	0.235045	0.814174	NA	0.946356	4.40746	0.214717	0.829988	NA
AMIGO1	72.4606	75.1169	87.7606	98.241	83.3948	0.0591993	0.270919	0.218513	0.827029	0.914434	0.282029	0.267409	1.05467	0.291574	0.99999	0.450893	0.266563	1.69151	0.0907397	0.188062	0.168863	0.265028	0.637152	0.524026	0.680724	0.391693	0.268569	1.45844	0.144718	0.557879
AMIGO2	48.6435	51.432	47.4527	61.0747	52.1507	0.0952229	0.289557	0.328857	0.742264	0.865565	-0.0193539	0.289995	-0.0667386	0.94679	0.99999	0.353563	0.285384	1.2389	0.215381	0.362502	0.372916	0.288041	1.29466	0.195437	0.344836	0.25834	0.287601	0.898259	0.369048	0.766351
AMIGO3	123.648	155.692	114.148	150.529	136.004	0.336563	0.226222	1.48776	0.136815	0.290115	-0.116734	0.229182	-0.509348	0.610508	0.99999	0.284938	0.226564	1.25765	0.208517	0.353907	0.401672	0.22871	1.75625	0.0790453	0.174281	-0.0516249	0.225743	-0.228689	0.819111	0.952392
AMMECR1	1631.95	1845.66	1652.67	1689.02	1704.83	0.177598	0.0910247	1.9511	0.0510455	0.138774	0.0184295	0.0911341	0.202224	0.839741	0.99999	0.0506253	0.0912212	0.554973	0.578913	0.718026	0.0321958	0.0913983	0.352258	0.724645	0.833274	-0.126973	0.0912892	-1.39088	0.164261	0.581039
AMMECR1L	2638.38	2649.97	2505.11	2456.43	2562.47	0.0059272	0.112332	0.0527652	0.957919	0.981416	-0.0748421	0.112326	-0.666296	0.505222	0.99999	-0.102644	0.112427	-0.912978	0.361254	0.523838	-0.0278017	0.112592	-0.246925	0.804966	0.885122	-0.108571	0.112598	-0.964237	0.334927	0.746225
AMN	0.294818	2.34048	0	1.93458	1.14247	2.87612	2.62503	1.09565	0.273232	NA	-0.815712	2.8227	-0.288983	0.772594	NA	2.57476	2.6386	0.975804	0.329162	NA	3.39047	2.63863	1.28494	0.198815	NA	-0.301361	2.42601	-0.124221	0.90114	NA
AMN1	177.395	205.635	192.427	186.342	190.45	0.21172	0.221854	0.954318	0.339923	0.54766	0.117272	0.221888	0.528521	0.597138	0.99999	0.0649181	0.222687	0.291521	0.770653	0.859104	-0.0523542	0.222794	-0.23499	0.814217	0.891051	-0.146802	0.222761	-0.65901	0.509889	0.842746
AMOTL1	759.711	595.053	807.868	532.827	673.865	-0.35208	0.187931	-1.87345	0.0610059	0.15948	0.0892512	0.186924	0.477473	0.633025	0.99999	-0.508184	0.188301	-2.69878	0.00695935	0.0238938	-0.597435	0.18837	-3.1716	0.00151601	0.00713374	-0.156104	0.189369	-0.824337	0.409748	0.789618
AMPD2	1592.38	1637.45	1472.7	1837.52	1635.01	0.0404975	0.0841419	0.4813	0.630303	0.792713	-0.11284	0.084264	-1.33912	0.18053	0.99999	0.206561	0.0838491	2.46348	0.0137594	0.0420521	0.319401	0.0842886	3.78937	0.00015103	0.00102195	0.166063	0.0841666	1.97303	0.048492	0.34963
AMPD3	619.858	346.298	389.867	315.992	418.004	-0.842092	0.135232	-6.22704	4.75e-10	1.17e-08	-0.669442	0.133932	-4.99836	5.78e-07	0.000256901	-0.973294	0.135936	-7.15992	8.07e-13	3.38e-11	-0.303852	0.138681	-2.19102	0.0284503	0.0780381	-0.131202	0.139936	-0.937584	0.348458	0.754712
AMPH	2.05869	1.4122	1.64338	1.94498	1.76481	-0.548792	1.42002	-0.386467	0.699151	NA	-0.324887	1.38392	-0.234759	0.814396	NA	0.0284997	1.35752	0.020994	0.98325	NA	0.353387	1.39936	0.252535	0.800628	NA	0.577292	1.43507	0.402273	0.687483	NA
AMT	18.3795	15.7314	15.9197	17.7676	16.9495	-0.244117	0.454475	-0.537142	0.59117	0.765453	-0.221316	0.450646	-0.491108	0.62335	0.99999	-0.0897024	0.448898	-0.199828	0.841615	0.903891	0.131613	0.45941	0.286484	0.774508	0.866489	0.154415	0.463166	0.33339	0.73884	NA
AMY2A	0	0	0	0.381142	0.0952855	0	4.40736	0	1	NA	0	4.40736	0	1	NA	1.18202	4.40736	0.268192	0.788552	NA	1.03595	4.40746	0.235045	0.814174	NA	0.946356	4.40746	0.214717	0.829988	NA
AMY2B	56.4793	84.0424	42.8668	65.8513	62.31	0.57754	0.380597	1.51746	0.12915	0.277863	-0.394383	0.390109	-1.01095	0.312038	0.99999	0.223436	0.383721	0.582287	0.560373	0.702557	0.617819	0.390093	1.58377	0.113245	0.22925	-0.354105	0.38058	-0.930435	0.352146	0.75707
AMZ1	4.50143	2.49005	5.21702	0.277855	3.12159	-0.857215	0.98716	-0.868364	0.385195	NA	0.224723	0.900138	0.249654	0.802855	NA	-3.58478	1.43755	-2.49368	0.0126428	NA	-3.8095	1.43485	-2.65498	0.00793128	NA	-2.72756	1.49098	-1.82937	0.067344	NA
AMZ2	1105.26	1046.44	1075.01	1206.97	1108.42	-0.0792963	0.100595	-0.788273	0.430537	0.63583	-0.0400077	0.100301	-0.398878	0.689983	0.99999	0.124859	0.10013	1.24696	0.212411	0.358878	0.164867	0.100496	1.64053	0.100895	0.20938	0.204155	0.10079	2.02555	0.0428107	0.328133
AMZ2P1	278.637	249.307	278.106	250.424	264.118	-0.162517	0.190089	-0.854949	0.39258	0.601437	-0.00442722	0.188875	-0.02344	0.981299	0.99999	-0.162071	0.190067	-0.852704	0.393823	0.556933	-0.157643	0.190669	-0.826791	0.408355	0.576393	0.000445974	0.191872	0.00232433	0.998145	0.999527
ANAPC1	6373.99	6018.63	6293.01	5862.53	6137.04	-0.0828804	0.0997942	-0.830513	0.406249	0.614742	-0.0185116	0.0997331	-0.185611	0.85275	0.99999	-0.12052	0.0998104	-1.20749	0.227243	0.377072	-0.102009	0.0998651	-1.02146	0.307035	0.475859	-0.0376397	0.099926	-0.376676	0.706414	0.920159
ANAPC10	980.409	867.181	960.968	793.949	900.627	-0.177208	0.0969207	-1.82839	0.0674917	0.171844	-0.0284331	0.096259	-0.295381	0.767703	0.99999	-0.301866	0.0972968	-3.10252	0.00191879	0.00815152	-0.273432	0.0976929	-2.7989	0.00512771	0.0194739	-0.124657	0.0983448	-1.26755	0.204958	0.632613
ANAPC11	962.514	1117.99	967.849	1158.06	1051.6	0.216923	0.203294	1.06704	0.285954	0.489	0.00828631	0.203434	0.0407322	0.967509	0.99999	0.267638	0.203239	1.31686	0.187885	0.327545	0.259351	0.203384	1.27518	0.202246	0.353294	0.0507146	0.203244	0.249525	0.802954	0.947501
ANAPC13	2299.61	1959.91	2324.26	2129.42	2178.3	-0.23099	0.0902118	-2.56053	0.0104514	0.0391187	0.0153553	0.089783	0.171027	0.864202	0.99999	-0.111638	0.0900457	-1.23979	0.215054	0.362116	-0.126993	0.0901758	-1.40828	0.159048	0.296275	0.119352	0.0906028	1.31731	0.187734	0.612361
ANAPC15	1674.34	2038.17	1766.17	2168.93	1911.9	0.283235	0.119192	2.3763	0.0174871	0.0594531	0.0764378	0.11932	0.64061	0.521776	0.99999	0.371755	0.119102	3.12132	0.0018004	0.00772991	0.295317	0.119166	2.4782	0.0132046	0.0421383	0.0885196	0.119037	0.743633	0.457099	0.812775
ANAPC16	3711.19	3808.98	3776.01	4150.25	3861.61	0.037307	0.0813261	0.458734	0.646425	0.805642	0.0249042	0.0812657	0.306454	0.759259	0.99999	0.160484	0.0812291	1.9757	0.0481886	0.114792	0.13558	0.0813108	1.66743	0.0954284	0.200885	0.123177	0.0813711	1.51377	0.130083	0.5381
ANAPC1P1	1.63506	2.39364	2.85943	1.90257	2.19767	0.516495	1.40144	0.368545	0.712467	NA	0.775005	1.37813	0.562358	0.573872	NA	0.212228	1.42563	0.148867	0.881659	NA	-0.562777	1.37897	-0.408115	0.68319	NA	-0.304267	1.40226	-0.216983	0.828222	NA
ANAPC2	1593.41	2146.35	1471.83	1917.49	1782.27	0.430417	0.166314	2.58798	0.00965409	0.0366681	-0.114317	0.166695	-0.685784	0.49285	0.99999	0.266832	0.166437	1.6032	0.10889	0.215654	0.381149	0.166659	2.287	0.0221956	0.0638716	-0.163585	0.166278	-0.983805	0.325211	0.739029
ANAPC4	2115.84	2028.75	2281.27	2176.01	2150.47	-0.0608544	0.0887672	-0.68555	0.492997	0.690624	0.109013	0.0884341	1.2327	0.217687	0.99999	0.0403286	0.0886277	0.455033	0.649085	0.773986	-0.0686845	0.0886578	-0.774714	0.438509	0.60636	0.101183	0.0889901	1.13701	0.255533	0.684273
ANAPC5	8969.02	8441.01	8861.55	8970.31	8810.47	-0.087626	0.0695874	-1.25922	0.20795	0.392656	-0.017457	0.0695227	-0.251097	0.801739	0.99999	-2.42e-05	0.0695508	-0.000347552	0.999723	0.999725	0.0174328	0.0696062	0.250449	0.80224	0.884064	0.0876019	0.0696708	1.25737	0.20862	0.63813
ANAPC7	5106.91	6093	5197.99	6166.34	5641.06	0.254721	0.0638952	3.98655	6.7e-05	0.000554105	0.025579	0.0639914	0.399726	0.689359	0.99999	0.271817	0.0638837	4.25488	2.09e-05	0.000174459	0.246238	0.0639588	3.84995	0.000118141	0.000828056	0.0170962	0.0638625	0.267703	0.788928	0.942803
ANGEL1	640.065	670.521	630.347	653.33	648.566	0.06519	0.118187	0.551585	0.581233	0.758337	-0.0233602	0.118187	-0.197655	0.843315	0.99999	0.0304867	0.118287	0.257736	0.796611	0.876284	0.0538469	0.118769	0.453376	0.650278	0.781812	-0.0347033	0.118769	-0.292193	0.770139	0.937373
ANGEL2	1303.79	2290.4	1230.32	1998.73	1705.81	0.812681	0.125533	6.47387	9.55e-11	2.66e-09	-0.0838189	0.126484	-0.662685	0.507532	0.99999	0.615037	0.125719	4.89217	9.97e-07	1.19e-05	0.698856	0.12603	5.54515	2.94e-08	5.64e-07	-0.197643	0.125076	-1.58019	0.114063	0.514711
ANGPT1	37.6065	24.9654	117.853	28.2747	52.1748	-0.593024	0.432312	-1.37175	0.170142	0.33921	1.64634	0.404275	4.07233	4.65e-05	0.00890442	-0.37252	0.42734	-0.871717	0.383363	0.547422	-2.01886	0.414555	-4.86994	1.12e-06	1.47e-05	0.220505	0.441941	0.498946	0.617818	0.885757
ANGPT2	3.73837	5.65376	2.30392	3.95487	3.91273	0.576388	0.874106	0.659402	0.509637	0.703156	-0.714954	0.965623	-0.740407	0.459053	NA	0.0356627	0.90623	0.0393528	0.968609	NA	0.750617	0.977149	0.76817	0.442386	NA	-0.540725	0.886823	-0.609733	0.542039	NA
ANGPT4	3.41139	3.84909	2.93022	2.44385	3.15864	0.201456	0.998705	0.201717	0.840138	NA	-0.18649	1.0203	-0.18278	0.854971	NA	-0.378112	1.04325	-0.362437	0.717025	NA	-0.191622	1.0658	-0.179791	0.857317	NA	-0.579568	1.04515	-0.55453	0.579216	NA
ANGPTL1	0	0.358457	0	0	0.0896142	1.19745	4.40736	0.271693	0.785858	NA	0	4.40736	0	1	NA	0	4.40736	0	1	NA	0	4.40746	0	1	NA	-0.977219	4.40746	-0.221719	0.824533	NA
ANGPTL2	0.359225	1.02964	0.651983	1.55344	0.898572	1.69537	2.14037	0.792092	0.428307	NA	1.03113	2.2194	0.4646	0.642218	NA	2.23284	2.08798	1.06938	0.284898	NA	1.20171	2.00521	0.599293	0.548977	NA	0.537471	1.91737	0.280317	0.779234	NA
ANGPTL4	0	0	0	0.277855	0.0694637	0	4.40736	0	1	NA	0	4.40736	0	1	NA	1.18202	4.40736	0.268192	0.788552	NA	1.03595	4.40746	0.235045	0.814174	NA	0.946356	4.40746	0.214717	0.829988	NA
ANGPTL5	0	0.360934	0	0	0.0902334	1.19745	4.40736	0.271693	0.785858	NA	0	4.40736	0	1	NA	0	4.40736	0	1	NA	0	4.40746	0	1	NA	-0.977219	4.40746	-0.221719	0.824533	NA
ANGPTL6	11.4083	13.999	10.0287	14.7649	12.5502	0.291296	0.522892	0.557087	0.577468	0.755905	-0.200746	0.5387	-0.372649	0.70941	0.99999	0.341814	0.520812	0.65631	0.511625	0.663326	0.54256	0.53466	1.01477	0.310213	0.478967	0.0505176	0.518729	0.0973872	0.922419	NA
ANK1	9.11418	7.3181	7.27916	11.6147	8.83154	-0.312145	0.612633	-0.509514	0.610392	0.778383	-0.327688	0.608562	-0.538462	0.590258	0.99999	0.336064	0.582091	0.57734	0.56371	0.705237	0.663752	0.604276	1.09842	0.272019	0.436982	0.648209	0.608377	1.06547	0.286662	NA
ANK2	199.045	132.888	184.803	101.397	154.533	-0.582503	0.184937	-3.14974	0.00163417	0.0085249	-0.105331	0.180042	-0.585036	0.558523	0.99999	-0.968665	0.189315	-5.11668	3.11e-07	4.18e-06	-0.863334	0.190834	-4.52401	6.07e-06	6.46e-05	-0.386161	0.195459	-1.97567	0.0481923	0.348758
ANK3	0.359225	0.695288	1.3662	0.762284	0.795749	1.12241	2.43788	0.460403	0.645227	NA	2.08099	2.32438	0.895288	0.370633	NA	1.2027	2.42477	0.496007	0.619889	NA	-0.878282	2.23584	-0.39282	0.694453	NA	0.080295	2.35362	0.0341155	0.972785	NA
ANKAR	74.0441	56.5413	67.4342	42.6273	60.1617	-0.380447	0.240475	-1.58206	0.113635	0.253098	-0.122587	0.23466	-0.522405	0.601389	0.99999	-0.778609	0.248529	-3.13287	0.00173103	0.00746258	-0.656022	0.251922	-2.60407	0.00921241	0.0313727	-0.398162	0.257348	-1.54718	0.121821	0.528023
ANKDD1A	211.489	210.894	213.375	174.327	202.521	-0.00211174	0.176059	-0.0119945	0.99043	0.995549	0.0177968	0.175343	0.101497	0.919156	0.99999	-0.272801	0.178025	-1.53237	0.125431	0.241074	-0.290597	0.178746	-1.62576	0.104001	0.214373	-0.270689	0.179448	-1.50846	0.131438	0.538259
ANKDD1B	3.00755	9.1302	6.52098	7.24986	6.47715	1.61907	0.721479	2.2441	0.0248261	0.0787328	1.14078	0.738436	1.54486	0.122381	NA	1.28285	0.735237	1.74481	0.081018	0.172637	0.142071	0.66121	0.214865	0.829873	0.900279	-0.336221	0.642218	-0.523531	0.600605	NA
ANKEF1	18.2583	11.4948	12.827	10.3816	13.2404	-0.64688	0.480416	-1.3465	0.178141	0.351007	-0.492758	0.470067	-1.04827	0.294513	0.99999	-0.782359	0.486102	-1.60945	0.107517	0.213567	-0.289601	0.5053	-0.573127	0.566559	0.716296	-0.135479	0.514941	-0.263096	0.792476	NA
ANKFN1	1.44926	1.77314	1.90343	0	1.28146	0.273884	1.4485	0.189082	0.850029	NA	0.401494	1.42843	0.281073	0.778655	NA	-2.92981	1.75267	-1.67163	0.0945981	NA	-3.33131	1.73269	-1.92262	0.0545282	NA	-3.2037	1.74927	-1.83145	0.0670337	NA
ANKFY1	1820.54	1963.5	1831.72	1688.43	1826.05	0.108653	0.0825923	1.31554	0.188329	0.365523	0.00849021	0.0826109	0.102774	0.918143	0.99999	-0.109591	0.0829546	-1.3211	0.186469	0.32588	-0.118081	0.083145	-1.42019	0.155553	0.291204	-0.218245	0.0831265	-2.62545	0.00865346	0.141337
ANKH	832.989	776.698	765.066	750.357	781.278	-0.101315	0.121745	-0.832195	0.405299	0.613693	-0.123269	0.121571	-1.01397	0.310596	0.99999	-0.151087	0.121872	-1.23972	0.21508	0.36212	-0.0278178	0.122476	-0.227129	0.820324	0.894605	-0.0497719	0.122649	-0.405808	0.684884	0.910757
ANKHD1-EIF4EBP3	67.5602	168.652	69.8725	137.396	110.87	1.32531	0.258298	5.13094	2.88e-07	4.24e-06	0.0523919	0.268747	0.194949	0.845433	0.99999	1.02304	0.260215	3.93153	8.44e-05	0.000584651	0.97065	0.261322	3.71438	0.000203699	0.00132014	-0.302268	0.250564	-1.20635	0.227681	0.662088
ANKIB1	1623.15	1396.05	1595.39	1157.87	1443.11	-0.217451	0.117848	-1.84519	0.0650098	0.166982	-0.0247182	0.117454	-0.21045	0.833316	0.99999	-0.485346	0.118297	-4.10277	4.08e-05	0.000312007	-0.460628	0.118487	-3.88758	0.000101248	0.000725208	-0.267895	0.118877	-2.25354	0.0242251	0.243203
ANKK1	0	1.00306	1.73129	0	0.683589	2.61782	3.31209	0.790383	0.429304	NA	3.38978	3.26265	1.03896	0.298822	NA	0	3.41082	0	1	NA	-3.16956	3.2627	-0.971453	0.331323	NA	-2.3976	3.31214	-0.723883	0.469137	NA
ANKLE1	1578.84	1320.28	1587.73	1429.19	1479.01	-0.258287	0.101661	-2.54067	0.011064	0.0410268	0.00809525	0.101065	0.0800991	0.936158	0.99999	-0.142582	0.101447	-1.40548	0.159878	0.290535	-0.150678	0.101627	-1.48266	0.138165	0.266595	0.115704	0.102219	1.13193	0.257665	0.687573
ANKLE2	3701.46	3120.43	3475.94	2768.99	3266.7	-0.246556	0.0973131	-2.53363	0.0112887	0.0417274	-0.0906358	0.0971256	-0.933181	0.350726	0.99999	-0.418263	0.0974646	-4.29143	1.78e-05	0.000150784	-0.327627	0.0976106	-3.35647	0.000789447	0.00413567	-0.171707	0.0977972	-1.75575	0.0791318	0.441059
ANKMY1	623.042	740.581	580.568	557.809	625.5	0.250593	0.131551	1.90491	0.0567915	0.150597	-0.100717	0.132298	-0.761291	0.446483	0.99999	-0.161338	0.132772	-1.21515	0.224309	0.373698	-0.0606209	0.133445	-0.454278	0.649629	0.781287	-0.411931	0.132704	-3.10414	0.00190834	0.057545
ANKMY2	922.916	878.861	996.588	904.269	925.658	-0.0718308	0.117958	-0.608951	0.542557	0.729016	0.110204	0.117354	0.939073	0.347693	0.99999	-0.0315713	0.117855	-0.267881	0.788791	0.871118	-0.141776	0.117906	-1.20244	0.229191	0.387698	0.0402595	0.118507	0.339722	0.734066	0.927098
ANKRA2	195.97	442.912	189.502	367.62	299.001	1.17498	0.196382	5.98312	2.19e-09	4.93e-08	-0.0501295	0.201352	-0.248964	0.803389	0.99999	0.902713	0.197245	4.57661	4.73e-06	4.67e-05	0.952842	0.19836	4.80361	1.56e-06	1.97e-05	-0.272262	0.193312	-1.40841	0.15901	0.575336
ANKRD1	0	0.334355	0	0	0.0835886	1.19745	4.40736	0.271693	0.785858	NA	0	4.40736	0	1	NA	0	4.40736	0	1	NA	0	4.40746	0	1	NA	-0.977219	4.40746	-0.221719	0.824533	NA
ANKRD10	8663.44	8340	8227.72	7352.08	8145.81	-0.05497	0.0992579	-0.55381	0.579709	0.757466	-0.0744306	0.0992374	-0.750026	0.453239	0.99999	-0.236967	0.0993174	-2.38596	0.0170347	0.0498174	-0.162537	0.0993738	-1.63561	0.101921	0.211033	-0.181997	0.0993942	-1.83106	0.0670911	0.404981
ANKRD11	2323.16	1539.16	2077.87	1386.43	1831.66	-0.593612	0.100169	-5.92611	3.1e-09	6.75e-08	-0.160818	0.0994477	-1.61711	0.105854	0.99999	-0.744612	0.100427	-7.4145	1.22e-13	6.09e-12	-0.583794	0.100731	-5.79558	6.81e-09	1.52e-07	-0.151	0.101443	-1.48852	0.136613	0.547794
ANKRD12	2700.99	3561.01	2602.4	2681.64	2886.51	0.399104	0.110458	3.61319	0.000302459	0.00205846	-0.0532186	0.110724	-0.480641	0.630772	0.99999	-0.00932278	0.110761	-0.0841701	0.932921	0.961192	0.0438958	0.110906	0.395792	0.692258	0.812099	-0.408427	0.11064	-3.69149	0.00022294	0.0122371
ANKRD13A	2463.88	3003.29	2282.02	2858.23	2651.85	0.284898	0.0829709	3.43371	0.000595391	0.00365523	-0.111088	0.0833189	-1.33329	0.182437	0.99999	0.212646	0.083045	2.56061	0.0104489	0.0334823	0.323734	0.0833286	3.88503	0.000102318	0.000731804	-0.0722519	0.0829807	-0.870707	0.383914	0.774411
ANKRD13B	374.626	283.541	356.462	368.518	345.787	-0.400127	0.186323	-2.14749	0.0317543	0.0964777	-0.070511	0.184575	-0.382018	0.702448	0.99999	-0.0219494	0.184712	-0.11883	0.90541	0.944393	0.0485616	0.185405	0.261921	0.793382	0.877909	0.378177	0.187146	2.02076	0.0433041	0.330004
ANKRD13C	1775.64	1722.39	1829.13	1666.42	1748.39	-0.0438268	0.113523	-0.38606	0.699452	0.839692	0.0432115	0.113309	0.381359	0.702937	0.99999	-0.089894	0.113582	-0.791443	0.428686	0.589197	-0.133106	0.113684	-1.17084	0.241662	0.401996	-0.0460672	0.113897	-0.404465	0.685871	0.911459
ANKRD13D	1486.66	1226.5	1476.71	1105.69	1323.89	-0.277039	0.120357	-2.30181	0.021346	0.0699276	-0.00871641	0.119814	-0.0727497	0.942005	0.99999	-0.425188	0.120622	-3.52498	0.00042352	0.00232406	-0.416472	0.120804	-3.44751	0.000565778	0.00313362	-0.148149	0.121343	-1.22092	0.222118	0.655255
ANKRD16	166.006	202.302	177.132	246.015	197.864	0.287722	0.140431	2.04885	0.0404771	0.115984	0.0968589	0.141366	0.685162	0.493242	0.99999	0.566253	0.138088	4.10068	4.12e-05	0.00031419	0.469394	0.138527	3.38846	0.00070287	0.00375844	0.278531	0.137573	2.02461	0.0429076	0.328453
ANKRD17	8459.24	6558.78	8306.65	5454.59	7194.81	-0.367168	0.130001	-2.82434	0.00473785	0.0206117	-0.0262562	0.129891	-0.20214	0.839807	0.99999	-0.632755	0.130088	-4.86404	1.15e-06	1.36e-05	-0.606498	0.130122	-4.66101	3.15e-06	3.64e-05	-0.265587	0.130232	-2.03934	0.041416	0.323152
ANKRD18A	481.823	287.305	448.577	240.407	364.528	-0.747938	0.169833	-4.40397	1.06e-05	0.000108804	-0.103896	0.166824	-0.622788	0.533424	0.99999	-1.00469	0.171255	-5.8666	4.45e-09	9.19e-08	-0.900789	0.171937	-5.23907	1.61e-07	2.6e-06	-0.256747	0.174857	-1.46832	0.142016	0.553728
ANKRD18B	110.498	107.822	112.035	92.4561	105.703	-0.0355168	0.217247	-0.163486	0.870136	0.938231	0.0200166	0.215757	0.0927738	0.926083	0.99999	-0.256182	0.219702	-1.16604	0.243597	0.39704	-0.276198	0.220807	-1.25086	0.210986	0.363994	-0.220665	0.222264	-0.992808	0.320804	0.735812
ANKRD18CP	43.8072	17.2474	34.5815	20.1537	28.9474	-1.35842	0.373804	-3.63404	0.000279019	0.00192484	-0.348073	0.342207	-1.01714	0.309086	0.99999	-1.13964	0.365255	-3.12012	0.00180776	0.0077547	-0.791567	0.372947	-2.12247	0.0337986	0.0896156	0.218779	0.402136	0.544043	0.586412	0.874681
ANKRD18DP	98.9264	92.4459	84.1157	77.9754	88.3658	-0.102302	0.207255	-0.493605	0.621585	0.786221	-0.236377	0.207858	-1.1372	0.255454	0.99999	-0.343597	0.210525	-1.6321	0.102659	0.206596	-0.10722	0.214936	-0.498848	0.617887	0.758328	-0.241295	0.214353	-1.12569	0.260297	0.689183
ANKRD18EP	0.359225	0.360934	0	0	0.18004	0.235698	4.40736	0.0534782	0.957351	NA	-0.815685	4.40736	-0.185074	0.853171	NA	-0.741521	4.40736	-0.168246	0.86639	NA	0	4.40746	0	1	NA	-0.977219	4.40746	-0.221719	0.824533	NA
ANKRD19P	0.609426	1.38562	0.304012	0.833565	0.783156	1.21104	2.21938	0.545666	0.585296	NA	-0.759648	2.40569	-0.315772	0.752176	NA	0.572612	2.28322	0.250792	0.801975	NA	1.33226	2.35891	0.564779	0.572224	NA	-0.638428	2.16858	-0.294399	0.768453	NA
ANKRD2	0	0	0.33941	0	0.0848525	0	4.40736	0	1	NA	1.10785	4.40736	0.251364	0.801532	NA	0	4.40736	0	1	NA	-0.887624	4.40746	-0.201391	0.840393	NA	0	4.40746	0	1	NA
ANKRD20A1	1.46905	0.360934	0	0.658997	0.622246	-1.95989	2.52997	-0.774669	0.438535	NA	-3.01127	2.52997	-1.19024	0.233951	NA	-1.13687	2.47005	-0.460261	0.645329	NA	1.87441	2.6576	0.705299	0.480624	NA	0.823017	2.6576	0.309684	0.756801	NA
ANKRD20A11P	0.968651	0	0.34797	1.06901	0.596407	-2.29277	2.65006	-0.865179	0.38694	NA	-1.42058	2.65006	-0.536055	0.59192	NA	0.159524	2.51435	0.0634454	0.949412	NA	1.5801	2.65551	0.595028	0.551825	NA	2.4523	2.65551	0.923476	0.355759	NA
ANKRD20A12P	0.250201	0.358457	0	0	0.152165	0.235698	4.40736	0.0534782	0.957351	NA	-0.815685	4.40736	-0.185074	0.853171	NA	-0.741521	4.40736	-0.168246	0.86639	NA	0	4.40746	0	1	NA	-0.977219	4.40746	-0.221719	0.824533	NA
ANKRD20A18P	4.92506	5.96154	3.35755	7.2747	5.37971	0.302249	0.765387	0.394898	0.692918	0.836093	-0.54137	0.818468	-0.661444	0.508328	NA	0.630178	0.74846	0.841966	0.399807	0.562008	1.17155	0.798945	1.46637	0.142548	0.272832	0.327929	0.744473	0.440484	0.659586	NA
ANKRD20A19P	1.61023	3.49064	4.23419	1.56787	2.72573	1.05998	1.23195	0.86041	0.389563	NA	1.34029	1.21265	1.10526	0.269048	NA	-0.18901	1.34167	-0.140877	0.887967	NA	-1.5293	1.26152	-1.21227	0.225407	NA	-1.24899	1.28008	-0.975717	0.329205	NA
ANKRD20A2	0.250201	0	0.33941	0	0.147403	-0.72609	4.40736	-0.164745	0.869145	NA	0.146102	4.40736	0.0331497	0.973555	NA	-0.741521	4.40736	-0.168246	0.86639	NA	-0.887624	4.40746	-0.201391	0.840393	NA	0	4.40746	0	1	NA
ANKRD20A20P	7.6378	3.13713	7.43302	0.791152	4.74978	-1.26385	0.841413	-1.50206	0.133082	0.284346	-0.0158658	0.753514	-0.0210557	0.983201	NA	-3.4258	1.2226	-2.80206	0.00507775	0.0182963	-3.40994	1.22646	-2.78031	0.00543068	0.0203772	-2.16195	1.28234	-1.68594	0.0918065	NA
ANKRD20A3	1.65485	0.360934	0.991393	0.776718	0.945973	-2.16221	1.84678	-1.1708	0.24168	NA	-0.770676	1.64828	-0.467565	0.640096	NA	-1.21143	1.73589	-0.697872	0.485257	NA	-0.440756	1.82707	-0.241237	0.809371	NA	0.950775	2.00797	0.4735	0.635856	NA
ANKRD20A4	0.904244	0	1.60798	0.658997	0.792805	-2.21143	2.1381	-1.0343	0.300996	NA	0.850203	1.89969	0.447548	0.654479	NA	-0.418444	2.06445	-0.20269	0.839378	NA	-1.26865	1.99828	-0.634868	0.525514	NA	1.79299	2.22616	0.805418	0.420579	NA
ANKRD20A5P	1.96213	4.23661	3.66156	5.24086	3.77529	1.18766	1.01633	1.16858	0.242575	0.435847	0.974462	1.02393	0.951689	0.341255	NA	1.51897	0.998268	1.52161	0.128107	NA	0.54451	0.922469	0.590275	0.555006	NA	0.331311	0.91403	0.362473	0.716999	NA
ANKRD20A7P	0	0	1.28684	0	0.321711	0	4.40736	0	1	NA	2.96952	4.3094	0.689081	0.490772	NA	0	4.40736	0	1	NA	-2.74931	4.3095	-0.637965	0.523496	NA	0	4.40746	0	1	NA
ANKRD20A8P	1.37249	1.41468	1.56402	0.658997	1.25255	0.115454	1.65126	0.0699183	0.944259	NA	0.288957	1.62496	0.177824	0.858861	NA	-0.950619	1.81119	-0.524858	0.599682	NA	-1.23958	1.79841	-0.689264	0.490657	NA	-1.06607	1.82221	-0.585044	0.558518	NA
ANKRD20A9P	0.948862	0	0.982832	0	0.482923	-2.27919	3.10195	-0.734759	0.462486	NA	0.065174	2.98888	0.0218055	0.982603	NA	-2.29462	3.10195	-0.739734	0.459462	NA	-2.35979	3.10743	-0.759403	0.447612	NA	0	3.21635	0	1	NA
ANKRD22	331.108	161.239	297.052	222.262	252.915	-1.03795	0.175767	-5.90524	3.52e-09	7.55e-08	-0.155606	0.169329	-0.918956	0.358119	0.99999	-0.565854	0.172093	-3.28808	0.00100874	0.00476349	-0.410248	0.17332	-2.367	0.0179331	0.0537627	0.472094	0.179615	2.62836	0.00857976	0.140957
ANKRD23	88.6252	119.383	85.6186	150.5	111.032	0.426547	0.198686	2.14684	0.031806	0.0965768	-0.0531976	0.20341	-0.261529	0.793685	0.99999	0.754357	0.195472	3.85915	0.000113781	0.000755372	0.807554	0.198047	4.07758	4.55e-05	0.000367279	0.32781	0.193192	1.69681	0.089733	0.465104
ANKRD24	4.06544	7.73715	3.5822	3.53043	4.7288	0.965545	0.776797	1.24298	0.213874	0.400355	-0.135913	0.836336	-0.16251	0.870904	NA	-0.186263	0.846452	-0.220052	0.825831	0.894508	-0.05035	0.866151	-0.0581307	0.953644	0.974896	-1.15181	0.808809	-1.42408	0.154424	NA
ANKRD26	344.904	250.383	312.208	214.102	280.399	-0.465325	0.163884	-2.83936	0.00452039	0.0197906	-0.144712	0.161669	-0.895111	0.370728	0.99999	-0.690698	0.165338	-4.17749	2.95e-05	0.000233901	-0.545986	0.166511	-3.27897	0.00104185	0.00524133	-0.225373	0.168662	-1.33624	0.18147	0.603221
ANKRD26P1	1.13466	1.05374	0.304012	0.277855	0.692567	-0.127599	2.00234	-0.0637247	0.949189	NA	-1.69838	2.16867	-0.783141	0.433544	NA	-1.62421	2.16867	-0.748943	0.453892	NA	0.0741642	2.35562	0.0314839	0.974884	NA	-1.49661	2.20344	-0.679216	0.497001	NA
ANKRD26P3	0.654043	1.4122	0.34797	0	0.603554	1.1591	2.24959	0.51525	0.606378	NA	-0.832665	2.43515	-0.341936	0.732399	NA	-1.72029	2.43515	-0.706442	0.479913	NA	-0.887629	2.51634	-0.352747	0.724278	NA	-2.8794	2.33723	-1.23197	0.21796	NA
ANKRD27	3226.86	2906.94	3417.95	2796.39	3087.04	-0.150639	0.0612251	-2.46042	0.0138776	0.0495001	0.0830128	0.0608129	1.36505	0.172237	0.99999	-0.205675	0.0613003	-3.35521	0.000793055	0.00388989	-0.288688	0.061359	-4.7049	2.54e-06	3.04e-05	-0.0550361	0.0617674	-0.891022	0.372917	0.769072
ANKRD28	4640.44	3422.71	5530.7	3518.1	4277.99	-0.43927	0.125085	-3.51177	0.000445128	0.00285951	0.253156	0.124728	2.02967	0.0423898	0.944785	-0.399048	0.125062	-3.19081	0.00141874	0.00632008	-0.652204	0.125019	-5.21686	1.82e-07	2.9e-06	0.0402218	0.125375	0.320812	0.748353	0.932807
ANKRD29	0	0.334355	0	0.395576	0.182483	1.19744	4.40736	0.271691	0.78586	NA	0	4.40736	0	1	NA	1.18201	4.40736	0.26819	0.788553	NA	1.03595	4.40746	0.235045	0.814174	NA	-0.0154315	4.40746	-0.00350122	0.997206	NA
ANKRD30BL	3.88697	1.79971	2.61765	0.395576	2.17498	-1.121	1.23701	-0.906217	0.364821	NA	-0.560329	1.17528	-0.47676	0.633533	NA	-3.37366	1.58336	-2.1307	0.0331142	NA	-2.81333	1.61481	-1.7422	0.0814729	NA	-2.25266	1.66028	-1.35679	0.174847	NA
ANKRD30BP2	3.18098	4.18592	2.58225	2.87143	3.20515	0.446214	0.955595	0.466949	0.640536	NA	-0.239655	1.00114	-0.239382	0.810809	NA	-0.130621	0.998055	-0.130876	0.895873	NA	0.109034	1.02839	0.106024	0.915564	NA	-0.576835	0.98411	-0.58615	0.557775	NA
ANKRD31	4.19415	2.46347	2.62621	0.381142	2.41624	-0.793354	1.06567	-0.744465	0.456595	NA	-0.697047	1.04871	-0.664669	0.506262	NA	-3.51369	1.49205	-2.35494	0.0185255	NA	-2.81664	1.53009	-1.84083	0.0656464	NA	-2.72034	1.54177	-1.76443	0.0776599	NA
ANKRD33	0	0	0.33941	0	0.0848525	0	4.40736	0	1	NA	1.10785	4.40736	0.251364	0.801532	NA	0	4.40736	0	1	NA	-0.887624	4.40746	-0.201391	0.840393	NA	0	4.40746	0	1	NA
ANKRD33B	864.19	2010.16	770.268	1102.61	1186.81	1.21696	0.11021	11.0422	2.39e-28	4.22e-26	-0.166856	0.112584	-1.48206	0.138324	0.99999	0.352696	0.111551	3.16176	0.00156819	0.00687134	0.519552	0.112305	4.62626	3.72e-06	4.22e-05	-0.864264	0.109925	-7.86228	3.77e-15	1.5e-11
ANKRD34A	28.75	35.0294	27.7053	32.9439	31.1072	0.30163	0.374012	0.806471	0.419971	0.627434	-0.0424302	0.379347	-0.111851	0.910942	0.99999	0.194742	0.375962	0.517984	0.604469	0.738884	0.237172	0.37988	0.624335	0.532408	0.687724	-0.106888	0.374553	-0.285374	0.775358	0.939188
ANKRD35	86.483	83.9961	94.5858	138.982	101.012	-0.0354501	0.332877	-0.106496	0.915189	0.960325	0.134233	0.330729	0.405871	0.684837	0.99999	0.689594	0.327661	2.10459	0.0353267	0.0893036	0.555361	0.327678	1.69484	0.0901058	0.192337	0.725044	0.329846	2.19813	0.0279398	0.263701
ANKRD36	189.687	86.192	208.759	68.5875	138.306	-1.14165	0.231133	-4.93937	7.84e-07	1.04e-05	0.13922	0.219581	0.634025	0.526064	0.99999	-1.46437	0.235544	-6.21695	5.07e-10	1.28e-08	-1.60359	0.235531	-6.8084	9.87e-12	3.99e-10	-0.322719	0.246336	-1.31008	0.19017	0.615018
ANKRD36B	126.336	66.1183	117.607	60.8266	92.7221	-0.932295	0.21939	-4.24949	2.14e-05	0.000203395	-0.100093	0.20718	-0.48312	0.62901	0.99999	-1.04613	0.221212	-4.72907	2.26e-06	2.46e-05	-0.946034	0.223215	-4.23822	2.25e-05	0.000202141	-0.113832	0.234591	-0.485236	0.627509	0.889551
ANKRD36BP1	0.250201	0	0	0.791152	0.260338	-0.7261	4.40736	-0.164747	0.869143	NA	-0.815695	4.40736	-0.185076	0.85317	NA	1.28543	4.35567	0.295117	0.767905	NA	2.10113	4.35578	0.482377	0.629538	NA	2.01153	4.35578	0.461808	0.644219	NA
ANKRD36BP2	2.94315	0.721867	1.59942	0.55571	1.45504	-2.05372	1.62519	-1.26368	0.206346	NA	-0.866273	1.42725	-0.606952	0.543883	NA	-2.21862	1.65847	-1.33775	0.180977	NA	-1.35235	1.72152	-0.785554	0.432129	NA	-0.164901	1.88887	-0.0873012	0.930432	NA
ANKRD36C	116.323	68.1405	128.822	62.3683	93.9134	-0.771199	0.262237	-2.94085	0.00327311	0.0151059	0.151918	0.251701	0.603564	0.546134	0.99999	-0.898807	0.263992	-3.40467	0.00066243	0.00334169	-1.05072	0.263889	-3.98168	6.84e-05	0.000519217	-0.127607	0.273957	-0.465793	0.641363	0.895326
ANKRD36P1	0.54502	0	0.955995	0	0.375254	-1.51839	3.34791	-0.453533	0.650165	NA	0.791191	3.24605	0.243739	0.807433	NA	-1.53382	3.34791	-0.458142	0.646851	NA	-2.32501	3.28623	-0.7075	0.479256	NA	0	3.38688	0	1	NA
ANKRD37	21.8232	31.5252	31.5684	69.0011	38.4795	0.521507	0.32886	1.5858	0.112785	0.251757	0.516876	0.326846	1.58141	0.113785	0.99999	1.65556	0.309013	5.35756	8.44e-08	1.31e-06	1.13868	0.298488	3.81482	0.000136281	0.000936894	1.13405	0.300693	3.77145	0.000162301	0.00986308
ANKRD39	358.307	340.939	338.469	412.532	362.562	-0.0704597	0.182833	-0.385378	0.699958	0.840019	-0.0824075	0.18253	-0.451473	0.651648	0.99999	0.203285	0.18181	1.11812	0.263516	0.420237	0.285692	0.182592	1.56465	0.117665	0.236149	0.273745	0.182894	1.49674	0.134462	0.544014
ANKRD40	3182.95	3210.65	3215.12	3175.24	3195.99	0.0120085	0.10302	0.116565	0.907205	0.956364	0.01429	0.102953	0.138802	0.889607	0.99999	-0.00318127	0.103031	-0.0308767	0.975368	0.984946	-0.0174713	0.103114	-0.169437	0.865453	0.922343	-0.0151897	0.103181	-0.147215	0.882963	0.971993
ANKRD42	422.755	802.346	407.315	675.753	577.042	0.922764	0.125698	7.34113	2.12e-13	8.9e-12	-0.0544335	0.128745	-0.422801	0.67244	0.99999	0.674596	0.126367	5.3384	9.38e-08	1.44e-06	0.729029	0.127195	5.73159	9.95e-09	2.13e-07	-0.248168	0.12411	-1.99958	0.0455453	0.338211
ANKRD44	627.608	445.745	627.683	395.634	524.167	-0.493796	0.12397	-3.9832	6.8e-05	0.000560276	0.00113154	0.12175	0.00929401	0.992585	0.99999	-0.660915	0.124749	-5.29794	1.17e-07	1.77e-06	-0.662047	0.125141	-5.29039	1.22e-07	2.02e-06	-0.167119	0.127302	-1.31277	0.189259	0.614602
ANKRD45	3.58473	4.27061	8.92253	6.31301	5.77272	0.190065	0.809656	0.234748	0.814405	0.906089	1.26212	0.74852	1.68616	0.0917655	NA	0.751817	0.773929	0.971429	0.331335	0.493323	-0.510306	0.713529	-0.715186	0.474494	0.638784	0.561752	0.777421	0.722584	0.469936	NA
ANKRD46	772.945	651.466	776.974	672.301	718.422	-0.24692	0.102303	-2.41362	0.0157948	0.0549054	0.00843629	0.101133	0.0834175	0.93352	0.99999	-0.203112	0.102119	-1.98896	0.0467055	0.112002	-0.211548	0.102488	-2.06413	0.0390056	0.100013	0.0438085	0.103642	0.422691	0.67252	0.907119
ANKRD49	860.513	864.451	935.425	822.19	870.645	0.00665084	0.12238	0.0543457	0.95666	0.98104	0.120805	0.121927	0.990798	0.321784	0.99999	-0.0669725	0.122555	-0.54647	0.584743	0.722757	-0.187778	0.122585	-1.53182	0.125567	0.248081	-0.0736233	0.123035	-0.598391	0.549579	0.858558
ANKRD50	1173.62	1123.18	1001.12	1032.06	1082.5	-0.0636353	0.175246	-0.36312	0.716516	0.851055	-0.229376	0.175349	-1.30811	0.190835	0.99999	-0.183622	0.175407	-1.04684	0.295175	0.45446	0.0457538	0.175842	0.260199	0.79471	0.878597	-0.119987	0.175739	-0.682754	0.494763	0.835429
ANKRD52	3471.7	3009.94	3173.62	3033.63	3172.22	-0.206469	0.0905526	-2.28011	0.0226014	0.0729652	-0.129963	0.0904078	-1.43752	0.150571	0.99999	-0.195426	0.0905417	-2.15841	0.0308958	0.0801557	-0.0654636	0.0907415	-0.72143	0.470645	0.635347	0.011043	0.0908858	0.121505	0.903291	0.977049
ANKRD53	0.750604	0.358457	0	0	0.277265	-1.01427	4.34268	-0.233558	0.815328	NA	-2.06565	4.34268	-0.475662	0.634315	NA	-1.99149	4.34268	-0.458585	0.646532	NA	0	4.40746	0	1	NA	-0.977219	4.40746	-0.221719	0.824533	NA
ANKRD54	714.922	524.053	780.177	679.675	674.707	-0.450649	0.0954912	-4.71927	2.37e-06	2.83e-05	0.123932	0.0927607	1.33604	0.181538	0.99999	-0.0749538	0.0937768	-0.799278	0.424129	0.584994	-0.198885	0.0938231	-2.11979	0.0340236	0.09005	0.375695	0.0965235	3.89226	9.93e-05	0.00691774
ANKRD55	128.871	32.0165	106.642	29.3865	74.2289	-2.01313	0.300458	-6.70019	2.08e-11	6.54e-10	-0.275382	0.271791	-1.01321	0.310959	0.99999	-2.12667	0.303189	-7.01435	2.31e-12	9.06e-11	-1.85129	0.305816	-6.05362	1.42e-09	3.81e-08	-0.113544	0.331554	-0.342461	0.732004	0.926908
ANKRD57P1	0	0	0	0.55571	0.138927	0	4.40736	0	1	NA	0	4.40736	0	1	NA	1.80811	4.39204	0.41168	0.680574	NA	1.66206	4.39214	0.378416	0.705122	NA	1.57246	4.39214	0.358017	0.720331	NA
ANKRD6	5.23225	4.56353	3.93989	3.33829	4.26849	-0.204521	0.979958	-0.208704	0.83468	0.918157	-0.414597	0.987081	-0.420023	0.674468	NA	-0.641526	1.00761	-0.63668	0.524333	NA	-0.226929	1.0348	-0.219297	0.826418	NA	-0.437005	1.02801	-0.425099	0.670765	NA
ANKRD60	20.4705	12.4602	23.2502	13.47	17.4127	-0.734975	0.489822	-1.50049	0.133486	0.284969	0.176242	0.458718	0.384205	0.700826	0.99999	-0.589098	0.483535	-1.21832	0.223104	0.37222	-0.76534	0.482768	-1.58531	0.112895	0.228777	0.145877	0.512415	0.284686	0.775885	NA
ANKRD61	6.44616	5.67786	6.87867	2.56157	5.39107	-0.14838	0.822181	-0.180472	0.856782	0.931245	0.136781	0.804032	0.170119	0.864917	NA	-1.23856	0.904788	-1.36889	0.171033	0.30526	-1.37534	0.904951	-1.51979	0.128563	0.252237	-1.09018	0.921114	-1.18354	0.236594	NA
ANKRD62	5.02162	4.47455	4.60043	3.85159	4.48705	-0.152345	0.812008	-0.187615	0.851179	0.927613	-0.123501	0.804129	-0.153584	0.877938	NA	-0.396507	0.828964	-0.478316	0.632426	NA	-0.273006	0.844013	-0.323461	0.746346	NA	-0.244162	0.851524	-0.286735	0.774315	NA
ANKRD62P1-PARP4P3	1.44926	0.360934	1.33936	0	0.78739	-1.94923	2.01407	-0.967811	0.333139	NA	-0.128896	1.78453	-0.0722298	0.942419	NA	-2.92646	2.01407	-1.45301	0.146221	NA	-2.79756	2.03572	-1.37424	0.169369	NA	-0.977226	2.23967	-0.436327	0.6626	NA
ANKRD63	19.1574	5.98316	24.9972	14.9395	16.2693	-1.68117	0.547979	-3.06795	0.00215531	0.0107235	0.379886	0.453343	0.837967	0.402049	0.99999	-0.378653	0.476601	-0.794487	0.426912	0.587453	-0.758539	0.471368	-1.60923	0.107566	0.220148	1.30252	0.562983	2.31361	0.0206893	NA
ANKRD65	0.294818	0.358457	0.33941	0.395576	0.347065	0.235688	3.45087	0.0682983	0.945548	NA	0.146093	3.45087	0.0423351	0.966232	NA	0.220257	3.45087	0.0638265	0.949108	NA	0.074164	3.45092	0.0214911	0.982854	NA	-0.0154316	3.45092	-0.00447173	0.996432	NA
ANKRD7	0.250201	0.334355	1.33936	0.395576	0.579874	0.235689	2.51811	0.0935977	0.925429	NA	2.05819	2.33845	0.88015	0.378778	NA	0.220257	2.51811	0.0874694	0.930298	NA	-1.83793	2.33847	-0.785954	0.431894	NA	-0.0154316	2.51813	-0.0061282	0.99511	NA
ANKRD9	42.3335	58.7804	39.326	67.0443	51.8711	0.487506	0.288698	1.68864	0.0912892	0.216013	-0.095372	0.297345	-0.320746	0.748403	0.99999	0.66148	0.286141	2.31173	0.0207928	0.0584734	0.756852	0.290739	2.60321	0.00923565	0.0313939	0.173974	0.28189	0.617171	0.537122	0.855015
ANKS1A	1521.22	1037.48	1466.75	965.717	1247.79	-0.552035	0.120677	-4.57447	4.77e-06	5.34e-05	-0.0526934	0.119697	-0.440224	0.659775	0.99999	-0.652768	0.120884	-5.39994	6.67e-08	1.06e-06	-0.600074	0.12112	-4.95439	7.26e-07	9.99e-06	-0.100733	0.122089	-0.825077	0.409328	0.789618
ANKS1B	7.452	13.093	7.54777	8.31484	9.10191	0.839594	0.623406	1.34679	0.178049	0.350948	0.0508508	0.650796	0.0781363	0.93772	0.99999	0.227769	0.646128	0.352514	0.724453	0.826786	0.176918	0.650493	0.271976	0.785641	0.873561	-0.611825	0.62309	-0.981921	0.326139	NA
ANKS3	277.625	248.262	272.08	270.432	267.1	-0.158876	0.164901	-0.963459	0.335317	0.542986	-0.0276114	0.163634	-0.168738	0.866002	0.99999	-0.0327337	0.164124	-0.199445	0.841915	0.904137	-0.00512227	0.164954	-0.0310528	0.975227	0.98731	0.126142	0.166211	0.758929	0.447895	0.809541
ANKS4B	6.22069	6.59624	3.93017	7.42756	6.04367	0.0919649	0.788049	0.116699	0.907098	0.956364	-0.656807	0.827615	-0.793614	0.42742	NA	0.245328	0.780553	0.314301	0.753293	0.846749	0.902135	0.826621	1.09135	0.275117	0.44089	0.153363	0.787004	0.19487	0.845495	NA
ANKS6	651.624	591.353	679.546	703.317	656.46	-0.139055	0.175106	-0.794121	0.427125	0.633299	0.0613725	0.174464	0.351777	0.725006	0.99999	0.113311	0.174536	0.649215	0.5162	0.66714	0.0519389	0.174679	0.297339	0.766208	0.861135	0.252367	0.17532	1.43946	0.150019	0.564041
ANKUB1	0.294818	0	0.33941	0	0.158557	-0.72609	4.40736	-0.164745	0.869145	NA	0.146102	4.40736	0.0331497	0.973555	NA	-0.741521	4.40736	-0.168246	0.86639	NA	-0.887624	4.40746	-0.201391	0.840393	NA	0	4.40746	0	1	NA
ANKZF1	1213.67	854.269	1143.91	943.668	1038.88	-0.506694	0.104561	-4.84594	1.26e-06	1.61e-05	-0.0847774	0.103335	-0.820415	0.41198	0.99999	-0.364029	0.104167	-3.49468	0.000474629	0.00254816	-0.279252	0.104574	-2.67038	0.00757657	0.0266667	0.142665	0.105785	1.34863	0.177456	0.596219
ANLN	2991.33	1333.87	2607.31	1155.12	2021.91	-1.16585	0.135628	-8.59595	8.26e-18	6.08e-16	-0.198583	0.134575	-1.47562	0.140045	0.99999	-1.37159	0.135936	-10.09	6.12e-24	1.05e-21	-1.17301	0.136135	-8.61651	6.9e-18	7.15e-16	-0.20574	0.137175	-1.49983	0.133657	0.542894
ANO1	0	0.721867	0	0	0.180467	2.12912	4.36497	0.487776	0.625709	NA	0	4.40736	0	1	NA	0	4.40736	0	1	NA	0	4.40746	0	1	NA	-1.9089	4.36507	-0.437313	0.661884	NA
ANO10	170.639	174.878	175.668	159.86	170.261	0.0374757	0.166201	0.225485	0.821602	0.91109	0.0440537	0.165394	0.266356	0.789965	0.99999	-0.0818747	0.167199	-0.489684	0.624357	0.754473	-0.125928	0.16795	-0.749798	0.453377	0.619889	-0.11935	0.168745	-0.707284	0.47939	0.829234
ANO2	0	0.668709	0.34797	0	0.25417	2.03111	4.37314	0.464453	0.642323	NA	1.10783	4.40736	0.25136	0.801535	NA	0	4.40736	0	1	NA	-0.887624	4.40746	-0.201391	0.840393	NA	-1.8109	4.37324	-0.414087	0.67881	NA
ANO3	0	0.692811	0.651983	0	0.336199	2.07753	3.44204	0.603576	0.546125	NA	1.98902	3.44203	0.577863	0.563357	NA	0	3.49036	0	1	NA	-1.76879	3.44209	-0.513873	0.607341	NA	-1.85731	3.44209	-0.539586	0.589482	NA
ANO4	0.250201	0.71939	0	0	0.242398	1.16296	4.36532	0.266408	0.789925	NA	-0.815694	4.40736	-0.185076	0.85317	NA	-0.74153	4.40736	-0.168248	0.866388	NA	0	4.40746	0	1	NA	-1.90449	4.36543	-0.436266	0.662644	NA
ANO6	2982.93	2739.59	2855.19	2479.64	2764.34	-0.123064	0.105793	-1.16325	0.24473	0.438236	-0.0633553	0.10567	-0.599555	0.548803	0.99999	-0.266337	0.105924	-2.51441	0.0119233	0.0374562	-0.202982	0.10607	-1.91367	0.0556627	0.132126	-0.143274	0.106192	-1.34919	0.177275	0.596219
ANO7	0	0	0	0.381142	0.0952855	0	4.40736	0	1	NA	0	4.40736	0	1	NA	1.18202	4.40736	0.268192	0.788552	NA	1.03595	4.40746	0.235045	0.814174	NA	0.946356	4.40746	0.214717	0.829988	NA
ANO8	34.9338	40.4855	33.9905	48.4184	39.457	0.215365	0.341814	0.630066	0.528652	0.717449	-0.0408744	0.345046	-0.118461	0.905703	0.99999	0.469136	0.337409	1.39041	0.164405	0.296527	0.510011	0.34095	1.49585	0.134692	0.26154	0.253771	0.337679	0.751515	0.452343	0.810554
ANO9	175.59	203.381	163.865	197.652	185.122	0.217442	0.205491	1.05816	0.289985	0.493723	-0.0964065	0.206964	-0.465813	0.641349	0.99999	0.172733	0.20574	0.839571	0.401149	0.563194	0.26914	0.207261	1.29856	0.194096	0.343134	-0.0447087	0.20579	-0.217254	0.828011	0.95446
ANOS2P	0.294818	0	0	0	0.0737046	-0.72608	4.40736	-0.164743	0.869146	NA	-0.815676	4.40736	-0.185071	0.853173	NA	-0.741512	4.40736	-0.168244	0.866391	NA	0	4.40746	0	1	NA	0	4.40746	0	1	NA
ANP32A	21199	21246	22059.1	20778.4	21320.6	0.00308893	0.0721395	0.0428188	0.965846	0.984758	0.0573078	0.0721171	0.794649	0.426818	0.99999	-0.0289212	0.072145	-0.400877	0.688511	0.80239	-0.086229	0.072156	-1.19504	0.232073	0.391129	-0.0320102	0.0721784	-0.443487	0.657414	0.90128
ANP32AP1	1.01327	2.44184	0	0.951286	1.1016	1.34758	1.69468	0.795183	0.426507	NA	-2.39992	1.99012	-1.20592	0.22785	NA	0.031969	1.81942	0.017571	0.985981	NA	2.43189	2.01263	1.20831	0.226927	NA	-1.31561	1.72105	-0.764423	0.444615	NA
ANP32B	20557.1	17937.3	21897.3	18288.4	19670	-0.196814	0.0793295	-2.48097	0.0131027	0.0472672	0.091012	0.0792706	1.14812	0.25092	0.99999	-0.168782	0.0793247	-2.12773	0.0333595	0.085328	-0.259793	0.0793304	-3.27483	0.00105725	0.00529708	0.0280323	0.0793893	0.3531	0.724014	0.924608
ANP32BP1	7.87554	10.5474	9.4512	10.8123	9.6716	0.413973	0.608576	0.680233	0.496357	0.693154	0.262673	0.611074	0.429855	0.667301	0.99999	0.426251	0.607662	0.701461	0.483016	0.639585	0.163578	0.602533	0.271483	0.786019	0.873784	0.0122779	0.6	0.0204633	0.983674	NA
ANP32BP3	4.44435	5.98564	7.26944	6.00628	5.92643	0.387448	0.767727	0.504669	0.613791	0.781044	0.668104	0.749511	0.891387	0.372722	NA	0.378142	0.76755	0.492661	0.622252	0.752745	-0.289962	0.740139	-0.391767	0.69523	0.814195	-0.00930652	0.75858	-0.0122683	0.990212	NA
ANP32D	16.1725	14.0837	14.3936	16.9093	15.3898	-0.182582	0.568693	-0.321057	0.748168	0.870042	-0.15638	0.56518	-0.276691	0.782018	0.99999	0.0944627	0.560464	0.168544	0.866156	0.919029	0.250843	0.568339	0.441361	0.658952	0.787976	0.277045	0.571832	0.484487	0.62804	NA
ANP32E	36028.8	35157.3	39761.3	31167.1	35528.6	-0.0353907	0.0894957	-0.395445	0.692514	0.835888	0.142172	0.0894762	1.58894	0.112074	0.99999	-0.209097	0.0895107	-2.33601	0.019491	0.0555778	-0.35127	0.08951	-3.92436	8.7e-05	0.000636569	-0.173707	0.0895296	-1.94022	0.0523534	0.362126
ANPEP	118.981	121.729	132.574	164.01	134.324	0.0305808	0.257823	0.118612	0.905583	0.955599	0.153582	0.25623	0.599391	0.548912	0.99999	0.458371	0.254797	1.79897	0.0720241	0.157677	0.30479	0.25468	1.19676	0.231402	0.390166	0.427791	0.256283	1.66921	0.0950752	0.477621
ANTXR1	855.307	755.888	828.993	738.784	794.743	-0.178177	0.0961446	-1.85322	0.0638502	0.164893	-0.0456837	0.0954279	-0.478725	0.632134	0.99999	-0.209452	0.0962357	-2.17645	0.0295218	0.0773692	-0.163768	0.096747	-1.69275	0.0905034	0.192877	-0.0312745	0.097454	-0.320916	0.748274	0.932807
ANTXR2	2358.05	1355.46	2587.76	1407.85	1927.28	-0.798767	0.217461	-3.67314	0.000239584	0.00168888	0.134177	0.216831	0.618809	0.536042	0.99999	-0.742825	0.217414	-3.41663	0.000634009	0.00322599	-0.877003	0.217414	-4.03379	5.49e-05	0.000431821	0.0559413	0.218042	0.256562	0.797517	0.94595
ANTXRL	2.35351	1.07537	1.02679	0.673431	1.28228	-1.14482	1.62035	-0.706525	0.479862	NA	-1.22184	1.61854	-0.754903	0.450307	NA	-1.79367	1.73269	-1.0352	0.300578	NA	-0.571834	1.84861	-0.309332	0.757069	NA	-0.648856	1.8502	-0.350696	0.725816	NA
ANTXRLP1	25.7226	23.7003	22.7044	20.0649	23.048	-0.122091	0.36153	-0.337708	0.735584	0.862483	-0.178252	0.360554	-0.494383	0.621036	0.99999	-0.362954	0.368718	-0.984367	0.324935	0.486972	-0.184702	0.376814	-0.490167	0.624016	0.762329	-0.240862	0.377748	-0.637627	0.523717	0.848468
ANXA1	1338.31	1351.2	1328.19	1414.08	1357.94	0.0143282	0.135227	0.105957	0.915617	0.960402	-0.0104701	0.135141	-0.0774755	0.938245	0.99999	0.0803279	0.135137	0.594419	0.552232	0.696507	0.090798	0.135319	0.67099	0.502227	0.662407	0.0659997	0.135405	0.487423	0.625958	0.889551
ANXA10	0.250201	0.360934	0	0	0.152784	0.235698	4.40736	0.0534782	0.957351	NA	-0.815685	4.40736	-0.185074	0.853171	NA	-0.741521	4.40736	-0.168246	0.86639	NA	0	4.40746	0	1	NA	-0.977219	4.40746	-0.221719	0.824533	NA
ANXA11	2384.88	2386.59	2351.34	2717.44	2460.06	0.00086842	0.0954911	0.00909425	0.992744	0.996336	-0.0209928	0.095419	-0.220006	0.825866	0.99999	0.187224	0.0952959	1.96466	0.0494539	0.117256	0.208217	0.0954524	2.18137	0.0291564	0.0795297	0.186355	0.0955245	1.95087	0.051073	0.356792
ANXA2	248.825	313.717	266.303	313.29	285.534	0.336474	0.144721	2.32499	0.0200726	0.0666032	0.0993246	0.14559	0.68222	0.4951	0.99999	0.340197	0.144667	2.35158	0.0186937	0.0538051	0.240873	0.14491	1.66222	0.0964684	0.202508	0.00372334	0.144036	0.02585	0.979377	0.995834
ANXA2P1	0	0.360934	0	0.395576	0.189127	1.19744	4.40736	0.271691	0.78586	NA	0	4.40736	0	1	NA	1.18201	4.40736	0.26819	0.788553	NA	1.03595	4.40746	0.235045	0.814174	NA	-0.0154315	4.40746	-0.00350122	0.997206	NA
ANXA2P2	0.54502	2.10997	1.86803	2.37257	1.7239	1.87307	1.59444	1.17475	0.240094	NA	1.73008	1.59856	1.08227	0.279131	NA	2.04966	1.58119	1.29628	0.19488	NA	0.319584	1.33621	0.239171	0.810973	NA	0.176594	1.33128	0.132649	0.894471	NA
ANXA2P3	1.13466	1.05127	0	0.55571	0.685409	-0.123889	2.42046	-0.051184	0.959179	NA	-2.65405	2.55952	-1.03693	0.299766	NA	-0.939241	2.5255	-0.371903	0.709965	NA	1.71481	2.68712	0.63816	0.52337	NA	-0.815353	2.55501	-0.319119	0.749636	NA
ANXA3	73.016	94.0336	97.5935	101.205	91.4621	0.370616	0.248221	1.49309	0.135413	0.287827	0.421858	0.246768	1.70953	0.0873521	0.99999	0.473509	0.247075	1.91646	0.0553061	0.127934	0.0516514	0.243976	0.211706	0.832336	0.901554	0.102893	0.245446	0.419208	0.675064	0.907811
ANXA4	566.012	620.844	575.814	635.665	599.584	0.134502	0.123993	1.08475	0.278032	0.479779	0.0253876	0.124062	0.204637	0.837856	0.99999	0.171397	0.123862	1.38377	0.166429	0.299063	0.146009	0.124219	1.17541	0.239829	0.399895	0.0368948	0.124151	0.297177	0.766332	0.936695
ANXA5	5542.19	6915.62	5403.8	6835.63	6174.31	0.319368	0.0883827	3.61346	0.000302134	0.00205809	-0.0365491	0.0885046	-0.412962	0.679634	0.99999	0.302283	0.08839	3.41988	0.000626497	0.00319329	0.338832	0.08847	3.82991	0.000128192	0.000887924	-0.017085	0.0883481	-0.193383	0.846659	0.961571
ANXA6	7212.95	7153.1	7522.61	8046.93	7483.9	-0.0118585	0.116474	-0.101812	0.918906	0.961729	0.0607335	0.116428	0.521641	0.601921	0.99999	0.158109	0.116425	1.35803	0.174454	0.309601	0.0973757	0.116445	0.83624	0.40302	0.572146	0.169968	0.116491	1.45906	0.144548	0.557879
ANXA7	5434.67	5042.12	5332.56	4984.83	5198.55	-0.108461	0.10844	-1.0002	0.317214	0.523547	-0.0275395	0.108366	-0.254134	0.799392	0.99999	-0.124901	0.108448	-1.15171	0.249439	0.404589	-0.0973611	0.10851	-0.897252	0.369585	0.538947	-0.0164391	0.108584	-0.151395	0.879664	0.971384
ANXA8	0	0	0	0.951286	0.237822	0	4.40736	0	1	NA	0	4.40736	0	1	NA	2.54021	4.33594	0.58585	0.557976	NA	2.39416	4.33605	0.552152	0.580844	NA	2.30456	4.33605	0.531489	0.59508	NA
ANXA9	20.458	24.3616	23.5419	30.151	24.6281	0.224825	0.375186	0.599235	0.549016	0.733957	0.175251	0.374096	0.468466	0.639452	0.99999	0.542242	0.366943	1.47773	0.139481	0.260783	0.366991	0.366075	1.0025	0.316101	0.484901	0.317417	0.367189	0.864452	0.38734	0.775806
AOAH	83.6885	72.541	72.9418	59.6871	72.2146	-0.212196	0.266419	-0.796473	0.425757	0.631785	-0.201922	0.26516	-0.761511	0.446352	0.99999	-0.504621	0.270498	-1.86553	0.0621077	0.140357	-0.302698	0.274131	-1.10421	0.269501	0.434399	-0.292425	0.275349	-1.06202	0.288228	0.713945
AOC1	2.55177	1.39058	1.64338	3.13171	2.17936	-0.842256	1.4518	-0.580145	0.561817	NA	-0.605984	1.41494	-0.428276	0.66845	NA	0.354481	1.34597	0.263365	0.79227	NA	0.960465	1.4072	0.682537	0.4949	NA	1.19674	1.44426	0.828615	0.407322	NA
AOC2	79.1818	189.538	74.7121	165.093	127.131	1.26094	0.305867	4.1225	3.75e-05	0.000333452	-0.084399	0.314496	-0.268363	0.78842	0.99999	1.05646	0.306815	3.44333	0.000574606	0.00297206	1.14086	0.308942	3.6928	0.000221795	0.00142051	-0.204473	0.300153	-0.68123	0.495726	0.836115
AOC3	7.88296	36.81	9.60135	30.3011	21.1488	2.24074	0.634119	3.53363	0.000409892	0.00266984	0.297911	0.673758	0.442163	0.658371	0.99999	1.94988	0.637561	3.05834	0.00222564	0.00918038	1.65197	0.631121	2.61752	0.00885718	0.0303248	-0.290862	0.588618	-0.494144	0.621204	NA
AOC4P	0.359225	0.334355	0.67882	1.05457	0.606743	0.235687	2.54741	0.0925204	0.926285	NA	1.0686	2.47466	0.431816	0.665875	NA	1.70953	2.40739	0.710118	0.477631	NA	0.640932	2.33029	0.275044	0.783282	NA	1.47384	2.40741	0.612211	0.540398	NA
AOX1	0.500402	1.02964	0.34797	0.791152	0.667292	0.964217	2.59515	0.371546	0.710231	NA	-0.580781	2.72323	-0.213269	0.831117	NA	0.524136	2.64226	0.198367	0.842758	NA	1.10492	2.68352	0.411741	0.680529	NA	-0.440081	2.55345	-0.172348	0.863164	NA
AOX3P-AOX2P	0.795221	0.334355	0	0.673431	0.450752	-1.11072	2.78637	-0.398627	0.690168	NA	-2.16211	2.78637	-0.775959	0.437773	NA	-0.269169	2.72975	-0.0986056	0.921451	NA	1.89294	2.84129	0.666226	0.505266	NA	0.841554	2.84129	0.296187	0.767087	NA
AP1AR	2125.53	2817.45	2201.24	2894.79	2509.75	0.407039	0.0862925	4.71697	2.39e-06	2.86e-05	0.0509163	0.0865986	0.587957	0.556561	0.99999	0.446784	0.0862507	5.18007	2.22e-07	3.12e-06	0.395868	0.086353	4.5843	4.56e-06	5.03e-05	0.0397457	0.0860459	0.461913	0.644144	0.895712
AP1B1	5010.52	5903.08	4827.7	5906.63	5411.98	0.236345	0.0870857	2.71394	0.00664892	0.0271213	-0.0539826	0.0871926	-0.619119	0.535838	0.99999	0.23676	0.0870855	2.7187	0.00655381	0.0227029	0.290742	0.0871852	3.33477	0.000853705	0.00443282	0.000414989	0.0870783	0.0047657	0.996198	0.999129
AP1B1P1	0.609426	0.358457	0.34797	0.381142	0.424249	-0.676455	2.88133	-0.234772	0.814386	NA	-0.766051	2.88133	-0.265867	0.790342	NA	-0.691887	2.88133	-0.240127	0.810232	NA	0.0741641	2.942	0.0252087	0.979888	NA	-0.0154316	2.942	-0.00524526	0.995815	NA
AP1G1	4632.47	4260.1	4304.1	3686.24	4220.73	-0.121234	0.0938925	-1.2912	0.196635	0.376929	-0.106235	0.0938294	-1.13221	0.257544	0.99999	-0.329669	0.0940342	-3.50585	0.000455159	0.00246615	-0.223434	0.0941642	-2.37282	0.017653	0.0530835	-0.208436	0.094227	-2.21206	0.0269626	0.258696
AP1G2	1758.99	1665.06	1544.27	1718.52	1671.71	-0.0796493	0.127741	-0.623522	0.532942	0.721013	-0.188271	0.127766	-1.47357	0.140599	0.99999	-0.0356425	0.127689	-0.279135	0.780141	0.86553	0.152628	0.128037	1.19206	0.233237	0.39233	0.0440069	0.128013	0.343769	0.73102	0.926674
AP1M1	1847.09	1939.82	1819.61	2185.68	1948.05	0.0711269	0.14823	0.479841	0.631341	0.793623	-0.0216787	0.148234	-0.146246	0.883727	0.99999	0.242778	0.148088	1.63942	0.101126	0.204304	0.264456	0.148218	1.78424	0.0743847	0.166161	0.171651	0.148214	1.15813	0.246811	0.678774
AP1S1	1565.63	1616.21	1624.04	1768.48	1643.59	0.0466261	0.108815	0.428491	0.668294	0.819432	0.0534471	0.108682	0.491775	0.622878	0.99999	0.177068	0.108633	1.62996	0.10311	0.207325	0.123621	0.10874	1.13685	0.255601	0.418877	0.130442	0.108872	1.19812	0.230871	0.66447
AP1S2	2098.45	2735.89	2065.3	2602.7	2375.58	0.38266	0.100077	3.82366	0.000131486	0.00100183	-0.02304	0.100405	-0.229471	0.818503	0.99999	0.31121	0.100144	3.10763	0.00188595	0.00804086	0.33425	0.100316	3.33199	0.000862287	0.00447092	-0.0714492	0.0999873	-0.714583	0.474867	0.825473
AP1S3	276.128	256.615	301.77	295.156	282.417	-0.103781	0.206014	-0.50376	0.61443	0.781365	0.129872	0.204626	0.634678	0.525638	0.99999	0.104717	0.205071	0.510638	0.609604	0.742666	-0.0251545	0.205093	-0.122649	0.902385	0.944924	0.208499	0.206478	1.00979	0.312598	0.730498
AP2A1	1422.18	1677.47	1338.56	1741.05	1544.82	0.239006	0.166705	1.4337	0.151657	0.312926	-0.0871273	0.166939	-0.52191	0.601733	0.99999	0.292334	0.166658	1.7541	0.0794139	0.170131	0.379461	0.166876	2.27391	0.0229717	0.0656748	0.0533282	0.166642	0.320016	0.748956	0.933237
AP2A2	754.482	686.038	713.822	693.348	711.922	-0.135422	0.127256	-1.06417	0.28725	0.490773	-0.0785584	0.126854	-0.619281	0.535731	0.99999	-0.120048	0.127203	-0.943749	0.345298	0.507406	-0.0414895	0.127725	-0.324836	0.745305	0.84716	0.0153745	0.128123	0.119998	0.904485	0.977407
AP2B1	7406.14	7396.78	7315.16	7218.08	7334.04	-0.00204561	0.0832543	-0.0245706	0.980397	0.990254	-0.018017	0.0832254	-0.216485	0.82861	0.99999	-0.0374797	0.0832692	-0.450103	0.652636	0.776269	-0.0194627	0.0833254	-0.233574	0.815315	0.891877	-0.0354341	0.0833543	-0.425102	0.670762	0.906715
AP2M1	7576.51	8499.97	7610.82	8812.77	8125.02	0.165822	0.101426	1.63491	0.102068	0.234105	0.00642349	0.101447	0.0633185	0.949513	0.99999	0.217749	0.101411	2.14719	0.0317783	0.0819825	0.211325	0.101448	2.08308	0.0372442	0.0964557	0.0519265	0.101427	0.51196	0.608679	0.883299
AP2S1	1610.77	2004.93	1646.15	2065.06	1831.73	0.316584	0.132861	2.38283	0.0171802	0.0586595	0.0314781	0.133061	0.236568	0.812992	0.99999	0.358613	0.132821	2.69997	0.00693464	0.0238368	0.327135	0.132929	2.46097	0.0138561	0.0438085	0.0420288	0.132728	0.316653	0.751507	0.933779
AP3B1	3139.83	2769.46	3136.97	2627.28	2918.38	-0.181766	0.0953128	-1.90704	0.0565148	0.149988	-0.00170665	0.0950776	-0.0179501	0.985679	0.99999	-0.257502	0.0953866	-2.69956	0.00694306	0.023849	-0.255796	0.0954897	-2.67878	0.00738915	0.0261636	-0.0757366	0.0957239	-0.791198	0.428828	0.800477
AP3B2	4.83583	19.1448	9.61363	17.2552	12.7124	2.0082	0.62388	3.2189	0.00128685	0.00698444	1.02661	0.649489	1.58064	0.11396	0.99999	1.83777	0.627515	2.92865	0.00340435	0.0131359	0.811163	0.57834	1.40257	0.160744	0.298378	-0.17043	0.549424	-0.310198	0.75641	NA
AP3D1	2932.1	2592.09	2751.49	2589.91	2716.39	-0.177551	0.128865	-1.37781	0.168261	0.336789	-0.0918273	0.12874	-0.713275	0.475675	0.99999	-0.17946	0.128866	-1.39261	0.163738	0.295903	-0.087633	0.129006	-0.679293	0.496952	0.65827	-0.00190906	0.12913	-0.014784	0.988205	0.996846
AP3M1	5305.37	5455.9	5188.71	5140.03	5272.51	0.0401473	0.087565	0.458485	0.646604	0.805732	-0.0322469	0.0875567	-0.368298	0.712651	0.99999	-0.0459046	0.087612	-0.523954	0.600311	0.735563	-0.0136577	0.0876941	-0.155743	0.876236	0.929188	-0.0860519	0.0877023	-0.981181	0.326503	0.739965
AP3M2	791.658	698.897	925.268	726.981	785.701	-0.179644	0.103647	-1.73324	0.0830536	0.200881	0.225984	0.102173	2.21176	0.0269829	0.774297	-0.122671	0.103436	-1.18596	0.235636	0.387414	-0.348655	0.103207	-3.37822	0.000729568	0.00388004	0.056973	0.104665	0.544336	0.586211	0.874681
AP3S1	1558.68	1874.39	1670.25	1969.32	1768.16	0.267329	0.0822188	3.25143	0.00114826	0.00633651	0.1005	0.0823511	1.22039	0.222319	0.99999	0.338141	0.0821016	4.11857	3.81e-05	0.00029428	0.237641	0.0821624	2.89233	0.00382395	0.0152885	0.0708123	0.0820297	0.863252	0.387999	0.776193
AP4B1	1510.94	879.965	1421.86	1040.18	1213.23	-0.780665	0.0944048	-8.26934	1.35e-16	8.48e-15	-0.0875207	0.0925464	-0.945696	0.344304	0.99999	-0.537725	0.093711	-5.73812	9.57e-09	1.84e-07	-0.450205	0.0940794	-4.78537	1.71e-06	2.13e-05	0.24294	0.0959081	2.53305	0.0113075	0.16208
AP4B1-AS1	29.9365	32.5665	26.0337	30.6923	29.8073	0.120221	0.362286	0.331841	0.740009	0.864353	-0.197282	0.367553	-0.536746	0.591443	0.99999	0.0415134	0.363793	0.114113	0.909148	0.946882	0.238796	0.371265	0.643195	0.520097	0.677416	-0.0787078	0.366051	-0.215019	0.829753	0.955359
AP4E1	1591.6	1462.48	1591.41	1323.43	1492.23	-0.123062	0.0906991	-1.35682	0.174838	0.346478	-0.000859501	0.0903242	-0.00951573	0.992408	0.99999	-0.26604	0.0909795	-2.92418	0.0034537	0.013281	-0.265181	0.0911931	-2.9079	0.00363863	0.0147035	-0.142978	0.0915644	-1.5615	0.118406	0.521676
AP4M1	261.425	533.175	262.952	401.055	364.652	1.02785	0.174721	5.88278	4.03e-09	8.52e-08	0.00731975	0.178245	0.0410657	0.967244	0.99999	0.613257	0.176012	3.48417	0.000493669	0.00262357	0.605937	0.176649	3.43018	0.000603172	0.0033071	-0.414589	0.173092	-2.39519	0.0166116	0.202099
AP4S1	529.836	737.249	513.754	677.362	614.55	0.476402	0.122891	3.87661	0.00010592	0.000823815	-0.0436422	0.124289	-0.351133	0.725488	0.99999	0.35112	0.123247	2.84892	0.00438678	0.0162194	0.394762	0.123883	3.18658	0.00143967	0.00684903	-0.125282	0.12248	-1.02288	0.306365	0.727026
AP5B1	627.203	465.844	574.82	534.561	550.607	-0.427202	0.122978	-3.4738	0.000513139	0.00322867	-0.124631	0.121455	-1.02615	0.30482	0.99999	-0.232581	0.122154	-1.90401	0.0569092	0.130827	-0.10795	0.122961	-0.877922	0.379986	0.549862	0.194621	0.124466	1.56364	0.117902	0.520934
AP5M1	3018.29	3639.89	2877.74	3383.95	3229.97	0.269749	0.0881254	3.06096	0.00220625	0.0109197	-0.0690217	0.0883413	-0.781308	0.434622	0.99999	0.164131	0.0882114	1.86066	0.0627923	0.141576	0.233153	0.0883891	2.6378	0.00834451	0.0288449	-0.105617	0.0881734	-1.19784	0.230981	0.66447
AP5S1	338.078	306.46	312.534	309.4	316.618	-0.140155	0.184928	-0.757889	0.448517	0.652037	-0.113645	0.184434	-0.616184	0.537773	0.99999	-0.126492	0.184854	-0.684282	0.493797	0.648213	-0.012847	0.185797	-0.0691456	0.944874	0.969587	0.0136629	0.186287	0.0733433	0.941533	0.988594
AP5Z1	637.874	850.729	634.337	857.905	745.211	0.416928	0.183813	2.26821	0.0233162	0.0748904	-0.00755515	0.184426	-0.0409658	0.967323	0.99999	0.428064	0.183795	2.32903	0.0198574	0.0564148	0.435619	0.184071	2.36658	0.0179532	0.05379	0.0111359	0.183457	0.0607002	0.951598	0.99055
APAF1	1437.48	1078.89	1685.3	1161.88	1340.89	-0.414962	0.125042	-3.31859	0.000904731	0.00516357	0.229039	0.123958	1.84771	0.0646449	0.99999	-0.306648	0.124843	-2.45627	0.0140389	0.0426798	-0.535687	0.124732	-4.29469	1.75e-05	0.000162399	0.108314	0.125809	0.86094	0.389271	0.776911
APBA1	0.250201	0	0	0.395576	0.161444	-0.72609	4.40736	-0.164745	0.869145	NA	-0.815685	4.40736	-0.185074	0.853171	NA	0.220266	4.40736	0.0499769	0.960141	NA	1.03595	4.40746	0.235045	0.814174	NA	0.946356	4.40746	0.214717	0.829988	NA
APBA2	11.5817	9.18584	7.54777	6.60529	8.73016	-0.335556	0.569322	-0.589395	0.555596	0.739333	-0.611889	0.578925	-1.05694	0.290539	0.99999	-0.81706	0.595379	-1.37234	0.169959	0.303859	-0.205171	0.625648	-0.327933	0.742962	0.845674	-0.481504	0.616773	-0.780683	0.434989	NA
APBA3	165.251	268.549	146.739	236.548	204.272	0.701562	0.234271	2.99466	0.00274755	0.0130995	-0.173221	0.238444	-0.726462	0.467556	0.99999	0.517387	0.23505	2.20117	0.0277237	0.0735084	0.690608	0.236971	2.91431	0.00356474	0.0144685	-0.184175	0.232772	-0.791227	0.428812	0.800477
APBB1	33.4868	49.6731	42.7007	53.6872	44.887	0.568889	0.278008	2.04631	0.0407264	0.116526	0.350015	0.280486	1.24789	0.212071	0.99999	0.681242	0.275827	2.46981	0.0135184	0.0414747	0.331226	0.271334	1.22073	0.222188	0.378989	0.112353	0.268772	0.418022	0.675931	0.907811
APBB1IP	653.539	598.293	555.839	613.535	605.302	-0.127772	0.0984594	-1.29771	0.194387	0.373982	-0.234866	0.0985386	-2.38349	0.0171492	0.599526	-0.0922669	0.0982818	-0.9388	0.347833	0.509923	0.142599	0.0997044	1.43022	0.152654	0.286836	0.0355049	0.0996261	0.356381	0.721555	0.924242
APBB2	1155.76	876.767	1223.05	990.276	1061.47	-0.398981	0.123261	-3.23687	0.00120848	0.00662065	0.0814366	0.122154	0.66667	0.504983	0.99999	-0.220677	0.122863	-1.79611	0.0724764	0.1585	-0.302114	0.122946	-2.45728	0.0139994	0.0441763	0.178304	0.124046	1.4374	0.150605	0.564664
APBB3	660.329	376.717	654.101	386.027	519.293	-0.811016	0.154403	-5.2526	1.5e-07	2.35e-06	-0.0140137	0.151494	-0.0925029	0.926298	0.99999	-0.776774	0.15424	-5.03614	4.75e-07	6.13e-06	-0.76276	0.154574	-4.93461	8.03e-07	1.09e-05	0.0342419	0.157425	0.217513	0.827809	0.954458
APC	1083.32	977.649	992.38	904.348	989.424	-0.148575	0.102753	-1.44595	0.148192	0.307997	-0.126171	0.102483	-1.23114	0.21827	0.99999	-0.259432	0.103033	-2.51795	0.0118041	0.0371372	-0.133261	0.103589	-1.28643	0.198292	0.348539	-0.110858	0.103856	-1.06742	0.285784	0.712341
APC2	2.89853	6.01469	4.99236	5.56516	4.86768	1.03197	0.791022	1.3046	0.192029	0.370385	0.761457	0.801254	0.950331	0.341944	NA	0.91574	0.796651	1.14949	0.250356	0.405583	0.154283	0.749374	0.205882	0.836883	0.904281	-0.116228	0.738424	-0.157401	0.874929	NA
APCDD1L	0.359225	0.334355	0.33941	0	0.258247	0.235689	4.36626	0.0539795	0.956951	NA	0.146093	4.36626	0.0334596	0.973308	NA	-0.741531	4.36626	-0.169832	0.865142	NA	-0.887624	4.36636	-0.203287	0.838911	NA	-0.977219	4.36636	-0.223806	0.822908	NA
APCDD1L-AS1	21.9474	10.2779	17.7828	8.11229	14.5301	-1.09606	0.538224	-2.03644	0.0417061	0.118569	-0.298952	0.506879	-0.589789	0.555332	0.99999	-1.42196	0.553967	-2.56687	0.010262	0.0329841	-1.12301	0.56302	-1.99463	0.0460838	0.114181	-0.325903	0.591397	-0.551073	0.581583	NA
APEH	4765.14	5146.09	4933.79	5921.32	5191.59	0.110831	0.0771609	1.43637	0.150898	0.311914	0.0498916	0.0771437	0.646737	0.517802	0.99999	0.313066	0.0770403	4.06367	4.83e-05	0.000361317	0.263175	0.0770915	3.4138	0.000640635	0.00347621	0.202235	0.0771087	2.62273	0.0087228	0.141337
APELA	0.294818	0	0.643422	0	0.23456	-0.726098	4.40736	-0.164747	0.869143	NA	1.0096	4.3707	0.230993	0.817321	NA	-0.74153	4.40736	-0.168248	0.866388	NA	-1.75113	4.3708	-0.400642	0.688684	NA	0	4.40746	0	1	NA
APEX1	19146.6	17803.1	20192.7	19568.5	19177.7	-0.105034	0.0827617	-1.26911	0.204401	0.387789	0.0766969	0.0827194	0.927193	0.353826	0.99999	0.0312297	0.0827395	0.377446	0.705842	0.814966	-0.0454672	0.0827473	-0.54947	0.582683	0.728974	0.136264	0.0827897	1.6459	0.0997838	0.486502
APEX2	1556.61	1729.02	1550.1	1636.09	1617.96	0.151132	0.0927011	1.63031	0.103036	0.235755	-0.0062392	0.0928129	-0.0672234	0.946404	0.99999	0.0708855	0.0928281	0.763621	0.445093	0.604961	0.0771247	0.0930509	0.828844	0.407193	0.5757	-0.0802462	0.0929395	-0.863424	0.387904	0.776134
APH1A	6570.67	7471.53	6418.23	7862.7	7080.78	0.185596	0.0907463	2.04522	0.0408332	0.116743	-0.0337828	0.0907976	-0.372067	0.709843	0.99999	0.259086	0.0907196	2.85589	0.00429158	0.0159524	0.292868	0.0907842	3.22598	0.00125541	0.00608863	0.0734896	0.0907329	0.809956	0.417965	0.793719
APH1B	410.831	350.445	349.503	354.524	366.326	-0.230917	0.223035	-1.03534	0.30051	0.504843	-0.234344	0.222768	-1.05197	0.292815	0.99999	-0.215726	0.222981	-0.967462	0.333313	0.495238	0.018618	0.223974	0.0831256	0.933752	0.962688	0.0151911	0.22424	0.0677447	0.945989	0.989286
API5	9759.37	10269.8	9946.55	10103.1	10019.7	0.0734005	0.078089	0.939959	0.347239	0.555303	0.0272666	0.078076	0.349232	0.726915	0.99999	0.0499489	0.0780966	0.639579	0.522446	0.671495	0.0226823	0.078128	0.290322	0.77157	0.864815	-0.0234516	0.078141	-0.300118	0.764087	0.936381
API5P1	47.7089	57.4529	52.4473	66.9249	56.1335	0.253537	0.247726	1.02346	0.306091	0.511427	0.120229	0.248519	0.483782	0.628541	0.99999	0.474917	0.243882	1.94733	0.0514956	0.121101	0.354688	0.24432	1.45174	0.146575	0.278221	0.22138	0.243514	0.909106	0.363294	0.762905
APIP	1980.99	1943.64	1985.17	1989.79	1974.9	-0.027085	0.0880319	-0.307673	0.758331	0.876633	0.00307294	0.0878634	0.0349741	0.9721	0.99999	0.00768592	0.0879784	0.0873614	0.930384	0.959822	0.00461298	0.0881503	0.0523309	0.958265	0.976933	0.034771	0.0883182	0.393701	0.693802	0.91538
APITD1-CORT	6.85494	7.14075	8.56972	5.08073	6.91153	0.0544666	0.782806	0.0695787	0.944529	0.974862	0.340194	0.767629	0.443175	0.657639	NA	-0.422412	0.807415	-0.523165	0.600859	0.736058	-0.762606	0.800106	-0.953131	0.340524	0.508934	-0.476878	0.814677	-0.585358	0.558307	NA
APLF	43.1262	101.819	44.8896	71.3844	65.3048	1.24046	0.281702	4.40344	1.07e-05	0.000108918	0.0607339	0.295734	0.205366	0.837286	0.99999	0.72011	0.28709	2.5083	0.0121312	0.0380199	0.659376	0.288538	2.28523	0.0222993	0.0640953	-0.520349	0.274138	-1.89813	0.0576792	0.379148
APLN	96.0451	110.722	112.799	146.514	116.52	0.206495	0.241807	0.853967	0.393123	0.602113	0.23066	0.240779	0.957976	0.338075	0.99999	0.614021	0.238394	2.57565	0.010005	0.0322745	0.383361	0.237551	1.6138	0.10657	0.218444	0.407526	0.238594	1.70803	0.0876304	0.460137
APLP1	1.09004	1.79476	3.27819	4.05816	2.55529	0.633841	1.32626	0.477917	0.63271	NA	1.52151	1.24759	1.21956	0.222633	NA	1.79706	1.23693	1.45284	0.146269	NA	0.275553	1.09433	0.2518	0.801196	NA	1.16322	1.18323	0.983084	0.325566	NA
APLP2	13344.4	15533.6	13197.5	14873.2	14237.2	0.219156	0.128258	1.70872	0.0875033	0.209175	-0.0159628	0.128277	-0.12444	0.900967	0.99999	0.156543	0.128266	1.22046	0.222292	0.371118	0.172506	0.128286	1.3447	0.178723	0.323024	-0.0626132	0.128266	-0.488151	0.625443	0.889405
APMAP	3549.77	4159.91	3568.4	4539.78	3954.47	0.229367	0.0885983	2.58884	0.00962999	0.0366146	0.00801089	0.0886941	0.0903204	0.928033	0.99999	0.355679	0.088515	4.01829	5.86e-05	0.00042845	0.347668	0.088606	3.92375	8.72e-05	0.000637801	0.126312	0.08851	1.42709	0.153553	0.568247
APOA1	0.71845	1.02717	1.02679	1.17229	0.986175	0.641792	2.09167	0.306832	0.758971	NA	0.611803	2.0849	0.293445	0.769182	NA	0.766133	2.07673	0.368913	0.712193	NA	0.154329	2.01332	0.076654	0.938899	NA	0.124341	2.02034	0.0615445	0.950926	NA
APOA1-AS	9.29255	5.5524	4.83365	5.06629	6.18622	-0.757266	0.695327	-1.08908	0.276119	0.477294	-0.949342	0.702223	-1.35191	0.176404	NA	-0.887009	0.703073	-1.26162	0.207087	0.352089	0.0623333	0.754206	0.0826477	0.934132	0.962877	-0.129743	0.747789	-0.173502	0.862257	NA
APOA2	0.359225	0.358457	0.34797	1.31799	0.595912	0.235687	2.71864	0.086693	0.930916	NA	0.146091	2.71864	0.0537369	0.957145	NA	2.05125	2.55968	0.801371	0.422917	NA	1.90516	2.5597	0.74429	0.456701	NA	1.81557	2.5597	0.709288	0.478146	NA
APOBEC1	0.359225	0	0	0	0.0898062	-0.72608	4.40736	-0.164743	0.869146	NA	-0.815676	4.40736	-0.185071	0.853173	NA	-0.741512	4.40736	-0.168244	0.866391	NA	0	4.40746	0	1	NA	0	4.40746	0	1	NA
APOBEC2	0.359225	1.74903	0.33941	1.05457	0.87556	2.44977	1.90054	1.28899	0.197403	NA	0.146093	2.14059	0.0682488	0.945588	NA	1.70384	1.97189	0.864063	0.387553	NA	1.55775	1.9719	0.789971	0.429545	NA	-0.745925	1.7083	-0.436647	0.662367	NA
APOBEC3A	3.66902	3.44738	3.90449	4.10057	3.78037	-0.0202383	1.04504	-0.0193661	0.984549	0.992315	0.155915	1.02798	0.151671	0.879446	NA	0.222361	1.02876	0.216145	0.828874	NA	0.0664461	1.02792	0.0646414	0.94846	NA	0.2426	1.04498	0.232158	0.816415	NA
APOBEC3B	1185.4	1291.3	1162.75	1303.09	1235.64	0.123126	0.142565	0.863648	0.387781	0.596133	-0.0281279	0.142653	-0.197176	0.843689	0.99999	0.13523	0.142547	0.948669	0.342789	0.504778	0.163358	0.142768	1.14422	0.252532	0.415192	0.0121045	0.142679	0.0848371	0.932391	0.985073
APOBEC3B-AS1	0.904244	1.4122	0.68738	0	0.750957	0.652916	1.81434	0.359864	0.718949	NA	-0.412477	1.94754	-0.211793	0.832268	NA	-2.22552	2.03981	-1.09104	0.275254	NA	-1.81305	2.11819	-0.85594	0.392031	NA	-2.87844	1.99641	-1.44181	0.149356	NA
APOBEC3C	2207.05	2263.56	2326.67	2433.08	2307.59	0.036037	0.0941061	0.382941	0.701764	0.84103	0.075378	0.0939608	0.802228	0.422421	0.99999	0.139348	0.0939864	1.48264	0.138169	0.259057	0.0639703	0.0940495	0.680177	0.496392	0.657845	0.103311	0.0941946	1.09678	0.272736	0.70184
APOBEC3D	46.1462	23.2844	51.2801	27.2836	36.9986	-0.987363	0.36217	-2.72624	0.006406	0.0263429	0.151395	0.336374	0.450078	0.652654	0.99999	-0.759251	0.355474	-2.13588	0.0326891	0.0838936	-0.910646	0.355314	-2.56293	0.0103792	0.0345856	0.228111	0.379826	0.600568	0.548128	0.858148
APOBEC3F	257.87	233.795	272.57	308.526	268.19	-0.143505	0.145761	-0.984522	0.324859	0.532481	0.0761889	0.143682	0.530259	0.595933	0.99999	0.255877	0.14311	1.78797	0.0737801	0.160517	0.179688	0.143485	1.25231	0.210458	0.363579	0.399382	0.145567	2.74363	0.00607644	0.117877
APOBEC3G	363.492	326.746	444.867	458.33	398.359	-0.153178	0.172543	-0.887766	0.374667	0.583063	0.291799	0.170527	1.71116	0.0870511	0.99999	0.336875	0.170657	1.97398	0.0483836	0.115145	0.045076	0.17014	0.264935	0.791059	0.876537	0.490052	0.17216	2.84649	0.00442045	0.0976845
APOBEC3H	4.64261	4.93437	2.95706	2.66486	3.79972	0.0743646	0.824137	0.0902334	0.928102	0.966388	-0.65951	0.873316	-0.75518	0.450141	NA	-0.788721	0.892963	-0.883263	0.377094	NA	-0.12921	0.946725	-0.136481	0.891441	NA	-0.863085	0.901559	-0.957325	0.338403	NA
APOBEC4	0	0.358457	0	0	0.0896142	1.19745	4.40736	0.271693	0.785858	NA	0	4.40736	0	1	NA	0	4.40736	0	1	NA	0	4.40746	0	1	NA	-0.977219	4.40746	-0.221719	0.824533	NA
APOBR	914.021	452.271	748.927	484.809	650.007	-1.01553	0.251732	-4.03416	5.48e-05	0.000466485	-0.287693	0.250341	-1.1492	0.250473	0.99999	-0.914658	0.251515	-3.6366	0.000276264	0.00162109	-0.626965	0.251977	-2.48819	0.0128395	0.0412207	0.100872	0.253359	0.398137	0.690529	0.914174
APOC1P1	0	0	0	0.381142	0.0952855	0	4.40736	0	1	NA	0	4.40736	0	1	NA	1.18202	4.40736	0.268192	0.788552	NA	1.03595	4.40746	0.235045	0.814174	NA	0.946356	4.40746	0.214717	0.829988	NA
APOD	0.609426	0.692811	0	0	0.325559	0.198812	3.43143	0.0579385	0.953798	NA	-1.73258	3.47989	-0.497884	0.618566	NA	-1.65841	3.47989	-0.476571	0.633667	NA	0	3.53052	0	1	NA	-1.85723	3.48276	-0.533262	0.593852	NA
APOE	5.22721	11.8508	3.69696	9.15557	7.48262	1.17434	0.661117	1.77629	0.0756843	0.186992	-0.526229	0.750609	-0.70107	0.483259	0.99999	0.785972	0.674879	1.16461	0.244176	0.397763	1.3122	0.724816	1.81039	0.0702351	0.158796	-0.388367	0.631681	-0.614815	0.538677	NA
APOF	0.250201	0.360934	0.643422	0	0.313639	0.235688	3.55722	0.0662562	0.947174	NA	1.01176	3.51143	0.288134	0.773245	NA	-0.741534	3.55722	-0.208459	0.834871	NA	-1.7533	3.51149	-0.499303	0.617566	NA	-0.977222	3.55727	-0.274711	0.783538	NA
APOH	0	0.334355	0.304012	0	0.159592	1.19744	4.40736	0.271691	0.78586	NA	1.10784	4.40736	0.251362	0.801534	NA	0	4.40736	0	1	NA	-0.887624	4.40746	-0.201391	0.840393	NA	-0.977219	4.40746	-0.221719	0.824533	NA
APOL1	28.777	20.1782	38.2761	24.6003	27.9579	-0.519952	0.368555	-1.41079	0.158308	0.322613	0.405172	0.342748	1.18213	0.237155	0.99999	-0.217852	0.358756	-0.607242	0.54369	0.689935	-0.623024	0.353709	-1.7614	0.0781705	0.172766	0.3021	0.37877	0.797582	0.425113	0.797673
APOL2	950.298	596.6	787.623	533.65	717.043	-0.673048	0.166374	-4.0454	5.22e-05	0.000447416	-0.271385	0.16531	-1.64168	0.100657	0.99999	-0.83101	0.166794	-4.98225	6.28e-07	7.85e-06	-0.559625	0.167434	-3.34237	0.000830672	0.00432543	-0.157962	0.168484	-0.937546	0.348478	0.754712
APOL3	1.24368	1.44126	0	0.277855	0.740698	0.216924	2.36372	0.0917724	0.926879	NA	-2.76118	2.54267	-1.08594	0.277506	NA	-1.72522	2.54267	-0.678509	0.497449	NA	1.03596	2.71045	0.382209	0.702307	NA	-1.94215	2.54333	-0.763625	0.445091	NA
APOL4	36.9252	27.9789	33.0066	34.8185	33.1823	-0.405623	0.333379	-1.2167	0.223718	0.413015	-0.16503	0.32529	-0.507333	0.611921	0.99999	-0.110206	0.325808	-0.338254	0.735172	0.83532	0.0548244	0.331846	0.16521	0.868779	0.92431	0.295417	0.33978	0.869437	0.384608	0.774792
APOL6	1381.17	1732.28	1244.35	1362.68	1430.12	0.326175	0.23583	1.38309	0.166636	0.334551	-0.150982	0.236107	-0.639464	0.522521	0.99999	-0.0200909	0.236073	-0.0851045	0.932178	0.960998	0.130891	0.236282	0.55396	0.579606	0.726936	-0.346266	0.236006	-1.46719	0.142323	0.554172
APOLD1	216.838	249.298	197.067	206.344	217.387	0.201681	0.246753	0.817339	0.413735	0.620881	-0.137593	0.247879	-0.555083	0.578838	0.99999	-0.0766147	0.248001	-0.308929	0.757376	0.850039	0.0609784	0.24921	0.244686	0.806699	0.886122	-0.278295	0.248091	-1.12175	0.261969	0.691046
APOM	156.964	254.07	158.122	241.304	202.615	0.692969	0.281344	2.46306	0.0137756	0.0492055	0.00915908	0.283943	0.0322567	0.974267	0.99999	0.613454	0.281629	2.17823	0.0293886	0.0771026	0.604295	0.282274	2.14081	0.0322897	0.0862683	-0.0795148	0.27966	-0.284327	0.77616	0.939254
APOO	904.274	979.031	942.84	1024.12	962.567	0.115083	0.126783	0.907715	0.364029	0.573092	0.0606543	0.126714	0.478669	0.632174	0.99999	0.178612	0.126653	1.41025	0.158465	0.288464	0.117958	0.126797	0.930287	0.352222	0.520807	0.0635297	0.126866	0.500764	0.616537	0.885165
APOOL	3340.86	3439.49	3254.15	3188.98	3305.87	0.0418408	0.101253	0.413229	0.679439	0.827179	-0.0380812	0.101247	-0.37612	0.706827	0.99999	-0.066431	0.101335	-0.655559	0.512108	0.66366	-0.0283498	0.101452	-0.279441	0.779906	0.870014	-0.108272	0.101458	-1.06716	0.285899	0.712341
APOOP5	0	0	0	0.381142	0.0952855	0	4.40736	0	1	NA	0	4.40736	0	1	NA	1.18202	4.40736	0.268192	0.788552	NA	1.03595	4.40746	0.235045	0.814174	NA	0.946356	4.40746	0.214717	0.829988	NA
APOPT1	657.509	920.24	729.441	1034.08	835.317	0.487794	0.148783	3.27857	0.00104336	0.00582975	0.151784	0.149282	1.01676	0.309268	0.99999	0.655726	0.148488	4.41603	1.01e-05	9.14e-05	0.503942	0.148451	3.39467	0.000687101	0.00368753	0.167932	0.147949	1.13507	0.256347	0.68543
APP	13568.8	12345.8	13920.7	12091.2	12981.6	-0.136324	0.122045	-1.117	0.263995	0.462449	0.0369203	0.122005	0.302614	0.762184	0.99999	-0.166189	0.12205	-1.36165	0.17331	0.308313	-0.203109	0.122063	-1.66397	0.0961184	0.202043	-0.0298651	0.122103	-0.244589	0.806775	0.949273
APPBP2	1761.07	1984.18	1808.27	1769.63	1830.79	0.171467	0.0817714	2.09691	0.0360015	0.106006	0.0377669	0.0818433	0.461453	0.644473	0.99999	0.00620696	0.0820398	0.075658	0.939691	0.965358	-0.0315599	0.0821915	-0.38398	0.700993	0.817973	-0.16526	0.0821199	-2.01243	0.0441748	0.333016
APPL1	1241.54	1018.93	1223.49	921.036	1101.25	-0.285088	0.171587	-1.66148	0.096617	0.225177	-0.0210712	0.171134	-0.123127	0.902006	0.99999	-0.428429	0.171804	-2.4937	0.0126419	0.0393354	-0.407358	0.171971	-2.36876	0.0178477	0.0535833	-0.14334	0.172422	-0.831336	0.405784	0.787251
APPL2	325.799	442.075	305.916	395.761	367.388	0.437296	0.143131	3.0552	0.00224907	0.011099	-0.0929249	0.145184	-0.640049	0.522141	0.99999	0.272898	0.143807	1.89767	0.0577397	0.132397	0.365823	0.144955	2.5237	0.0116127	0.0379645	-0.164398	0.142899	-1.15045	0.249958	0.680692
APRT	1321.35	1915.69	1375.89	2556.14	1792.27	0.536211	0.33575	1.59705	0.110254	0.247748	0.0584857	0.335926	0.174103	0.861785	0.99999	0.952099	0.335608	2.83694	0.00455484	0.0167322	0.893613	0.335645	2.66237	0.00775919	0.0272118	0.415888	0.335469	1.23972	0.215078	0.644599
APTR	292.355	433.483	286.694	503.556	379.022	0.56925	0.151962	3.74601	0.000179668	0.00131416	-0.0281089	0.154288	-0.182184	0.855438	0.99999	0.782168	0.151189	5.17344	2.3e-07	3.21e-06	0.810277	0.152047	5.32912	9.87e-08	1.68e-06	0.212918	0.149686	1.42243	0.154902	0.569527
APTX	2067.06	2253.14	2196.17	2378.02	2223.6	0.12397	0.0791829	1.56561	0.11744	0.259573	0.0874089	0.0791107	1.10489	0.269206	0.99999	0.201514	0.0790731	2.54846	0.0108201	0.0345214	0.114105	0.0791377	1.44186	0.149342	0.282236	0.0775446	0.0792099	0.978976	0.327592	0.74108
AQP1	6.19586	2.08339	4.70547	0.673431	3.41454	-1.56228	0.976735	-1.59949	0.109712	NA	-0.406022	0.867459	-0.468058	0.639743	NA	-3.1803	1.28687	-2.47136	0.0134601	NA	-2.77428	1.30475	-2.1263	0.0334784	NA	-1.61803	1.37982	-1.17264	0.240941	NA
AQP11	21.0998	9.62155	19.3957	16.8434	16.7401	-1.14005	0.532017	-2.14288	0.032123	0.0972277	-0.12451	0.492073	-0.253032	0.800243	0.99999	-0.322577	0.499685	-0.64556	0.518564	0.668633	-0.198067	0.505601	-0.391745	0.695247	0.814195	0.817469	0.544553	1.50117	0.13331	NA
AQP3	29.3543	47.8016	25.7531	46.0056	37.2287	0.708641	0.354905	1.99671	0.045857	0.127525	-0.193853	0.370831	-0.522752	0.601147	0.99999	0.643037	0.355793	1.80733	0.0707103	0.155611	0.83689	0.363522	2.30217	0.0213254	0.0618034	-0.0656042	0.347261	-0.188919	0.850156	0.962842
AQP4-AS1	8.13087	9.7408	6.58322	6.75502	7.80248	0.289395	0.704321	0.410885	0.681157	0.828375	-0.279149	0.724951	-0.38506	0.700193	0.99999	-0.288863	0.729433	-0.396011	0.692097	0.805229	-0.00971401	0.747276	-0.0129992	0.989628	0.994362	-0.578259	0.72728	-0.795098	0.426557	NA
AQP6	3.55257	7.34468	3.37467	3.34143	4.40334	1.05026	0.910932	1.15295	0.248929	0.443015	-0.0876396	0.967467	-0.0905867	0.927821	NA	-0.133069	0.976757	-0.136235	0.891635	NA	-0.045429	0.992185	-0.0457868	0.96348	NA	-1.18333	0.937143	-1.2627	0.206696	NA
AQP7	0	1.00306	0	0	0.250766	2.61363	4.33166	0.603378	0.546257	NA	0	4.40736	0	1	NA	0	4.40736	0	1	NA	0	4.40746	0	1	NA	-2.39341	4.33176	-0.552526	0.580588	NA
AQP7P1	0.500402	2.44432	1.34792	3.705	1.99941	2.12572	1.55033	1.37114	0.170332	NA	1.24777	1.61878	0.770805	0.440822	NA	2.73031	1.51669	1.80018	0.0718324	NA	1.48254	1.3093	1.13232	0.2575	NA	0.604585	1.22366	0.494081	0.621249	NA
AQP7P2	0	0.360934	0.34797	0	0.177226	1.19744	4.40736	0.271691	0.78586	NA	1.10784	4.40736	0.251362	0.801534	NA	0	4.40736	0	1	NA	-0.887624	4.40746	-0.201391	0.840393	NA	-0.977219	4.40746	-0.221719	0.824533	NA
AQP7P3	0	0	0.695941	1.31799	0.503484	0	3.60125	0	1	NA	2.06812	3.54653	0.583139	0.5598	NA	3.00759	3.48328	0.863437	0.387897	NA	0.939471	3.42674	0.274159	0.783962	NA	2.77194	3.48334	0.795772	0.426165	NA
AQP8	0.294818	0	0.982832	0	0.319413	-0.726103	4.09574	-0.177282	0.859287	NA	1.6177	4.01084	0.403333	0.686703	NA	-0.741534	4.09574	-0.18105	0.856328	NA	-2.35924	4.01092	-0.588204	0.556396	NA	0	4.09583	0	1	NA
AQP9	0	0	0.33941	0	0.0848525	0	4.40736	0	1	NA	1.10785	4.40736	0.251364	0.801532	NA	0	4.40736	0	1	NA	-0.887624	4.40746	-0.201391	0.840393	NA	0	4.40746	0	1	NA
AQR	3644.03	3106.73	3556.55	2961.25	3317.14	-0.230354	0.111786	-2.06066	0.0393351	0.113638	-0.0351446	0.111598	-0.31492	0.752822	0.99999	-0.29903	0.111837	-2.67379	0.00749993	0.0254233	-0.263885	0.111933	-2.35753	0.0183968	0.0548064	-0.068676	0.11212	-0.612523	0.540192	0.855682
AR	0.54502	0	1.32224	0.833565	0.675207	-1.53207	2.69552	-0.568377	0.569779	NA	1.23824	2.52951	0.489517	0.624476	NA	0.651504	2.58936	0.251608	0.801344	NA	-0.586733	2.47245	-0.237308	0.812418	NA	2.18358	2.64206	0.826468	0.408539	NA
ARAF	2164.53	1898.53	2019.92	1951.33	2008.58	-0.189272	0.101332	-1.86784	0.0617838	0.160986	-0.100428	0.101112	-0.993233	0.320597	0.99999	-0.150996	0.10128	-1.49087	0.135996	0.255994	-0.0505679	0.101532	-0.498047	0.618451	0.758492	0.0382759	0.101751	0.376172	0.706789	0.920159
ARAP1	1411.14	1174.42	1208.41	1121.61	1228.89	-0.265436	0.131827	-2.01351	0.0440606	0.123572	-0.224484	0.131625	-1.70548	0.0881045	0.99999	-0.332126	0.131937	-2.5173	0.0118258	0.0371894	-0.107641	0.132411	-0.812933	0.416256	0.584293	-0.0666892	0.132612	-0.502889	0.615042	0.884978
ARAP2	449.176	491.638	452.277	460.972	463.516	0.131396	0.159566	0.823459	0.410247	0.618203	0.0117256	0.159668	0.0734375	0.941458	0.99999	0.0405294	0.159859	0.253532	0.799857	0.878606	0.0288038	0.16025	0.179743	0.857354	0.917569	-0.0908665	0.160148	-0.56739	0.570449	0.869033
ARAP3	234.155	120.167	195.032	129.052	169.602	-0.960434	0.259913	-3.69521	0.000219706	0.00156522	-0.260531	0.254934	-1.02195	0.306803	0.99999	-0.849889	0.259019	-3.28119	0.00103371	0.00486111	-0.589358	0.260646	-2.26115	0.0237503	0.0674484	0.110545	0.265518	0.416337	0.677164	0.908459
ARC	0	0	0	0.381142	0.0952855	0	4.40736	0	1	NA	0	4.40736	0	1	NA	1.18202	4.40736	0.268192	0.788552	NA	1.03595	4.40746	0.235045	0.814174	NA	0.946356	4.40746	0.214717	0.829988	NA
ARCN1	6782.87	6852.81	6290.38	6368.08	6573.54	0.0145399	0.0753138	0.193057	0.846914	0.924995	-0.108942	0.0753314	-1.44617	0.148128	0.99999	-0.0915435	0.0753677	-1.21462	0.224509	0.37397	0.0173987	0.0754799	0.230508	0.817697	0.893463	-0.106083	0.0754624	-1.40578	0.15979	0.576714
AREG	10.5188	25.3622	9.80889	27.2683	18.2395	1.26212	0.438789	2.87637	0.00402278	0.0179329	-0.10041	0.483095	-0.207847	0.835348	0.99999	1.37146	0.436181	3.14425	0.00166513	0.00723353	1.47187	0.448582	3.28117	0.00103379	0.00520968	0.109342	0.400477	0.273029	0.784831	NA
AREL1	1488.28	1726.58	1387.99	1484.81	1521.91	0.213351	0.0984705	2.16665	0.0302619	0.0927607	-0.101031	0.0988344	-1.02222	0.306676	0.99999	-0.00412928	0.0988162	-0.0417874	0.966668	0.980104	0.0969015	0.0991936	0.976892	0.328623	0.497621	-0.21748	0.098831	-2.20052	0.0277698	0.263133
ARF1	13500.1	15742.1	13433	15966.9	14660.5	0.22166	0.0804394	2.75561	0.00585824	0.0245496	-0.0072754	0.080469	-0.0904125	0.927959	0.99999	0.242004	0.0804355	3.00867	0.00262391	0.010525	0.24928	0.080465	3.09799	0.0019484	0.00876719	0.0203444	0.0804354	0.252928	0.800324	0.947405
ARF3	10131.5	11930.1	9965.75	11426.9	10863.6	0.2357	0.0602576	3.91153	9.17e-05	0.000729568	-0.0238814	0.0603217	-0.3959	0.692179	0.99999	0.173658	0.06028	2.88086	0.00396587	0.0149381	0.19754	0.0603392	3.27382	0.00106103	0.00530807	-0.0620411	0.060275	-1.0293	0.303338	0.725661
ARF4	5190.1	6369.18	5092.36	6159.94	5702.9	0.295147	0.0842203	3.50446	0.000457529	0.00292241	-0.0275439	0.0843405	-0.326579	0.743986	0.99999	0.246738	0.0842436	2.92887	0.00340201	0.0131325	0.274282	0.0843283	3.25255	0.00114374	0.00563816	-0.0484086	0.084208	-0.57487	0.565379	0.867413
ARF4P1	0.359225	0	0	0	0.0898062	-0.72608	4.40736	-0.164743	0.869146	NA	-0.815676	4.40736	-0.185071	0.853173	NA	-0.741512	4.40736	-0.168244	0.866391	NA	0	4.40746	0	1	NA	0	4.40746	0	1	NA
ARF5	1082.26	1487.32	1067.55	1636.79	1318.48	0.459696	0.165861	2.77157	0.00557866	0.0235536	-0.0192677	0.166322	-0.115846	0.907774	0.99999	0.597041	0.165727	3.60256	0.000315098	0.00181422	0.616309	0.165922	3.71444	0.000203657	0.00132014	0.137345	0.165461	0.830072	0.406498	0.787391
ARF6	6086.9	4383.76	6225.02	4232.1	5231.95	-0.473702	0.10811	-4.38167	1.18e-05	0.000119345	0.0322967	0.107849	0.299462	0.764587	0.99999	-0.523705	0.108137	-4.84297	1.28e-06	1.49e-05	-0.556002	0.108172	-5.14	2.75e-07	4.19e-06	-0.0500035	0.108432	-0.461153	0.644689	0.895712
ARFGAP1	2292.46	2723.54	2156.54	2516.19	2422.18	0.249342	0.125923	1.98011	0.0476911	0.131421	-0.0878954	0.126124	-0.696898	0.485867	0.99999	0.134683	0.126011	1.06882	0.285151	0.44384	0.222579	0.126191	1.76382	0.0777624	0.172084	-0.114658	0.125991	-0.910054	0.362794	0.762339
ARFGAP2	4843.62	5900.39	4601.16	5621.02	5241.55	0.284342	0.106931	2.65912	0.00783448	0.0310149	-0.0744729	0.10705	-0.695681	0.486628	0.99999	0.214025	0.10696	2.00098	0.0453943	0.109484	0.288498	0.107054	2.69489	0.00704117	0.0251556	-0.0703171	0.106934	-0.657574	0.510812	0.843049
ARFGAP3	1130.8	1112.8	1168.01	1089.82	1125.36	-0.0238434	0.105944	-0.225057	0.821935	0.911205	0.0466345	0.10562	0.441531	0.658829	0.99999	-0.0517167	0.105999	-0.487899	0.625621	0.75556	-0.0983512	0.106164	-0.926406	0.354235	0.522837	-0.0278733	0.106486	-0.261755	0.793511	0.943636
ARFGEF1	2339.52	1592.09	2285.87	1510.85	1932.08	-0.555524	0.139199	-3.99085	6.58e-05	0.000545768	-0.0334483	0.138629	-0.241278	0.809339	0.99999	-0.629548	0.139286	-4.51983	6.19e-06	5.93e-05	-0.5961	0.139404	-4.27607	1.9e-05	0.000175046	-0.0740245	0.139971	-0.528858	0.596904	0.878476
ARFGEF2	3453.75	3061.22	3400.51	2557.22	3118.17	-0.174613	0.0852786	-2.04756	0.0406032	0.116283	-0.0227268	0.0850637	-0.267174	0.789335	0.99999	-0.433809	0.0855523	-5.07069	3.96e-07	5.2e-06	-0.411082	0.0856739	-4.79822	1.6e-06	2.01e-05	-0.259196	0.0858873	-3.01786	0.00254565	0.0693849
ARFGEF3	411.747	377.128	391.393	345.464	381.433	-0.124465	0.201087	-0.618962	0.535941	0.723781	-0.0713491	0.200637	-0.355613	0.72213	0.99999	-0.246695	0.201505	-1.22426	0.220854	0.36943	-0.175346	0.202085	-0.867684	0.385567	0.556106	-0.12223	0.202532	-0.603508	0.546171	0.857231
ARFIP1	1652.65	1283.94	1580.32	1200.15	1429.27	-0.364879	0.108229	-3.37135	0.00074802	0.00440336	-0.0646276	0.107607	-0.600591	0.548112	0.99999	-0.460372	0.108405	-4.24676	2.17e-05	0.000180082	-0.395744	0.108664	-3.64192	0.000270615	0.00168856	-0.095493	0.10928	-0.873835	0.382208	0.773684
ARFIP2	1807.19	1729.67	1767.04	1856.82	1790.18	-0.0627327	0.105078	-0.597009	0.550502	0.735129	-0.0320936	0.104919	-0.305889	0.759689	0.99999	0.0402164	0.104938	0.383239	0.701543	0.812101	0.07231	0.10514	0.687748	0.491612	0.653875	0.102949	0.105299	0.977682	0.328232	0.741254
ARFRP1	872.812	735.143	827.685	789.993	806.408	-0.245875	0.156307	-1.57302	0.115714	0.256667	-0.0758978	0.155786	-0.487194	0.626121	0.99999	-0.143975	0.156088	-0.922397	0.356321	0.518783	-0.0680773	0.156449	-0.435142	0.66346	0.791191	0.1019	0.156968	0.649172	0.516227	0.844448
ARG1	0.589637	0.360934	0.304012	0.395576	0.41254	-0.649216	3.28953	-0.197358	0.843547	NA	-0.738812	3.28953	-0.224595	0.822295	NA	-0.664648	3.28953	-0.202049	0.839878	NA	0.074164	3.33966	0.022207	0.982283	NA	-0.0154316	3.33966	-0.00462069	0.996313	NA
ARG2	144.124	219.133	152.479	231.688	186.856	0.602478	0.18078	3.33266	0.000860189	0.00494657	0.0760076	0.184021	0.413038	0.679579	0.99999	0.684024	0.180241	3.79506	0.000147608	0.000940867	0.608017	0.180781	3.36328	0.000770219	0.00405381	0.0815463	0.177481	0.459466	0.645899	0.896374
ARGFX	14.9362	13.999	11.6855	8.84571	12.3666	-0.0748505	0.496039	-0.150896	0.880057	0.943729	-0.327921	0.502313	-0.652822	0.513871	0.99999	-0.73267	0.524669	-1.39644	0.162582	0.294356	-0.404749	0.539921	-0.749644	0.453469	0.6199	-0.657819	0.534089	-1.23167	0.218074	NA
ARGFXP1	2.74489	5.21061	2.95706	2.44385	3.3391	0.888375	1.04186	0.852679	0.393837	NA	0.0686484	1.0852	0.0632589	0.94956	NA	-0.136775	1.108	-0.123442	0.901757	NA	-0.205423	1.11324	-0.184527	0.8536	NA	-1.02515	1.07104	-0.95715	0.338491	NA
ARGFXP2	0.250201	0.360934	1.28684	0	0.474495	0.235686	3.17897	0.074139	0.9409	NA	2.01005	3.04155	0.660865	0.508699	NA	-0.741538	3.17897	-0.233263	0.815557	NA	-2.75159	3.04158	-0.904656	0.365648	NA	-0.977223	3.17901	-0.307399	0.75854	NA
ARGLU1	18621.5	19437.5	18887.8	17689.4	18659.1	0.0618276	0.094767	0.652416	0.514133	0.706467	0.0205126	0.0947607	0.216467	0.828624	0.99999	-0.0741399	0.0947867	-0.782176	0.434111	0.594485	-0.0946525	0.0948011	-0.998432	0.31807	0.48716	-0.135967	0.0948075	-1.43414	0.151532	0.566507
ARHGAP1	1208.05	1538.1	1015.58	1450	1302.93	0.34782	0.151134	2.3014	0.021369	0.0699692	-0.251183	0.1518	-1.65469	0.0979868	0.99999	0.261085	0.151231	1.7264	0.0842763	0.177828	0.512268	0.151755	3.37563	0.000736464	0.00391105	-0.0867352	0.151088	-0.574071	0.56592	0.867413
ARHGAP10	379.544	291.567	399.355	253.232	330.924	-0.379922	0.139565	-2.72219	0.00648518	0.026582	0.0748839	0.136717	0.547728	0.583879	0.99999	-0.574303	0.140802	-4.07879	4.53e-05	0.000341211	-0.649187	0.141061	-4.60215	4.18e-06	4.69e-05	-0.194381	0.143823	-1.35152	0.176528	0.596219
ARHGAP11A	7441.19	3401.3	6800.85	3120.65	5191	-1.12962	0.168195	-6.71615	1.87e-11	5.87e-10	-0.129867	0.167857	-0.773678	0.439121	0.99999	-1.2531	0.168253	-7.44773	9.5e-14	4.8e-12	-1.12323	0.168303	-6.67388	2.49e-11	9.3e-10	-0.123475	0.16864	-0.732181	0.464058	0.819057
ARHGAP11B	129.574	92.1307	123.282	60.7008	101.422	-0.495162	0.22692	-2.1821	0.029102	0.0898043	-0.0742493	0.221655	-0.334978	0.737642	0.99999	-1.07638	0.235243	-4.57562	4.75e-06	4.69e-05	-1.00213	0.236859	-4.23093	2.33e-05	0.000207159	-0.581222	0.241793	-2.4038	0.0162258	0.199242
ARHGAP12	284.712	248.239	303.373	238.265	268.648	-0.199479	0.169157	-1.17925	0.238297	0.431191	0.0919494	0.16713	0.550168	0.582204	0.99999	-0.253431	0.169456	-1.49556	0.134768	0.254432	-0.34538	0.169661	-2.03571	0.0417792	0.10576	-0.0539516	0.171658	-0.314296	0.753296	0.933785
ARHGAP15	3905.29	3109.99	4209.8	3313	3634.52	-0.328498	0.126322	-2.60048	0.00930934	0.0355814	0.108405	0.126038	0.860097	0.389735	0.99999	-0.236912	0.126265	-1.87631	0.0606128	0.137484	-0.345317	0.126276	-2.73462	0.00624523	0.0227824	0.0915857	0.126559	0.723657	0.469276	0.82163
ARHGAP17	1725.64	1365.14	1753.65	1425.83	1567.57	-0.338815	0.0868673	-3.90038	9.6e-05	0.000758441	0.0225711	0.0860381	0.262338	0.793061	0.99999	-0.275334	0.0867284	-3.17466	0.0015001	0.00661043	-0.297905	0.0868982	-3.4282	0.000607594	0.00332886	0.0634817	0.0877193	0.723692	0.469255	0.82163
ARHGAP18	459.301	410.35	433.451	377.241	420.086	-0.16378	0.129785	-1.26193	0.206973	0.391396	-0.0844955	0.129029	-0.654856	0.51256	0.99999	-0.283852	0.130349	-2.17763	0.0294337	0.0771771	-0.199357	0.131212	-1.51935	0.128676	0.252373	-0.120073	0.131956	-0.909947	0.362851	0.762339
ARHGAP19-SLIT1	9.83024	5.23967	6.52098	4.75957	6.58762	-0.915615	0.664924	-1.37702	0.168506	0.337189	-0.596764	0.638624	-0.934453	0.35007	NA	-1.05083	0.673788	-1.55958	0.118858	0.230947	-0.454065	0.704255	-0.644745	0.519092	0.676887	-0.135214	0.728189	-0.185686	0.852691	NA
ARHGAP20	0	0.334355	0	0	0.0835886	1.19745	4.40736	0.271693	0.785858	NA	0	4.40736	0	1	NA	0	4.40736	0	1	NA	0	4.40746	0	1	NA	-0.977219	4.40746	-0.221719	0.824533	NA
ARHGAP21	0	0.334355	0	0.381142	0.178874	1.19744	4.40736	0.271691	0.78586	NA	0	4.40736	0	1	NA	1.18201	4.40736	0.26819	0.788553	NA	1.03595	4.40746	0.235045	0.814174	NA	-0.0154315	4.40746	-0.00350122	0.997206	NA
ARHGAP22	167.52	144.251	202.531	158.899	168.3	-0.210981	0.194859	-1.08274	0.278924	0.480608	0.27791	0.19052	1.45869	0.144649	0.99999	-0.0673476	0.19357	-0.347924	0.727897	0.829618	-0.345257	0.192676	-1.7919	0.0731485	0.163955	0.143634	0.196968	0.729224	0.465865	0.820244
ARHGAP23	234.81	143.991	282.94	149.158	202.725	-0.709685	0.220127	-3.22398	0.00126422	0.00688856	0.264781	0.214028	1.23713	0.216039	0.99999	-0.655651	0.219665	-2.98478	0.0028378	0.011254	-0.920432	0.219147	-4.20007	2.67e-05	0.000232449	0.0540335	0.225107	0.240035	0.810303	0.950497
ARHGAP24	28.8543	22.2318	25.7334	24.3594	25.2947	-0.377207	0.457622	-0.824276	0.409783	0.617687	-0.164332	0.450784	-0.364548	0.715449	0.99999	-0.259347	0.454613	-0.570479	0.568353	0.709356	-0.0950148	0.460143	-0.20649	0.836408	0.903968	0.11786	0.466844	0.25246	0.800685	0.947405
ARHGAP25	286.467	169.267	206.544	179.91	210.547	-0.761781	0.184174	-4.13621	3.53e-05	0.000316947	-0.474778	0.181467	-2.61634	0.00888789	0.422001	-0.670554	0.183408	-3.65608	0.000256103	0.0015161	-0.195777	0.186515	-1.04966	0.293876	0.462039	0.0912263	0.18915	0.482297	0.629595	0.889925
ARHGAP26	1628.55	1018.55	1495.17	835.167	1244.36	-0.677378	0.15894	-4.26184	2.03e-05	0.000193929	-0.1233	0.158127	-0.779755	0.435535	0.99999	-0.96153	0.159429	-6.03108	1.63e-09	3.8e-08	-0.838229	0.159664	-5.24995	1.52e-07	2.46e-06	-0.284152	0.16047	-1.77075	0.0766019	0.433799
ARHGAP26-AS1	0.294818	0	0.34797	0	0.160697	-0.72609	4.40736	-0.164745	0.869145	NA	0.146102	4.40736	0.0331497	0.973555	NA	-0.741521	4.40736	-0.168246	0.86639	NA	-0.887624	4.40746	-0.201391	0.840393	NA	0	4.40746	0	1	NA
ARHGAP27	548.915	381.567	503.302	383.454	454.309	-0.525781	0.139355	-3.77297	0.000161316	0.00120077	-0.12618	0.137367	-0.918557	0.358327	0.99999	-0.518645	0.139298	-3.72327	0.000196657	0.00121048	-0.392466	0.140111	-2.80111	0.00509271	0.019356	0.00713541	0.14206	0.0502282	0.959941	0.992828
ARHGAP27P1-BPTFP1-KPNA2P3	142.434	150.57	124.708	114.441	133.038	0.0825252	0.201382	0.409793	0.681958	0.829017	-0.186196	0.202977	-0.917325	0.358972	0.99999	-0.323782	0.20518	-1.57804	0.114557	0.224547	-0.137585	0.207864	-0.6619	0.508035	0.667619	-0.406307	0.206307	-1.96943	0.0489037	0.350058
ARHGAP28	0.500402	1.07785	1.71417	1.83129	1.28093	0.956414	1.88719	0.506794	0.6123	NA	1.62297	1.81172	0.895818	0.37035	NA	1.70843	1.8113	0.943204	0.345577	NA	0.085458	1.59986	0.0534158	0.957401	NA	0.752013	1.68485	0.446339	0.655353	NA
ARHGAP29	0	2.07843	0.34797	0.936852	0.840814	3.66204	2.34557	1.56126	0.118463	NA	1.10787	2.55701	0.433267	0.664821	NA	2.54732	2.43033	1.04813	0.294576	NA	1.43945	2.43035	0.59228	0.553663	NA	-1.11473	2.20681	-0.505129	0.613468	NA
ARHGAP30	6092.09	3883.22	5196.4	4017.85	4797.39	-0.649836	0.152571	-4.25923	2.05e-05	0.000195833	-0.229462	0.152388	-1.50577	0.132125	0.99999	-0.600267	0.152551	-3.93487	8.32e-05	0.000576843	-0.370806	0.152647	-2.42917	0.0151334	0.0469048	0.0495694	0.15283	0.324343	0.745678	0.931997
ARHGAP31	65.8336	50.2992	71.6123	46.6133	58.5896	-0.386975	0.276894	-1.39756	0.162246	0.328502	0.119756	0.267868	0.447072	0.654823	0.99999	-0.491492	0.278652	-1.76382	0.0777624	0.167373	-0.611248	0.278891	-2.19171	0.0284006	0.0779743	-0.104517	0.287572	-0.363446	0.716272	0.922425
ARHGAP31-AS1	0.948862	1.43383	2.01818	2.40144	1.70058	0.628065	1.6176	0.388271	0.697816	NA	1.1244	1.56371	0.719061	0.472104	NA	1.38387	1.55089	0.892307	0.372228	NA	0.25947	1.43981	0.180211	0.856987	NA	0.755808	1.49816	0.50449	0.613917	NA
ARHGAP32	0	0	0.33941	0	0.0848525	0	4.40736	0	1	NA	1.10785	4.40736	0.251364	0.801532	NA	0	4.40736	0	1	NA	-0.887624	4.40746	-0.201391	0.840393	NA	0	4.40746	0	1	NA
ARHGAP33	176.372	126.373	131.413	124.361	139.63	-0.477336	0.201874	-2.36453	0.0180531	0.0609945	-0.420659	0.200495	-2.0981	0.0358962	0.877269	-0.507083	0.202097	-2.50911	0.0121035	0.037941	-0.086424	0.206205	-0.419116	0.675131	0.800049	-0.0297474	0.207546	-0.143329	0.88603	0.97255
ARHGAP35	2428.32	1088.1	2307.88	935.356	1689.91	-1.15874	0.124111	-9.33635	9.97e-21	1e-18	-0.0738102	0.122595	-0.602065	0.547131	0.99999	-1.37439	0.124542	-11.0355	2.57e-28	6.88e-26	-1.30058	0.124702	-10.4295	1.82e-25	4.86e-23	-0.215651	0.126193	-1.7089	0.0874696	0.45983
ARHGAP39	3.38657	0	3.63472	1.38927	2.10264	-4.11311	1.70575	-2.41132	0.0158947	NA	0.115616	1.30815	0.0883812	0.929574	NA	-1.14395	1.41408	-0.80897	0.418532	NA	-1.25957	1.41514	-0.890063	0.373432	NA	2.96916	1.78912	1.65956	0.097003	NA
ARHGAP4	2709.83	2635.86	3049.35	3126.6	2880.41	-0.039497	0.207576	-0.190277	0.849092	0.926471	0.170573	0.207451	0.822232	0.410945	0.99999	0.206635	0.207472	0.99597	0.319265	0.481023	0.0360623	0.207457	0.17383	0.861999	0.92049	0.246132	0.207582	1.18571	0.235736	0.668377
ARHGAP40	1.54582	1.08032	0	0	0.656537	-0.546235	2.71627	-0.201098	0.840622	NA	-3.10881	2.8436	-1.09327	0.274277	NA	-3.03464	2.8436	-1.06719	0.285888	NA	0	3.01252	0	1	NA	-2.48841	2.89263	-0.860257	0.389647	NA
ARHGAP42	1.26347	1.364	2.85086	1.61028	1.77215	0.181334	1.43465	0.126396	0.899419	NA	1.24184	1.32977	0.933879	0.350366	NA	0.440148	1.40262	0.313805	0.753669	NA	-0.801691	1.30266	-0.615426	0.538274	NA	0.258814	1.40957	0.183613	0.854317	NA
ARHGAP44	38.0601	32.2996	32.2752	32.3792	33.7535	-0.227319	0.381218	-0.596297	0.550977	0.735203	-0.236815	0.37963	-0.623804	0.532756	0.99999	-0.221109	0.380923	-0.580455	0.561608	0.703446	0.015706	0.387295	0.0405532	0.967652	0.982756	0.0062103	0.388851	0.0159709	0.987258	0.996713
ARHGAP45	1689.68	1154.2	1727.05	1393.98	1491.23	-0.549287	0.237505	-2.31274	0.0207371	0.0682242	0.0318553	0.23701	0.134405	0.893082	0.99999	-0.276962	0.237276	-1.16725	0.243108	0.396418	-0.308817	0.237333	-1.3012	0.193191	0.341945	0.272326	0.237828	1.14505	0.252187	0.682526
ARHGAP5	1105.64	1493.25	1118.26	1393.94	1277.77	0.432295	0.0817586	5.28745	1.24e-07	1.97e-06	0.015331	0.0825201	0.185785	0.852613	0.99999	0.333542	0.0819621	4.06947	4.71e-05	0.0003537	0.318211	0.0822652	3.86812	0.00010968	0.00077615	-0.0987521	0.0815013	-1.21166	0.225641	0.659595
ARHGAP5-AS1	5.86146	4.56848	8.54888	4.97744	5.98907	-0.36435	0.781361	-0.466302	0.640999	0.800687	0.541633	0.728553	0.743437	0.457217	NA	-0.219945	0.770669	-0.285394	0.775342	0.862671	-0.761578	0.753916	-1.01016	0.312417	0.481285	0.144405	0.805062	0.179372	0.857646	NA
ARHGAP6	0.294818	0	0	0	0.0737046	-0.72608	4.40736	-0.164743	0.869146	NA	-0.815676	4.40736	-0.185071	0.853173	NA	-0.741512	4.40736	-0.168244	0.866391	NA	0	4.40746	0	1	NA	0	4.40746	0	1	NA
ARHGAP9	412.09	289.869	362.416	325.678	347.513	-0.50753	0.211482	-2.39987	0.0164008	0.056597	-0.186312	0.210003	-0.887187	0.374978	0.99999	-0.338884	0.210816	-1.60749	0.107947	0.214198	-0.152572	0.211712	-0.720656	0.471121	0.635698	0.168646	0.213179	0.791097	0.428887	0.800477
ARHGDIA	10510	11172	10836.5	12761	11319.9	0.0882222	0.194807	0.452869	0.650643	0.808023	0.0441716	0.194802	0.226751	0.820617	0.99999	0.28008	0.194787	1.43788	0.150467	0.277167	0.235909	0.194796	1.21105	0.225875	0.383544	0.191858	0.194801	0.984891	0.324678	0.738478
ARHGDIB	24912.8	25408	25189.4	27507.2	25754.3	0.0283328	0.0858653	0.329968	0.741424	0.865141	0.0158671	0.0858567	0.184809	0.853379	0.99999	0.142773	0.0858526	1.663	0.0963133	0.196953	0.126905	0.085865	1.47796	0.139417	0.268439	0.11444	0.0858735	1.33265	0.182646	0.6043
ARHGEF1	2289.1	2540.45	2083	2674.31	2396.72	0.150796	0.17306	0.871352	0.383562	0.592297	-0.135991	0.173183	-0.785246	0.432309	0.99999	0.224792	0.173019	1.29924	0.193863	0.33537	0.360783	0.173181	2.08327	0.0372265	0.0964434	0.0739961	0.173058	0.427579	0.668958	0.906583
ARHGEF10	7.47169	2.16065	4.37462	2.66486	4.16795	-1.82001	0.969629	-1.87702	0.0605159	0.158472	-0.79284	0.869109	-0.912245	0.36164	NA	-1.47591	0.929787	-1.58736	0.112431	NA	-0.683069	0.969439	-0.704602	0.481058	NA	0.344101	1.06049	0.324473	0.74558	NA
ARHGEF10L	0	0	0.34797	0.381142	0.182278	0	4.40736	0	1	NA	1.10784	4.40736	0.251362	0.801534	NA	1.18201	4.40736	0.26819	0.788553	NA	0.0741637	4.40746	0.0168269	0.986575	NA	0.946356	4.40746	0.214717	0.829988	NA
ARHGEF11	1533.84	1307.2	1289.85	1069.26	1300.03	-0.231864	0.101436	-2.28581	0.0222652	0.0720634	-0.251199	0.101307	-2.47958	0.0131539	0.508595	-0.520566	0.102038	-5.10167	3.37e-07	4.49e-06	-0.269367	0.10265	-2.62414	0.00868683	0.0298318	-0.288702	0.102777	-2.80902	0.00496922	0.10513
ARHGEF12	0	2.13159	0.982832	0.673431	0.946964	3.69134	1.97041	1.87338	0.0610153	NA	2.58197	2.05815	1.25451	0.209656	NA	2.04442	2.14572	0.952789	0.340697	NA	-0.537551	1.97836	-0.271715	0.785841	NA	-1.64693	1.88693	-0.87281	0.382766	NA
ARHGEF16	0	0	1.02679	0.381142	0.351983	0	3.97697	0	1	NA	2.63693	3.88596	0.678579	0.497405	NA	1.18201	3.97697	0.297213	0.766304	NA	-1.45493	3.88604	-0.374398	0.708108	NA	0.946358	3.97705	0.237955	0.811916	NA
ARHGEF17	80.309	147.81	94.0088	178.548	125.169	0.875858	0.216327	4.04878	5.15e-05	0.000442015	0.221816	0.221736	1.00036	0.317134	0.99999	1.14241	0.214358	5.32942	9.85e-08	1.51e-06	0.920589	0.213376	4.3144	1.6e-05	0.000150362	0.266547	0.20775	1.28302	0.199485	0.626327
ARHGEF18	1538.74	1096.38	1423.59	1059.3	1279.5	-0.488674	0.126837	-3.85276	0.000116793	0.000899824	-0.112378	0.126112	-0.891099	0.372876	0.99999	-0.538597	0.126927	-4.24336	2.2e-05	0.000182324	-0.426219	0.127226	-3.3501	0.000807827	0.00422443	-0.0499229	0.127945	-0.39019	0.696396	0.916557
ARHGEF19	373.591	385.773	416.342	487.331	415.759	0.045724	0.138582	0.329942	0.741444	0.865141	0.157048	0.137694	1.14056	0.254054	0.99999	0.385709	0.137124	2.81285	0.00491045	0.017794	0.22866	0.137042	1.66855	0.0952073	0.200576	0.339985	0.137934	2.46484	0.0137073	0.180806
ARHGEF2	7545.79	6276.92	6357.96	5875.95	6514.15	-0.265919	0.0778656	-3.4151	0.000637591	0.00386273	-0.247332	0.0778123	-3.17858	0.00148	0.129844	-0.360832	0.0779164	-4.63102	3.64e-06	3.74e-05	-0.1135	0.0780773	-1.45369	0.146033	0.277624	-0.0949134	0.0781304	-1.21481	0.22444	0.658287
ARHGEF25	62.9007	52.2584	63.7143	69.6394	62.1282	-0.261718	0.305494	-0.856704	0.391608	0.600313	0.0260104	0.300182	0.0866487	0.930951	0.99999	0.16246	0.299524	0.542395	0.587546	0.725064	0.13645	0.300874	0.453511	0.650181	0.781759	0.424178	0.306174	1.38541	0.165926	0.583216
ARHGEF26	179.304	204.032	189.209	214.558	196.776	0.186434	0.176324	1.05734	0.290357	0.494051	0.0787463	0.176458	0.44626	0.65541	0.99999	0.263586	0.175756	1.49973	0.133685	0.252809	0.18484	0.176176	1.04918	0.294097	0.462189	0.0771521	0.176042	0.43826	0.661198	0.902772
ARHGEF26-AS1	44.5704	40.36	34.5937	39.5709	39.7738	-0.143005	0.26352	-0.542673	0.587355	0.762857	-0.365434	0.266811	-1.36963	0.170801	0.99999	-0.17373	0.263898	-0.658323	0.51033	0.662407	0.191703	0.274857	0.697466	0.485511	0.648745	-0.0307249	0.271664	-0.113099	0.909952	0.978962
ARHGEF28	0.500402	1.07537	0.955995	0	0.632942	1.02754	2.94123	0.349357	0.726821	NA	0.870769	2.94684	0.295492	0.767618	NA	-1.45575	3.05881	-0.475919	0.634132	NA	-2.32652	2.98254	-0.780044	0.435365	NA	-2.48329	2.977	-0.834157	0.404192	NA
ARHGEF3	1.44926	3.8831	2.88626	2.88586	2.77612	1.40203	1.07218	1.30765	0.190993	NA	0.995412	1.09359	0.910224	0.362704	NA	0.943875	1.10338	0.855442	0.392307	NA	-0.0515378	1.01495	-0.0507785	0.959502	NA	-0.458159	0.991847	-0.461925	0.644135	NA
ARHGEF33	6.2478	6.99118	4.02665	4.61387	5.46988	0.148039	0.777013	0.190523	0.848899	0.926327	-0.662079	0.819371	-0.808032	0.419072	NA	-0.47419	0.811524	-0.58432	0.559005	0.701612	0.187889	0.855571	0.219606	0.826178	0.897528	-0.622229	0.815096	-0.763381	0.445236	NA
ARHGEF37	0.359225	0.692811	1.29541	0	0.58686	1.11927	2.4388	0.458942	0.646276	NA	2.02078	2.32949	0.86748	0.385679	NA	-0.741536	2.50709	-0.295775	0.767402	NA	-2.76232	2.32951	-1.1858	0.235703	NA	-1.8608	2.43882	-0.762994	0.445467	NA
ARHGEF38	0	0.358457	0	0	0.0896142	1.19745	4.40736	0.271693	0.785858	NA	0	4.40736	0	1	NA	0	4.40736	0	1	NA	0	4.40746	0	1	NA	-0.977219	4.40746	-0.221719	0.824533	NA
ARHGEF39	594.336	375.516	529.233	459.842	489.732	-0.66306	0.166063	-3.99282	6.53e-05	0.000541845	-0.168378	0.164104	-1.02605	0.304869	0.99999	-0.373316	0.164985	-2.26272	0.023653	0.0648066	-0.204938	0.16573	-1.23657	0.216245	0.371092	0.289744	0.167671	1.72805	0.0839786	0.45302
ARHGEF4	0.359225	0	0.33941	0	0.174659	-0.72609	4.40736	-0.164745	0.869145	NA	0.146102	4.40736	0.0331497	0.973555	NA	-0.741521	4.40736	-0.168246	0.86639	NA	-0.887624	4.40746	-0.201391	0.840393	NA	0	4.40746	0	1	NA
ARHGEF40	129.702	125.542	105.249	102.031	115.631	-0.052644	0.18755	-0.280693	0.778946	0.887466	-0.308344	0.189441	-1.62765	0.103599	0.99999	-0.350005	0.190934	-1.83313	0.0667839	0.148774	-0.0416615	0.195454	-0.213153	0.831208	0.900957	-0.297361	0.193621	-1.53579	0.12459	0.532782
ARHGEF6	11428	10580.7	11386.1	10681.3	11019	-0.111177	0.0980194	-1.13423	0.256698	0.453039	-0.0053249	0.097975	-0.0543496	0.956657	0.99999	-0.0973435	0.0980162	-0.993137	0.320643	0.482359	-0.0920186	0.0980443	-0.938541	0.347967	0.516436	0.0138331	0.0980886	0.141026	0.887849	0.97255
ARHGEF7	4449.2	3324.36	4316.17	3005.39	3773.78	-0.420625	0.115459	-3.64305	0.000269424	0.00186885	-0.0437935	0.115197	-0.380162	0.703825	0.99999	-0.565402	0.11556	-4.89271	9.95e-07	1.19e-05	-0.521608	0.11564	-4.51064	6.46e-06	6.79e-05	-0.144777	0.115901	-1.24914	0.211613	0.640544
ARHGEF7-AS1	0	0	0	0.395576	0.0988941	0	4.40736	0	1	NA	0	4.40736	0	1	NA	1.18202	4.40736	0.268192	0.788552	NA	1.03595	4.40746	0.235045	0.814174	NA	0.946356	4.40746	0.214717	0.829988	NA
ARHGEF9	644.197	541.869	622.764	489.275	574.526	-0.252084	0.133812	-1.88387	0.0595826	0.156568	-0.0509887	0.132892	-0.383684	0.701213	0.99999	-0.401211	0.134345	-2.98643	0.00282256	0.0112026	-0.350223	0.134842	-2.59727	0.00939673	0.0318451	-0.149127	0.135749	-1.09855	0.271964	0.70112
ARID1A	8063.23	6799.17	6593.74	5253.17	6677.33	-0.246212	0.0764018	-3.2226	0.00127034	0.00690471	-0.290433	0.0763807	-3.80244	0.000143279	0.0214513	-0.61819	0.0766083	-8.06949	7.06e-16	4.83e-14	-0.327757	0.0767814	-4.2687	1.97e-05	0.000180364	-0.371977	0.0768024	-4.84331	1.28e-06	0.000259394
ARID1B	3349.26	1771.88	3245.5	1606.68	2493.33	-0.918963	0.114471	-8.02789	9.92e-16	5.57e-14	-0.0457215	0.113591	-0.402508	0.68731	0.99999	-1.05854	0.114653	-9.23256	2.64e-20	3.11e-18	-1.01282	0.114761	-8.82547	1.09e-18	1.36e-16	-0.139577	0.115632	-1.20708	0.227402	0.662088
ARID2	2940.02	2071.69	2652.25	1666.85	2332.7	-0.505728	0.0924646	-5.46943	4.51e-08	7.98e-07	-0.148971	0.0919568	-1.62001	0.10523	0.99999	-0.818287	0.0929219	-8.80619	1.29e-18	1.24e-16	-0.669316	0.09317	-7.18381	6.78e-13	3.38e-11	-0.312559	0.0936712	-3.33677	0.000847591	0.0327972
ARID3A	778.368	456.522	779.207	457.023	617.78	-0.770818	0.181267	-4.25239	2.11e-05	0.000201154	0.000308904	0.179273	0.00172309	0.998625	0.99999	-0.769047	0.181256	-4.24288	2.21e-05	0.000182607	-0.769356	0.181471	-4.23954	2.24e-05	0.000201072	0.00177081	0.183441	0.00965329	0.992298	0.997788
ARID3B	248.916	276.672	157.596	204.361	221.886	0.149499	0.200718	0.744823	0.456378	0.65917	-0.664172	0.204971	-3.24033	0.00119392	0.111115	-0.287896	0.20301	-1.41813	0.156152	0.28528	0.376276	0.207539	1.81304	0.0698258	0.158014	-0.437395	0.20334	-2.15105	0.0314719	0.281006
ARID3C	2.61617	1.02717	0.955995	1.539	1.53458	-1.30586	1.69744	-0.769312	0.441708	NA	-1.40454	1.69878	-0.826792	0.408355	NA	-0.7864	1.63254	-0.481703	0.630017	NA	0.618142	1.76932	0.349367	0.726814	NA	0.519458	1.76803	0.293807	0.768905	NA
ARID4A	1576.57	1840.83	1477.44	1419.93	1578.69	0.223316	0.161548	1.38235	0.166864	0.334921	-0.0936432	0.161759	-0.578904	0.562654	0.99999	-0.149706	0.16191	-0.92462	0.355164	0.517619	-0.0560624	0.16212	-0.345809	0.729487	0.836646	-0.373022	0.161909	-2.3039	0.0212284	0.227064
ARID4B	2136	1790.28	1850.17	1298.16	1768.65	-0.255142	0.119838	-2.12905	0.0332499	0.0999013	-0.207291	0.119685	-1.73198	0.083278	0.99999	-0.716736	0.120477	-5.94915	2.7e-09	5.89e-08	-0.509445	0.120801	-4.21721	2.47e-05	0.000218058	-0.461594	0.120953	-3.8163	0.000135469	0.00861299
ARID5A	234.214	515.659	225.015	540.826	378.929	1.14202	0.170587	6.69466	2.16e-11	6.78e-10	-0.0571834	0.175338	-0.326133	0.744324	0.99999	1.21079	0.170389	7.10607	1.19e-12	4.88e-11	1.26798	0.171518	7.39267	1.44e-13	7.81e-12	0.0687704	0.166659	0.412641	0.67987	0.909471
ARID5B	49.057	64.3921	88.0887	115.226	79.1911	0.387374	0.253491	1.52816	0.126473	0.273578	0.838919	0.246406	3.40463	0.000662546	0.0696635	1.22352	0.243399	5.0268	4.99e-07	6.39e-06	0.384598	0.233271	1.64872	0.0992051	0.206718	0.836143	0.240742	3.47319	0.000514318	0.022944
ARIH1	3499.45	3246.39	3467.13	3124.08	3334.26	-0.108618	0.0883958	-1.22877	0.219159	0.407433	-0.0133787	0.0882436	-0.151611	0.879494	0.99999	-0.163642	0.0884447	-1.85022	0.0642813	0.144182	-0.150264	0.0885535	-1.69687	0.0897211	0.191849	-0.0550245	0.0887051	-0.620308	0.535055	0.854207
ARIH2	6215.58	6330.32	6318.31	6138.9	6250.78	0.0262286	0.0749706	0.349851	0.72645	0.857179	0.0235819	0.0749263	0.314735	0.752963	0.99999	-0.0179038	0.0749944	-0.238735	0.811311	0.88563	-0.0414858	0.0750477	-0.552791	0.580406	0.727065	-0.0441324	0.075092	-0.587711	0.556726	0.862357
ARIH2OS	4.68723	11.8001	4.56503	12.3337	8.34652	1.33022	0.649	2.04964	0.0403994	0.115874	-0.0371938	0.713473	-0.0521307	0.958425	0.99999	1.37638	0.64719	2.1267	0.0334448	0.0855166	1.41358	0.660891	2.13889	0.0324442	0.0866023	0.0461634	0.590707	0.0781495	0.937709	NA
ARIH2P1	0.250201	0.334355	0.34797	0.791152	0.43092	0.235683	3.32848	0.070808	0.943551	NA	0.146088	3.32848	0.0438902	0.964992	NA	1.26963	3.26103	0.389333	0.69703	NA	1.12354	3.26107	0.34453	0.730447	NA	1.03394	3.26107	0.317056	0.751201	NA
ARL1	3133.93	2920.48	3229.48	2979.6	3065.87	-0.102001	0.109243	-0.933708	0.350454	0.558503	0.0432678	0.109072	0.396692	0.691595	0.99999	-0.0723995	0.109219	-0.662881	0.507407	0.659893	-0.115667	0.109279	-1.05846	0.289845	0.457805	0.0296014	0.10945	0.270457	0.786809	0.941915
ARL10	6.89452	6.25016	6.0851	4.64185	5.96791	-0.125997	0.72652	-0.173425	0.862317	0.934135	-0.154445	0.723204	-0.213556	0.830893	NA	-0.538269	0.7515	-0.71626	0.473831	0.631074	-0.383825	0.765178	-0.501615	0.615939	0.756673	-0.412273	0.768312	-0.536595	0.591547	NA
ARL11	240.205	172.365	186.637	168.295	191.875	-0.480356	0.250032	-1.92118	0.0547092	0.146013	-0.365861	0.248917	-1.46981	0.141612	0.99999	-0.518442	0.25024	-2.07178	0.0382863	0.0952945	-0.152581	0.252391	-0.604541	0.545484	0.698465	-0.038086	0.253491	-0.150246	0.88057	0.971965
ARL13A	1.8729	0.716914	1.01823	1.99143	1.39987	-1.37717	1.74894	-0.787428	0.431031	NA	-0.872619	1.6465	-0.529984	0.596123	NA	0.126958	1.54574	0.0821341	0.93454	NA	0.999578	1.65342	0.604553	0.545476	NA	1.50413	1.75546	0.856829	0.39154	NA
ARL13B	1068.76	1073.72	1019.88	982.917	1036.32	0.0065469	0.159639	0.0410106	0.967287	0.985409	-0.0674274	0.159618	-0.422429	0.672712	0.99999	-0.118727	0.159831	-0.742824	0.457588	0.616915	-0.0512992	0.160106	-0.320408	0.748659	0.849852	-0.125273	0.160127	-0.78234	0.434015	0.803474
ARL14EP	1433.24	1369.03	1445.59	1279.62	1381.87	-0.0660578	0.127345	-0.518729	0.60395	0.773877	0.0127372	0.127116	0.100201	0.920184	0.99999	-0.161673	0.127488	-1.26815	0.204745	0.349238	-0.17441	0.127638	-1.36644	0.1718	0.313244	-0.0956152	0.127866	-0.747774	0.454596	0.812164
ARL14EPL	0.359225	0.692811	0.608025	0	0.415015	1.11614	3.27142	0.341178	0.732969	NA	0.948599	3.28044	0.289168	0.772452	NA	-0.741538	3.32226	-0.223202	0.823378	NA	-1.69014	3.28048	-0.51521	0.606407	NA	-1.85767	3.27146	-0.567842	0.570142	NA
ARL15	459.934	360.402	494.889	300.847	404.018	-0.35314	0.138817	-2.54393	0.0109613	0.0407255	0.103896	0.136498	0.761156	0.446564	0.99999	-0.609277	0.140192	-4.34603	1.39e-05	0.000121032	-0.713173	0.140303	-5.0831	3.71e-07	5.48e-06	-0.256137	0.14256	-1.79669	0.0723841	0.420364
ARL16	924.043	965.586	872.679	989.396	937.926	0.0648276	0.129358	0.501149	0.616266	0.782978	-0.0821279	0.129479	-0.634293	0.52589	0.99999	0.0987588	0.129287	0.763873	0.444943	0.604952	0.180887	0.129712	1.39453	0.163159	0.301603	0.0339312	0.129591	0.261833	0.79345	0.943636
ARL17A	1083.7	1156.73	1129.75	1107.09	1119.32	0.0931367	0.177313	0.525268	0.599397	0.770379	0.0592678	0.177247	0.33438	0.738093	0.99999	0.0289026	0.177394	0.162929	0.870574	0.921655	-0.0303652	0.17748	-0.171091	0.864152	0.921616	-0.0642341	0.177546	-0.361789	0.71751	0.923122
ARL17B	32.0375	29.5413	28.0373	30.6435	30.0649	-0.125536	0.343814	-0.365127	0.715017	0.850251	-0.200385	0.343456	-0.583438	0.559599	0.99999	-0.091664	0.342698	-0.267477	0.789102	0.871217	0.108721	0.350167	0.310484	0.756193	0.854835	0.0338716	0.350518	0.0966331	0.923018	0.98204
ARL2-SNX15	1.09004	2.44184	1.56402	1.05457	1.53762	1.1061	1.40001	0.790066	0.429489	NA	0.492535	1.44598	0.340624	0.733387	NA	-0.127114	1.53465	-0.0828293	0.933987	NA	-0.619649	1.49622	-0.414144	0.678769	NA	-1.23322	1.45184	-0.849416	0.39565	NA
ARL2BP	1357.28	1437.56	1322.55	1480.64	1399.51	0.082431	0.0872977	0.944251	0.345041	0.552981	-0.0377431	0.0873625	-0.432029	0.665721	0.99999	0.126331	0.0872048	1.44867	0.14743	0.272562	0.164074	0.0875422	1.87423	0.0608991	0.141741	0.0438999	0.0874776	0.501842	0.615779	0.885047
ARL2BPP10	0.54502	1.39058	0.33941	0.791152	0.76654	1.30551	2.23633	0.583776	0.559371	NA	-0.66903	2.42162	-0.276274	0.782338	NA	0.419825	2.33208	0.180022	0.857135	NA	1.08885	2.3923	0.455149	0.649002	NA	-0.885688	2.20455	-0.401755	0.687864	NA
ARL2BPP9	0.294818	1.02717	0	0	0.330496	1.68387	3.96169	0.425038	0.670809	NA	-0.815698	4.04629	-0.201591	0.840236	NA	-0.741534	4.04629	-0.183263	0.854592	NA	0	4.04638	0	1	NA	-2.4254	3.96177	-0.612201	0.540405	NA
ARL3	643.376	610.583	662.061	655.762	642.946	-0.0768228	0.0904308	-0.84952	0.395592	0.60477	0.04021	0.0895466	0.44904	0.653403	0.99999	0.0254163	0.0899454	0.282575	0.777502	0.864031	-0.0147936	0.0903274	-0.163778	0.869906	0.92501	0.102239	0.0912041	1.12099	0.262291	0.691106
ARL4A	609.986	585.919	808.805	799.909	701.155	-0.057529	0.123052	-0.467518	0.640129	0.800162	0.408125	0.121425	3.36114	0.000776206	0.080387	0.394378	0.121674	3.24127	0.00119	0.00547697	-0.0137476	0.120948	-0.113665	0.909503	0.949134	0.451907	0.122582	3.68656	0.000227303	0.0124193
ARL4AP1	0	0.334355	0	0	0.0835886	1.19745	4.40736	0.271693	0.785858	NA	0	4.40736	0	1	NA	0	4.40736	0	1	NA	0	4.40746	0	1	NA	-0.977219	4.40746	-0.221719	0.824533	NA
ARL4AP4	0	0.360934	0	0.277855	0.159697	1.19744	4.40736	0.271691	0.78586	NA	0	4.40736	0	1	NA	1.18201	4.40736	0.26819	0.788553	NA	1.03595	4.40746	0.235045	0.814174	NA	-0.0154315	4.40746	-0.00350122	0.997206	NA
ARL4D	95.4857	312.807	81.9057	274.684	191.221	1.71186	0.208727	8.20142	2.38e-16	1.45e-14	-0.225845	0.222816	-1.01359	0.310777	0.99999	1.52426	0.20949	7.27602	3.44e-13	1.57e-11	1.7501	0.213941	8.18028	2.83e-16	2.39e-14	-0.187604	0.199227	-0.941661	0.346366	0.75443
ARL5A	3850.23	3576.99	4011.94	3495.95	3733.78	-0.106525	0.118917	-0.89579	0.370365	0.578922	0.0591817	0.118778	0.498253	0.618306	0.99999	-0.139082	0.118937	-1.16938	0.242253	0.39555	-0.198264	0.118973	-1.66646	0.0956222	0.201191	-0.032557	0.119111	-0.273332	0.784598	0.941714
ARL5AP1	0.589637	0	0	0	0.147409	-1.60904	4.36993	-0.368207	0.712719	NA	-1.69863	4.36993	-0.388709	0.697491	NA	-1.62447	4.36993	-0.371738	0.710088	NA	0	4.40746	0	1	NA	0	4.40746	0	1	NA
ARL5AP4	71.435	86.3261	72.9785	79.2659	77.5014	0.27338	0.205517	1.33021	0.18345	0.358902	0.0272142	0.207864	0.130923	0.895836	0.99999	0.15497	0.207079	0.748365	0.45424	0.613539	0.127756	0.208835	0.611756	0.5407	0.694409	-0.11841	0.206499	-0.573416	0.566363	0.867534
ARL5B	739.316	1042.15	703.692	703.764	797.231	0.494788	0.167164	2.9599	0.00307735	0.0143446	-0.071277	0.167985	-0.424305	0.671344	0.99999	-0.0683517	0.16816	-0.406468	0.684399	0.79988	0.00292532	0.168546	0.0173563	0.986152	0.992255	-0.56314	0.167726	-3.35749	0.000786534	0.0313325
ARL5C	5.11086	2.43689	8.3071	1.45015	4.32625	-1.05475	0.982395	-1.07365	0.282979	0.485445	0.705977	0.865669	0.815527	0.414771	NA	-1.86046	1.08674	-1.71196	0.0869032	NA	-2.56644	1.06832	-2.40231	0.0162921	NA	-0.805714	1.16492	-0.691649	0.489158	NA
ARL6	521.041	582.254	491.455	558.116	538.217	0.159102	0.16745	0.950146	0.342038	0.549905	-0.0852883	0.167878	-0.508038	0.611427	0.99999	0.10026	0.167601	0.598204	0.549704	0.695346	0.185548	0.168191	1.1032	0.269942	0.43487	-0.0588422	0.167764	-0.350743	0.725781	0.925098
ARL6IP1	10396.7	15380.1	10842.6	15423.1	13010.6	0.564808	0.118994	4.74654	2.07e-06	2.51e-05	0.0604561	0.119061	0.507777	0.61161	0.99999	0.568709	0.118993	4.77934	1.76e-06	1.98e-05	0.508253	0.119006	4.2708	1.95e-05	0.000178893	0.00390082	0.11894	0.0327966	0.973837	0.995403
ARL6IP1P2	0	0.334355	1.02679	0.55571	0.479214	1.19745	3.20982	0.373059	0.709105	NA	2.63388	3.09655	0.850585	0.395	NA	1.835	3.18592	0.575972	0.564634	NA	-0.79888	3.07181	-0.260068	0.794811	NA	0.637548	3.18596	0.200112	0.841393	NA
ARL6IP1P3	0	0	0.304012	0	0.0760031	0	4.40736	0	1	NA	1.10785	4.40736	0.251364	0.801532	NA	0	4.40736	0	1	NA	-0.887624	4.40746	-0.201391	0.840393	NA	0	4.40746	0	1	NA
ARL6IP4	1819.27	2140.62	2050.94	2558.44	2142.32	0.235021	0.202514	1.16052	0.245838	0.43937	0.173085	0.202499	0.854749	0.39269	0.99999	0.492153	0.202376	2.43187	0.0150211	0.0450144	0.319068	0.202353	1.57679	0.114845	0.231764	0.257132	0.202368	1.27062	0.203865	0.631696
ARL6IP5	1573.78	1480.08	1580.49	1614.21	1562.14	-0.0892641	0.133434	-0.668977	0.50351	0.698433	0.00565056	0.133213	0.0424175	0.966166	0.99999	0.0351885	0.13328	0.264019	0.791765	0.873053	0.029538	0.133419	0.221392	0.824787	0.896846	0.124453	0.133639	0.931257	0.351721	0.756882
ARL6IP6	1610.01	2168.8	1657.08	2089.43	1881.33	0.430373	0.100924	4.26433	2.01e-05	0.000192009	0.0416121	0.10131	0.410741	0.681263	0.99999	0.376741	0.100986	3.73063	0.000191004	0.00118063	0.335129	0.101115	3.31435	0.000918551	0.00471953	-0.053632	0.100728	-0.532445	0.594418	0.877723
ARL8A	575.78	513.528	446.467	497.115	508.222	-0.166287	0.129427	-1.28479	0.198865	0.380031	-0.369296	0.12988	-2.84336	0.00446404	0.276972	-0.21344	0.129593	-1.647	0.0995573	0.201958	0.155856	0.131338	1.18667	0.235356	0.39502	-0.0471534	0.13089	-0.360252	0.718659	0.923702
ARL8B	2858.63	2868.12	2996.5	2943.8	2916.76	0.00393459	0.082402	0.0477487	0.961917	0.98234	0.0673886	0.0822475	0.819339	0.412593	0.99999	0.0416616	0.0823609	0.505843	0.612967	0.745549	-0.0257269	0.0824241	-0.312129	0.754943	0.854063	0.0377271	0.0825783	0.456864	0.647769	0.896764
ARL9	12.9096	30.6179	12.5353	26.5403	20.6508	1.25876	0.477623	2.63547	0.00840199	0.0328247	-0.018212	0.508485	-0.0358161	0.971429	0.99999	1.04845	0.48138	2.178	0.0294059	0.0771203	1.06666	0.4873	2.18892	0.028603	0.0783717	-0.210315	0.455003	-0.462228	0.643918	NA
ARMC1	1632.96	1581.57	1686.22	1545.26	1611.5	-0.0469323	0.0971134	-0.483273	0.628902	0.791672	0.0451686	0.0968333	0.466458	0.640888	0.99999	-0.0803062	0.0971658	-0.826486	0.408528	0.570829	-0.125475	0.0972923	-1.28967	0.197166	0.346933	-0.0333739	0.097571	-0.342047	0.732315	0.926908
ARMC10	1103.98	1420.65	1150.65	1531.96	1301.81	0.364389	0.089444	4.07394	4.62e-05	0.000402081	0.0603644	0.0899062	0.671416	0.501956	0.99999	0.473058	0.0892303	5.30154	1.15e-07	1.74e-06	0.412693	0.0894022	4.61614	3.91e-06	4.42e-05	0.108669	0.0889374	1.22185	0.221763	0.655113
ARMC10P1	260.904	330.341	283.291	372.397	311.733	0.3393	0.158868	2.13574	0.0327009	0.0987013	0.118138	0.159536	0.740508	0.458992	0.99999	0.512939	0.15806	3.24521	0.00117365	0.00542208	0.394801	0.158164	2.49615	0.0125551	0.0404786	0.173639	0.15749	1.10254	0.270228	0.69865
ARMC12	7.66253	16.2548	5.93123	7.23631	9.27122	1.06994	0.697154	1.53472	0.124852	0.270881	-0.388788	0.746333	-0.520931	0.602415	0.99999	-0.127856	0.737076	-0.173464	0.862287	0.916283	0.260931	0.760829	0.342957	0.731631	0.837836	-1.1978	0.712651	-1.68076	0.0928094	NA
ARMC2	357.403	296.246	336.78	321.785	328.054	-0.27381	0.141528	-1.93467	0.0530311	0.142664	-0.0868689	0.140004	-0.620476	0.534945	0.99999	-0.148386	0.140768	-1.05412	0.291827	0.450959	-0.0615176	0.141808	-0.43381	0.664426	0.792013	0.125424	0.143313	0.875174	0.381479	0.773684
ARMC2-AS1	0	0.71939	0	0.277855	0.249311	2.1247	4.36532	0.486722	0.626456	NA	0	4.40736	0	1	NA	1.182	4.40736	0.268187	0.788555	NA	1.03595	4.40746	0.235045	0.814174	NA	-0.942699	4.36543	-0.215947	0.829029	NA
ARMC3	0.294818	0	0	0	0.0737046	-0.72608	4.40736	-0.164743	0.869146	NA	-0.815676	4.40736	-0.185071	0.853173	NA	-0.741512	4.40736	-0.168244	0.866391	NA	0	4.40746	0	1	NA	0	4.40746	0	1	NA
ARMC4	0.54502	0.695288	1.02679	3.47044	1.43439	0.284701	1.8532	0.153627	0.877904	NA	0.81182	1.75241	0.463258	0.64318	NA	2.59151	1.61238	1.60725	0.107999	NA	1.77969	1.48427	1.19903	0.230517	NA	2.3068	1.60202	1.43994	0.149885	NA
ARMC4P1	5.27183	5.57402	4.29642	1.05457	4.04921	0.0812463	0.783693	0.103671	0.91743	0.96097	-0.300729	0.802212	-0.374874	0.707754	NA	-2.35297	1.08501	-2.16862	0.0301117	NA	-2.05224	1.10437	-1.8583	0.0631265	NA	-2.43422	1.09099	-2.2312	0.0256676	NA
ARMC5	295.911	433.449	264.319	446.665	360.086	0.554689	0.204635	2.71062	0.00671573	0.0273203	-0.160874	0.206866	-0.77767	0.436763	0.99999	0.596594	0.204514	2.91713	0.00353266	0.0135422	0.757468	0.205692	3.68253	0.00023093	0.00146815	0.0419048	0.203449	0.205973	0.836812	0.957934
ARMC6	2382.26	2134.96	2474.98	2584.83	2394.26	-0.157771	0.127244	-1.23991	0.215008	0.402129	0.0550043	0.12699	0.433139	0.664914	0.99999	0.118202	0.127009	0.930659	0.35203	0.514419	0.0631978	0.127067	0.497358	0.618937	0.758772	0.275973	0.127321	2.16754	0.0301933	0.276428
ARMC7	327.886	153.952	284.069	194.253	240.04	-1.09214	0.186933	-5.8424	5.15e-09	1.07e-07	-0.206676	0.180583	-1.14449	0.252419	0.99999	-0.74831	0.184179	-4.06295	4.85e-05	0.000362071	-0.541634	0.185563	-2.91887	0.00351302	0.0142862	0.343828	0.191748	1.79312	0.0729533	0.422024
ARMC8	3114.36	2383.75	3184.24	2210.28	2723.16	-0.386088	0.0945291	-4.08434	4.42e-05	0.000386218	0.0320085	0.0940478	0.340344	0.733598	0.99999	-0.494129	0.0946538	-5.22038	1.79e-07	2.58e-06	-0.526138	0.0947316	-5.55398	2.79e-08	5.4e-07	-0.108041	0.0952094	-1.13477	0.256472	0.68543
ARMC9	307.763	304.157	309.757	264.557	296.558	-0.0185048	0.151503	-0.122142	0.902787	0.955106	0.0072879	0.150897	0.0482971	0.961479	0.99999	-0.216347	0.152626	-1.4175	0.156336	0.285545	-0.223635	0.153252	-1.45926	0.144493	0.275585	-0.197842	0.153848	-1.28596	0.198458	0.624913
ARMCX2	0	0.360934	0	0	0.0902334	1.19745	4.40736	0.271693	0.785858	NA	0	4.40736	0	1	NA	0	4.40736	0	1	NA	0	4.40746	0	1	NA	-0.977219	4.40746	-0.221719	0.824533	NA
ARMCX3	1041.34	1414.37	1065.54	1291.16	1203.1	0.44091	0.151126	2.9175	0.00352849	0.0161111	0.0326101	0.15155	0.215177	0.82963	0.99999	0.31018	0.151288	2.05026	0.0403386	0.0991939	0.277569	0.151432	1.83296	0.0668087	0.152597	-0.130731	0.151008	-0.86572	0.386644	0.775672
ARMCX4	0.294818	0.668709	0.643422	0.277855	0.471201	1.08049	2.85173	0.378892	0.704768	NA	1.01499	2.84869	0.356301	0.721615	NA	0.220254	2.90541	0.0758082	0.939572	NA	-0.794736	2.84872	-0.27898	0.78026	NA	-0.860241	2.85176	-0.301653	0.762917	NA
ARMCX5-GPRASP2	147.352	157.9	134.582	139.494	144.832	0.0967097	0.172235	0.561499	0.574457	0.753715	-0.132233	0.173597	-0.761721	0.446227	0.99999	-0.0931486	0.174014	-0.535293	0.592447	0.729398	0.0390841	0.176519	0.221416	0.824768	0.896846	-0.189858	0.175179	-1.0838	0.278455	0.705754
ARMCX6	845.258	722.538	860.003	796.007	805.951	-0.22782	0.0914912	-2.49008	0.0127714	0.0463167	0.0242881	0.0903206	0.26891	0.787999	0.99999	-0.0855658	0.0909509	-0.940791	0.346812	0.509121	-0.109854	0.0912821	-1.20345	0.228801	0.387211	0.142255	0.0924405	1.53888	0.123834	0.531529
ARMT1	2812.86	3171.19	2814.59	3179.19	2994.45	0.172523	0.0865053	1.99436	0.0461129	0.128049	0.000548669	0.0865849	0.00633677	0.994944	0.99999	0.176428	0.086501	2.03961	0.0413892	0.101286	0.17588	0.086626	2.03033	0.0423227	0.106732	0.00390569	0.0865464	0.0451283	0.964005	0.994291
ARNT	2093.52	1790.66	1947.31	1740.67	1893.04	-0.226342	0.100646	-2.24889	0.0245198	0.0779637	-0.105044	0.100372	-1.04655	0.295306	0.99999	-0.266546	0.100702	-2.64689	0.00812361	0.0271804	-0.161501	0.100969	-1.59951	0.109707	0.223688	-0.0402039	0.101242	-0.397106	0.691289	0.914375
ARNT2	8.33636	10.2729	10.1117	6.33785	8.76472	0.281423	0.628278	0.447928	0.654205	0.810212	0.26829	0.625358	0.429019	0.667909	0.99999	-0.358963	0.658426	-0.545183	0.585628	0.723607	-0.627253	0.653738	-0.959487	0.337314	0.506031	-0.640386	0.656532	-0.975407	0.329358	NA
ARNTL	46.2799	66.7214	65.9201	69.1421	62.0159	0.522132	0.328762	1.58818	0.112247	0.250819	0.504785	0.327958	1.53918	0.123761	0.99999	0.562273	0.328246	1.71296	0.0867197	0.181887	0.0574879	0.323637	0.177631	0.859013	0.918627	0.0401414	0.324452	0.123721	0.901536	0.976292
ARNTL2	2179.04	1871.26	2291.02	1602.14	1985.87	-0.21954	0.12341	-1.77894	0.0752492	0.186129	0.0726577	0.123043	0.590506	0.554851	0.99999	-0.44172	0.123673	-3.57169	0.000354687	0.00200064	-0.514378	0.123723	-4.1575	3.22e-05	0.000273491	-0.222181	0.124088	-1.7905	0.073373	0.423834
ARNTL2-AS1	37.7602	36.9923	40.6691	29.9427	36.3411	-0.0240902	0.32104	-0.0750382	0.940184	0.972442	0.116792	0.316468	0.369047	0.712092	0.99999	-0.303032	0.327234	-0.926039	0.354425	0.516995	-0.419824	0.327675	-1.28122	0.200116	0.350907	-0.278942	0.332092	-0.839954	0.400934	0.783387
ARPC1A	1761.45	1792.35	1742.77	1854.33	1787.72	0.024409	0.081921	0.297958	0.765735	0.879949	-0.0162947	0.08184	-0.199105	0.842181	0.99999	0.0724729	0.0818352	0.885595	0.375836	0.539713	0.0887676	0.0820757	1.08153	0.27946	0.445875	0.0480639	0.0821564	0.585029	0.558528	0.863492
ARPC1B	2493.85	3315.61	2460.55	3869.89	3034.97	0.411343	0.228205	1.80252	0.071464	0.179103	-0.0191809	0.228334	-0.0840038	0.933053	0.99999	0.634275	0.228136	2.78025	0.00543166	0.0193583	0.653456	0.228197	2.86356	0.0041891	0.0164708	0.222932	0.228068	0.977483	0.32833	0.741254
ARPC2	16045.9	18184.1	15767.6	19653.3	17412.7	0.180594	0.0902124	2.00187	0.0452984	0.126319	-0.0251614	0.0902313	-0.278854	0.780357	0.99999	0.292635	0.0901958	3.24444	0.00117681	0.00543159	0.317796	0.0902209	3.52242	0.000427619	0.00246884	0.112041	0.090202	1.24212	0.214194	0.643023
ARPC3	9092.46	10495.1	9309.76	10805.3	9925.66	0.207109	0.0863107	2.39957	0.0164142	0.0566175	0.0341844	0.0863351	0.39595	0.692142	0.99999	0.24901	0.0862993	2.88542	0.00390888	0.014765	0.214826	0.0863277	2.48849	0.0128287	0.041198	0.0419012	0.0863032	0.485511	0.627314	0.889551
ARPC3P1	2.41791	8.33355	3.54681	4.90616	4.80111	1.81173	0.845023	2.144	0.0320326	0.0970706	0.589921	0.904545	0.652175	0.514288	NA	1.0288	0.880707	1.16815	0.242746	0.396092	0.438876	0.840919	0.521901	0.60174	0.745269	-0.782934	0.776535	-1.00824	0.313339	NA
ARPC3P2	1.51367	3.77926	2.98274	2.26928	2.63624	1.35511	1.10229	1.22935	0.21894	NA	0.998085	1.11988	0.891241	0.3728	NA	0.647334	1.15463	0.560642	0.575042	NA	-0.350751	1.07151	-0.327343	0.743408	NA	-0.707772	1.05311	-0.672077	0.501535	NA
ARPC3P3	0.589637	0.716914	1.29541	3.49842	1.52509	0.256174	1.87041	0.136962	0.891061	NA	1.13785	1.73005	0.657696	0.510734	NA	2.584	1.63443	1.58098	0.113882	NA	1.44615	1.46744	0.985497	0.32438	NA	2.32783	1.63056	1.42763	0.1534	NA
ARPC3P4	5.29162	3.13713	4.11943	5.03742	4.3964	-0.749437	0.896512	-0.835948	0.403184	0.612382	-0.338107	0.857719	-0.394193	0.693438	NA	-0.0596997	0.84523	-0.0706313	0.943691	NA	0.278407	0.872256	0.319181	0.749589	NA	0.689738	0.91043	0.757595	0.448693	NA
ARPC3P5	1.84064	1.3881	2.31363	2.16599	1.92709	-0.467545	1.35042	-0.346222	0.729176	NA	0.259743	1.26391	0.205507	0.837176	NA	0.223257	1.27355	0.175303	0.860842	NA	-0.0364862	1.26373	-0.0288719	0.976967	NA	0.690802	1.35025	0.511613	0.608922	NA
ARPC4-TTLL3	13.7321	30.8651	8.68447	16.0252	17.3267	1.18966	0.503263	2.36389	0.018084	0.0610652	-0.627736	0.554874	-1.13131	0.257923	0.99999	0.223911	0.524864	0.426607	0.669666	0.789437	0.851647	0.554799	1.53505	0.124771	0.247038	-0.965749	0.503181	-1.91929	0.0549479	NA
ARPC5	6110.3	6942.54	5980.71	7107.23	6535.2	0.184074	0.0692553	2.6579	0.00786281	0.0310876	-0.0312126	0.0693253	-0.450235	0.652541	0.99999	0.217731	0.0692377	3.14469	0.00166261	0.0072248	0.248944	0.0693274	3.59084	0.00032961	0.00199955	0.0336572	0.0692574	0.485973	0.626986	0.889551
ARPC5L	2141.47	2901.27	2362.28	3359.64	2691.16	0.438434	0.10962	3.99959	6.35e-05	0.000528026	0.141836	0.109798	1.29179	0.19643	0.99999	0.649344	0.109464	5.93205	2.99e-09	6.42e-08	0.507507	0.109456	4.63662	3.54e-06	4.05e-05	0.210909	0.109277	1.93004	0.053602	0.365457
ARPP19	8352.06	8638.52	8688.75	8313.73	8498.26	0.0485529	0.0904891	0.53656	0.591571	0.765515	0.0569673	0.0904588	0.629759	0.528852	0.99999	-0.00648797	0.0905074	-0.0716844	0.942853	0.967026	-0.0634553	0.0905299	-0.700931	0.483346	0.646675	-0.0550408	0.0905602	-0.607782	0.543332	0.856875
ARPP21	23.089	7.45843	43.923	20.0184	23.6222	-1.63915	0.471054	-3.47976	0.000501872	0.00316829	0.92968	0.372561	2.49538	0.0125823	0.503804	-0.196789	0.398964	-0.49325	0.621836	0.752477	-1.12647	0.384472	-2.92991	0.00339058	0.0138496	1.44236	0.48053	3.00161	0.00268557	0.0712422
ARR3	1.76387	1.05374	1.02679	0.673431	1.12946	-0.74396	1.5271	-0.487173	0.626135	NA	-0.808097	1.52311	-0.530557	0.595726	NA	-1.37451	1.64251	-0.836834	0.402686	NA	-0.566414	1.7397	-0.325581	0.744741	NA	-0.630551	1.74319	-0.361722	0.717559	NA
ARRB1	770.166	636.503	773.613	663.742	711.006	-0.274319	0.229266	-1.19651	0.231496	0.423057	0.00691414	0.228699	0.0302325	0.975882	0.99999	-0.212177	0.22916	-0.925892	0.354502	0.517004	-0.219091	0.229323	-0.955384	0.339384	0.507953	0.0621423	0.229888	0.270316	0.786917	0.941915
ARRB2	2215.58	1672.97	1956.21	1799.43	1911.04	-0.405491	0.0779711	-5.20053	1.99e-07	3.01e-06	-0.179955	0.0774213	-2.32436	0.0201059	0.659379	-0.299825	0.0777676	-3.85539	0.000115543	0.000765688	-0.11987	0.0782099	-1.53266	0.125358	0.247802	0.105666	0.0787542	1.34172	0.179686	0.599797
ARRDC1	640.614	685.815	599.861	751.751	669.51	0.1006	0.203404	0.494583	0.620895	0.785765	-0.0933008	0.203603	-0.458248	0.646774	0.99999	0.232144	0.203175	1.14258	0.253211	0.40895	0.325445	0.203586	1.59856	0.109918	0.224056	0.131544	0.203387	0.646769	0.517781	0.845361
ARRDC1-AS1	348.072	397.303	307.076	428.142	370.148	0.190936	0.187095	1.02053	0.307479	0.513084	-0.181264	0.188161	-0.963345	0.335375	0.99999	0.294865	0.186747	1.57895	0.114347	0.224317	0.476129	0.187926	2.5336	0.0112896	0.0371064	0.103929	0.186858	0.556191	0.578081	0.872714
ARRDC2	571.179	616.265	590.864	662.02	610.082	0.110572	0.10824	1.02155	0.306996	0.512504	0.049	0.108138	0.453125	0.650459	0.99999	0.215009	0.10784	1.99379	0.0461752	0.111058	0.166009	0.108161	1.53483	0.124825	0.247113	0.104437	0.108263	0.964664	0.334713	0.746027
ARRDC3	369.378	774.113	428.912	573.712	536.529	1.06566	0.233838	4.55727	5.18e-06	5.76e-05	0.215054	0.23524	0.914191	0.360617	0.99999	0.634598	0.23454	2.70572	0.00681569	0.0234906	0.419544	0.234343	1.7903	0.0734062	0.164438	-0.431065	0.232936	-1.85057	0.064231	0.399635
ARRDC3-AS1	91.1922	96.9761	100.079	104.751	98.2497	0.0864866	0.204004	0.423946	0.671605	0.821572	0.13444	0.202323	0.664483	0.506381	0.99999	0.207864	0.202395	1.02703	0.304408	0.46499	0.0734242	0.20248	0.362625	0.716885	0.828692	0.121378	0.204159	0.594526	0.552161	0.859935
ARRDC4	425.751	1129.01	541.048	1180.55	819.09	1.40759	0.25947	5.42487	5.8e-08	1e-06	0.346622	0.260668	1.32974	0.183603	0.99999	1.47296	0.259415	5.67799	1.36e-08	2.55e-07	1.12633	0.259026	4.34835	1.37e-05	0.000130976	0.0653654	0.25782	0.253531	0.799858	0.947405
ARRDC5	0.294818	0	0	0	0.0737046	-0.72608	4.40736	-0.164743	0.869146	NA	-0.815676	4.40736	-0.185071	0.853173	NA	-0.741512	4.40736	-0.168244	0.866391	NA	0	4.40746	0	1	NA	0	4.40746	0	1	NA
ARSA	162.777	254.535	139.354	242.345	199.753	0.649305	0.247781	2.62048	0.00878057	0.0339973	-0.222141	0.251921	-0.881788	0.377892	0.99999	0.574007	0.248083	2.31377	0.0206803	0.0582018	0.796148	0.250262	3.18126	0.00146636	0.00694233	-0.0752983	0.246094	-0.305974	0.759624	0.935612
ARSB	625.652	688.206	580.244	632.633	631.684	0.137488	0.159501	0.861987	0.388695	0.597114	-0.108656	0.159885	-0.679586	0.496767	0.99999	0.0170832	0.159786	0.106913	0.914858	0.951036	0.125739	0.160361	0.7841	0.432981	0.601429	-0.120404	0.159977	-0.752633	0.451671	0.810483
ARSD	2.83412	2.82936	2.59081	4.24627	3.12514	-0.0356937	1.01409	-0.0351976	0.971922	NA	-0.145598	1.01591	-0.143318	0.886039	NA	0.581373	0.967945	0.600626	0.548089	NA	0.726971	0.992357	0.73257	0.463821	NA	0.617066	0.9905	0.622985	0.533294	NA
ARSDP1	0	0	0	0.395576	0.0988941	0	4.40736	0	1	NA	0	4.40736	0	1	NA	1.18202	4.40736	0.268192	0.788552	NA	1.03595	4.40746	0.235045	0.814174	NA	0.946356	4.40746	0.214717	0.829988	NA
ARSF	0.795221	0	0.34797	0	0.285798	-2.05282	4.15373	-0.494212	0.621156	NA	-1.18063	4.15373	-0.284234	0.776231	NA	-2.06826	4.15373	-0.497927	0.618535	NA	-0.887624	4.22644	-0.210017	0.833655	NA	0	4.22644	0	1	NA
ARSG	363.92	265.955	325.128	255.538	302.635	-0.455809	0.144503	-3.15432	0.00160875	0.00840093	-0.163902	0.14228	-1.15197	0.249334	0.99999	-0.514129	0.144847	-3.54946	0.000386028	0.00214939	-0.350227	0.146215	-2.39529	0.0166071	0.050613	-0.0583207	0.148379	-0.393054	0.69428	0.91538
ARSH	0	1.00306	0	0	0.250766	2.61363	4.33166	0.603378	0.546257	NA	0	4.40736	0	1	NA	0	4.40736	0	1	NA	0	4.40746	0	1	NA	-2.39341	4.33176	-0.552526	0.580588	NA
ARSK	190.512	207.31	190.745	230.185	204.688	0.121086	0.133759	0.90525	0.365333	0.574133	0.00164313	0.134038	0.0122587	0.990219	0.99999	0.276747	0.132319	2.0915	0.036483	0.0917691	0.275103	0.133579	2.05948	0.0394487	0.100991	0.155661	0.1333	1.16775	0.242908	0.673972
ART3	72.3268	72.1349	80.6408	66.9322	73.0087	-0.0103162	0.249926	-0.0412771	0.967075	0.985405	0.154295	0.246631	0.625611	0.53157	0.99999	-0.106298	0.25118	-0.423196	0.672152	0.791178	-0.260594	0.251015	-1.03816	0.299197	0.467952	-0.0959821	0.254254	-0.377505	0.705798	0.920159
ARTN	3.56494	8.11723	3.66156	6.90072	5.56111	1.13433	0.82858	1.36901	0.170997	0.340556	-0.0187702	0.885905	-0.0211876	0.983096	NA	0.877699	0.838686	1.04652	0.295323	0.454587	0.896469	0.85062	1.0539	0.291929	0.46001	-0.256635	0.790741	-0.32455	0.745522	NA
ARV1	1473.2	2299.77	1504.11	2362.22	1909.83	0.641973	0.134137	4.78596	1.7e-06	2.1e-05	0.0293947	0.134655	0.218296	0.827198	0.99999	0.679639	0.134106	5.06792	4.02e-07	5.26e-06	0.650245	0.134225	4.84443	1.27e-06	1.64e-05	0.0376662	0.133705	0.281711	0.778165	0.939604
ARVCF	65.9706	102.216	60.1307	143.883	93.0501	0.644134	0.321709	2.00222	0.0452609	0.126238	-0.126846	0.328361	-0.3863	0.699275	0.99999	1.13475	0.318477	3.56304	0.000366578	0.00205746	1.2616	0.32148	3.92434	8.7e-05	0.000636569	0.490616	0.314682	1.55908	0.118977	0.52289
ARX	0	0	0	0.381142	0.0952855	0	4.40736	0	1	NA	0	4.40736	0	1	NA	1.18202	4.40736	0.268192	0.788552	NA	1.03595	4.40746	0.235045	0.814174	NA	0.946356	4.40746	0.214717	0.829988	NA
AS-PTPRE	4.73917	14.2117	1.63481	5.9783	6.64099	1.54724	0.755928	2.04681	0.0406766	0.116449	-1.56182	0.968277	-1.61299	0.106746	NA	0.25771	0.803052	0.320914	0.748276	0.844013	1.81953	0.966626	1.88236	0.0597877	0.139663	-1.28953	0.753811	-1.71068	0.08714	NA
ASAH1	872.02	884.442	927.988	1064.89	937.335	0.0212302	0.101632	0.208894	0.834531	0.918157	0.0895192	0.101212	0.884469	0.376443	0.99999	0.288014	0.100936	2.85343	0.004325	0.016032	0.198495	0.101054	1.96425	0.0495009	0.12073	0.266784	0.101473	2.6291	0.00856114	0.140845
ASAH2	2.92336	2.15817	2.98274	5.18715	3.31285	-0.46292	1.15196	-0.401853	0.687792	NA	0.0170624	1.10245	0.0154768	0.987652	NA	0.792095	1.06176	0.746019	0.455656	NA	0.775033	1.07076	0.723818	0.469178	NA	1.25501	1.12167	1.11888	0.26319	NA
ASAH2B	152.729	171.628	173.687	156.87	163.729	0.161957	0.17265	0.938067	0.34821	0.556388	0.181163	0.171758	1.05476	0.291537	0.99999	0.0355172	0.173698	0.204476	0.837981	0.901942	-0.145646	0.17337	-0.840085	0.400861	0.570193	-0.12644	0.174254	-0.725609	0.468079	0.821223
ASAP1	1050.76	727.543	1056.94	608.565	860.951	-0.531652	0.102743	-5.17459	2.28e-07	3.43e-06	0.00762191	0.101004	0.0754617	0.939847	0.99999	-0.787979	0.103667	-7.60107	2.94e-14	1.62e-12	-0.795601	0.103933	-7.65492	1.93e-14	1.25e-12	-0.256327	0.105624	-2.42679	0.0152333	0.191603
ASAP2	0	0.668709	0.34797	0.673431	0.422528	2.03766	3.26174	0.624715	0.532158	NA	1.10785	3.30824	0.334877	0.737718	NA	2.03748	3.26114	0.624776	0.532118	NA	0.929628	3.26118	0.285058	0.775599	NA	-0.000174567	3.214	-5.43e-05	0.999957	NA
ASAP3	2.85391	15.7215	3.93017	18.1023	10.152	2.42959	0.648362	3.74727	0.000178769	0.00130948	0.432669	0.740217	0.584516	0.558873	0.99999	2.62399	0.64363	4.07686	4.56e-05	0.000343697	2.19133	0.613951	3.56922	0.000358046	0.00213766	0.194406	0.499386	0.389291	0.697061	NA
ASB1	1917.06	1715.17	1732.8	1479.82	1711.21	-0.160637	0.080493	-1.99566	0.0459706	0.127771	-0.145574	0.0803096	-1.81266	0.0698835	0.99999	-0.374425	0.0809075	-4.62781	3.7e-06	3.77e-05	-0.22885	0.0813402	-2.81349	0.00490062	0.0187276	-0.213788	0.0815212	-2.62248	0.00872927	0.141337
ASB11	2.46253	2.46347	3.35755	3.03156	2.82878	0.0273979	1.05744	0.0259098	0.979329	NA	0.464895	1.01357	0.458672	0.64647	NA	0.340825	1.02856	0.331361	0.740372	NA	-0.12407	1.00344	-0.123644	0.901597	NA	0.313427	1.04774	0.299146	0.764828	NA
ASB12	28.1779	17.8729	28.8846	15.9052	22.7101	-0.643249	0.449007	-1.4326	0.151971	0.313319	0.045887	0.429623	0.106808	0.914942	0.99999	-0.829101	0.454807	-1.82297	0.0683076	0.151411	-0.874988	0.456447	-1.91695	0.0552437	0.131453	-0.185852	0.474737	-0.391483	0.69544	0.915696
ASB13	336.252	211.782	378.015	266.092	298.035	-0.662794	0.136882	-4.84208	1.28e-06	1.64e-05	0.172599	0.130783	1.31973	0.186924	0.99999	-0.33197	0.134217	-2.47337	0.0133844	0.0411839	-0.504569	0.134056	-3.76387	0.000167302	0.00111573	0.330824	0.140012	2.36283	0.018136	0.211155
ASB14	105.454	81.8819	128.268	77.8709	98.3688	-0.366184	0.291966	-1.2542	0.209769	0.394813	0.284079	0.285763	0.994107	0.320171	0.99999	-0.421323	0.292503	-1.44041	0.149752	0.276057	-0.705402	0.291516	-2.41977	0.0155302	0.0479167	-0.055139	0.297599	-0.185279	0.85301	0.964424
ASB15	0	0.334355	0	0	0.0835886	1.19745	4.40736	0.271693	0.785858	NA	0	4.40736	0	1	NA	0	4.40736	0	1	NA	0	4.40746	0	1	NA	-0.977219	4.40746	-0.221719	0.824533	NA
ASB16	9.0747	10.1092	7.28772	12.9111	9.84568	0.19024	0.623535	0.305099	0.760291	0.877417	-0.288833	0.641214	-0.450447	0.652388	0.99999	0.565212	0.609885	0.926752	0.354055	0.516651	0.854045	0.62957	1.35655	0.174923	0.31739	0.374972	0.611555	0.613146	0.53978	NA
ASB16-AS1	268.2	834.892	233.806	697.311	508.552	1.6382	0.243262	6.73431	1.65e-11	5.21e-10	-0.197568	0.247467	-0.798358	0.424663	0.99999	1.37612	0.24362	5.64865	1.62e-08	2.99e-07	1.57369	0.244858	6.42695	1.3e-10	4.2e-09	-0.262077	0.240607	-1.08923	0.276051	0.703718
ASB17	0	0	0	0.277855	0.0694637	0	4.40736	0	1	NA	0	4.40736	0	1	NA	1.18202	4.40736	0.268192	0.788552	NA	1.03595	4.40746	0.235045	0.814174	NA	0.946356	4.40746	0.214717	0.829988	NA
ASB18	0	0.668709	0	0	0.167177	2.03112	4.37314	0.464455	0.642322	NA	0	4.40736	0	1	NA	0	4.40736	0	1	NA	0	4.40746	0	1	NA	-1.8109	4.37324	-0.414087	0.67881	NA
ASB2	5.15548	4.49865	5.40256	4.59944	4.91403	-0.173934	0.825894	-0.210601	0.833199	0.917777	0.0678919	0.80561	0.0842739	0.932839	NA	-0.169506	0.824706	-0.205535	0.837154	0.901588	-0.237398	0.828639	-0.286491	0.774502	0.866489	0.00442831	0.848373	0.00521976	0.995835	NA
ASB3	80.9582	76.1113	71.9823	85.3392	78.5977	-0.0851096	0.252942	-0.336479	0.73651	0.863096	-0.170553	0.252897	-0.6744	0.500057	0.99999	0.0681957	0.250937	0.271764	0.785803	0.869011	0.238749	0.254594	0.937765	0.348365	0.516871	0.153305	0.254639	0.60205	0.547141	0.857532
ASB4	17.2723	12.2815	24.7397	9.78345	16.0192	-0.467768	0.478151	-0.978285	0.327934	0.536072	0.541975	0.443755	1.22134	0.221958	0.99999	-0.809698	0.493658	-1.6402	0.100963	0.204106	-1.35167	0.484599	-2.78926	0.00528284	0.019919	-0.34193	0.516281	-0.662294	0.507783	NA
ASB5	0	0	0.33941	0	0.0848525	0	4.40736	0	1	NA	1.10785	4.40736	0.251364	0.801532	NA	0	4.40736	0	1	NA	-0.887624	4.40746	-0.201391	0.840393	NA	0	4.40746	0	1	NA
ASB6	924.872	1250.14	966.345	1446.23	1146.9	0.436304	0.108802	4.01008	6.07e-05	0.000507324	0.0638469	0.109385	0.58369	0.559429	0.99999	0.646256	0.108435	5.95986	2.52e-09	5.59e-08	0.582409	0.108594	5.36316	8.18e-08	1.42e-06	0.209953	0.108007	1.94388	0.05191	0.360105
ASB7	703.503	840.403	686.332	766.272	749.127	0.257495	0.106986	2.4068	0.0160931	0.0557253	-0.0345343	0.1076	-0.32095	0.748248	0.99999	0.124174	0.107367	1.15654	0.24746	0.402301	0.158709	0.107888	1.47105	0.141278	0.270894	-0.13332	0.107276	-1.24278	0.213948	0.643023
ASB8	1234.15	1109.37	1160.75	1097.27	1150.39	-0.155436	0.106204	-1.46356	0.143314	0.300328	-0.0895886	0.105889	-0.846061	0.397518	0.99999	-0.170373	0.106231	-1.6038	0.108759	0.215452	-0.0807841	0.106632	-0.757596	0.448693	0.615704	-0.0149369	0.106945	-0.139669	0.888922	0.97255
ASCC1	1240.2	1183.17	1259.89	1150.83	1208.52	-0.0688729	0.108372	-0.635521	0.525088	0.714659	0.0216549	0.10804	0.200434	0.841141	0.99999	-0.110099	0.10845	-1.0152	0.310012	0.471137	-0.131753	0.10864	-1.21275	0.225226	0.382973	-0.0412257	0.108971	-0.378318	0.705195	0.920159
ASCC2	2958.11	2909.89	2745.87	3025.78	2909.91	-0.0238401	0.085089	-0.280178	0.779341	0.887678	-0.10748	0.0850844	-1.26322	0.20651	0.99999	0.0316864	0.0850324	0.372639	0.709417	0.817361	0.139167	0.0852593	1.63228	0.102621	0.212243	0.0555264	0.0852639	0.65123	0.514898	0.843798
ASCC3	5328.5	4221.85	5527.89	4185.17	4815.85	-0.335869	0.123207	-2.72606	0.00640953	0.0263503	0.0530125	0.123009	0.430965	0.666494	0.99999	-0.34802	0.123213	-2.82454	0.0047349	0.0172738	-0.401032	0.12324	-3.25407	0.00113765	0.00561947	-0.0121504	0.123438	-0.0984333	0.921588	0.981382
ASCL2	1.04542	0.334355	0.68738	0	0.516789	-1.50334	2.69785	-0.557238	0.577365	NA	-0.654207	2.62714	-0.249019	0.803346	NA	-2.48057	2.69785	-0.919462	0.357854	NA	-1.82636	2.77585	-0.657946	0.510573	NA	-0.977224	2.84286	-0.343746	0.731037	NA
ASCL3	0.250201	0.358457	1.03535	0.381142	0.506288	0.235687	2.84918	0.0827209	0.934073	NA	1.67903	2.72032	0.617216	0.537092	NA	0.220255	2.84918	0.0773048	0.938381	NA	-1.45877	2.72035	-0.536244	0.59179	NA	-0.0154316	2.84921	-0.0054161	0.995679	NA
ASF1A	2508.94	3252.23	2577.9	3119	2864.52	0.373852	0.0777718	4.80704	1.53e-06	1.91e-05	0.0386091	0.0780411	0.494728	0.620792	0.99999	0.313323	0.0778323	4.02562	5.68e-05	0.000416765	0.274714	0.0779429	3.52456	0.000424189	0.00245579	-0.0605283	0.0776733	-0.779268	0.435822	0.803945
ASF1B	1781.13	5117.5	1996.88	5022.8	3479.58	1.52261	0.228272	6.67015	2.56e-11	7.88e-10	0.164817	0.228714	0.720626	0.47114	0.99999	1.49532	0.228279	6.55042	5.74e-11	1.73e-09	1.3305	0.228262	5.82884	5.58e-09	1.28e-07	-0.0272905	0.22782	-0.11979	0.90465	0.977438
ASGR1	20.7259	12.7754	23.4212	7.46773	16.0975	-0.692999	0.521468	-1.32894	0.183868	0.359388	0.182237	0.493899	0.368977	0.712145	0.99999	-1.45484	0.557527	-2.60945	0.00906873	0.0297669	-1.63708	0.556732	-2.94052	0.00327667	0.0134478	-0.761842	0.581329	-1.31052	0.190021	NA
ASGR2	0.839838	1.4122	1.66165	0.395576	1.07732	0.710004	1.79059	0.39652	0.691722	NA	0.944344	1.76129	0.536167	0.591843	NA	-1.20653	2.01871	-0.597672	0.550059	NA	-2.15087	1.9412	-1.10801	0.267856	NA	-1.91653	1.96782	-0.973936	0.330089	NA
ASH1L	3206.47	2386.16	3008.83	1805.15	2601.65	-0.426224	0.139716	-3.05064	0.00228353	0.011218	-0.0914705	0.139437	-0.655998	0.511825	0.99999	-0.827855	0.140067	-5.9104	3.41e-09	7.21e-08	-0.736384	0.140185	-5.25294	1.5e-07	2.43e-06	-0.401631	0.140462	-2.85935	0.00424511	0.0952233
ASH1L-AS1	82.375	68.0329	80.8581	81.0231	78.0723	-0.280436	0.259875	-1.07912	0.280535	0.482616	-0.0307049	0.255517	-0.120168	0.90435	0.99999	-0.0384235	0.256575	-0.149756	0.880957	0.927905	-0.00771859	0.258405	-0.0298701	0.976171	0.987602	0.242013	0.262715	0.921199	0.356947	0.759756
ASH2L	1533.39	1920.19	1470.27	1773.53	1674.34	0.323407	0.0838663	3.85622	0.000115155	0.000888107	-0.0615329	0.0843826	-0.729213	0.465871	0.99999	0.207704	0.0840514	2.47115	0.013468	0.0413696	0.269237	0.0844062	3.18977	0.00142386	0.00679138	-0.115703	0.0838901	-1.37922	0.167826	0.585352
ASIC1	1609.18	1329.91	1672.03	1570.2	1545.33	-0.273973	0.0976465	-2.80577	0.0050197	0.0216455	0.0564642	0.0969349	0.582496	0.560232	0.99999	-0.0336039	0.0972105	-0.345682	0.729582	0.830701	-0.0900681	0.0973225	-0.92546	0.354726	0.5233	0.24037	0.0980313	2.45197	0.0142077	0.184345
ASIC2	0.904244	1.77066	0.34797	0.658997	0.920468	0.979672	1.65313	0.592616	0.553438	NA	-1.33599	1.9252	-0.693946	0.487716	NA	-0.409203	1.84109	-0.222261	0.824111	NA	0.926785	2.02075	0.458634	0.646497	NA	-1.38888	1.76348	-0.787578	0.430944	NA
ASIC3	10.7667	45.858	8.53545	46.7589	27.9798	2.09917	0.521763	4.02323	5.74e-05	0.0004854	-0.351085	0.581425	-0.603836	0.545953	0.99999	2.11974	0.521515	4.06458	4.81e-05	0.000360273	2.47083	0.543739	4.54414	5.52e-06	5.95e-05	0.0205676	0.479409	0.042902	0.96578	0.994291
ASIC4	0.500402	0	0.643422	0.936852	0.520169	-1.45006	2.78958	-0.519813	0.603194	NA	0.291588	2.73037	0.106794	0.914952	NA	0.853478	2.67495	0.319063	0.749679	NA	0.56189	2.65451	0.211674	0.832362	NA	2.30354	2.71537	0.848332	0.396253	NA
ASIP	0.359225	0.358457	1.02679	0.381142	0.531403	0.235687	2.81462	0.0837367	0.933266	NA	1.66915	2.68496	0.621665	0.534162	NA	0.220256	2.81462	0.0782541	0.937626	NA	-1.44889	2.68499	-0.539626	0.589455	NA	-0.0154316	2.81465	-0.00548259	0.995626	NA
ASL	512.376	705.171	509.051	738.358	616.239	0.461245	0.149173	3.09201	0.00198804	0.0100128	-0.0101473	0.150226	-0.067547	0.946146	0.99999	0.52485	0.149019	3.52203	0.000428258	0.00234283	0.534998	0.149455	3.57967	0.000344032	0.00207166	0.0636054	0.148397	0.428618	0.668202	0.906177
ASMT	0	0	0.304012	0	0.0760031	0	4.40736	0	1	NA	1.10785	4.40736	0.251364	0.801532	NA	0	4.40736	0	1	NA	-0.887624	4.40746	-0.201391	0.840393	NA	0	4.40746	0	1	NA
ASMTL	0.359225	0	0.33941	0.395576	0.273553	-0.726099	4.28208	-0.169567	0.865351	NA	0.146094	4.28208	0.0341175	0.972783	NA	0.220258	4.28208	0.0514371	0.958977	NA	0.0741638	4.28218	0.0173192	0.986182	NA	0.946356	4.28218	0.220999	0.825093	NA
ASNA1	1618.51	1924.85	1614.28	2136.85	1823.62	0.249751	0.101005	2.47265	0.0134115	0.0482	-0.00461176	0.101235	-0.0455552	0.963665	0.99999	0.399662	0.100819	3.96417	7.37e-05	0.000521206	0.404274	0.101013	4.00219	6.28e-05	0.00048292	0.149911	0.100783	1.48745	0.136895	0.548435
ASNS	6182.84	6511.56	6433.08	6973.46	6525.23	0.0745907	0.140367	0.531397	0.595144	0.76778	0.0571014	0.140348	0.406855	0.684114	0.99999	0.17325	0.140341	1.23449	0.21702	0.364532	0.116148	0.14036	0.827499	0.407954	0.576104	0.0986589	0.14038	0.702801	0.48218	0.83022
ASNSD1	2597.69	3038.45	2712.44	3234.11	2895.67	0.225681	0.0954136	2.36529	0.0180158	0.0608958	0.0621748	0.0954812	0.651173	0.514935	0.99999	0.316077	0.0953367	3.31537	0.000915215	0.00437956	0.253902	0.0954014	2.66141	0.00778152	0.0272705	0.0903955	0.0953338	0.9482	0.343028	0.752727
ASNSP1	0.654043	0.716914	0.947435	0.277855	0.649062	0.170229	2.41078	0.0706117	0.943707	NA	0.59952	2.34566	0.255587	0.79827	NA	-0.760737	2.48448	-0.306196	0.759455	NA	-1.36026	2.43008	-0.559758	0.575645	NA	-0.930966	2.493	-0.373432	0.708827	NA
ASNSP4	0.294818	0	0.68738	0.277855	0.315013	-0.726103	3.56638	-0.203596	0.838669	NA	1.09123	3.51262	0.310661	0.756059	NA	0.220256	3.56638	0.0617588	0.950755	NA	-0.870976	3.51267	-0.247953	0.804171	NA	0.946359	3.56644	0.265351	0.790739	NA
ASPA	0	0.721867	0	0	0.180467	2.12912	4.36497	0.487776	0.625709	NA	0	4.40736	0	1	NA	0	4.40736	0	1	NA	0	4.40746	0	1	NA	-1.9089	4.36507	-0.437313	0.661884	NA
ASPDH	0	0.695288	0.33941	0.395576	0.357569	2.08179	3.37495	0.616836	0.537343	NA	1.10786	3.42467	0.323493	0.746322	NA	1.18202	3.42467	0.345149	0.729983	NA	0.074164	3.42472	0.0216555	0.982723	NA	-0.899768	3.375	-0.266598	0.789779	NA
ASPH	943.844	941.164	983.891	955.864	956.191	-0.00354839	0.0947911	-0.0374337	0.970139	0.986461	0.0606925	0.0943787	0.643074	0.520176	0.99999	0.0205056	0.094712	0.216505	0.828594	0.896399	-0.0401869	0.0949012	-0.423461	0.671959	0.79809	0.024054	0.0953113	0.252373	0.800753	0.947405
ASPHD1	9.52306	7.6939	12.1251	9.7266	9.76715	-0.301546	0.63424	-0.475444	0.634471	0.795999	0.342574	0.603725	0.567435	0.570419	0.99999	0.00906639	0.619114	0.0146441	0.988316	0.993247	-0.333508	0.612215	-0.544756	0.585921	0.73178	0.310612	0.642328	0.483573	0.628689	NA
ASPHD2	104.499	94.7469	81.5864	97.5347	94.5917	-0.134054	0.350963	-0.38196	0.702491	0.841436	-0.352635	0.351999	-1.00181	0.316437	0.99999	-0.0885786	0.350603	-0.252646	0.800542	0.87903	0.264057	0.354041	0.745836	0.455767	0.621962	0.0454753	0.353011	0.128821	0.897499	0.974937
ASPM	6326.13	3589.38	6372.48	3686.24	4993.56	-0.817814	0.149181	-5.48201	4.21e-08	7.47e-07	0.0103817	0.14886	0.0697413	0.9444	0.99999	-0.779571	0.149164	-5.22627	1.73e-07	2.52e-06	-0.789953	0.149193	-5.29483	1.19e-07	1.98e-06	0.038243	0.149514	0.255783	0.798119	0.946286
ASPN	0.359225	0.716914	0	0	0.269035	1.15853	4.36568	0.265371	0.790724	NA	-0.815694	4.40736	-0.185076	0.85317	NA	-0.74153	4.40736	-0.168248	0.866388	NA	0	4.40746	0	1	NA	-1.90006	4.36579	-0.435215	0.663406	NA
ASPRV1	53.2241	53.9103	44.7885	49.8117	50.4336	0.0154176	0.306455	0.0503096	0.959876	0.982147	-0.256116	0.309422	-0.827726	0.407826	0.99999	-0.10886	0.308298	-0.3531	0.724014	0.826409	0.147256	0.31422	0.468641	0.639326	0.773769	-0.124278	0.311299	-0.399223	0.689729	0.914139
ASPSCR1	384.359	445.644	418.687	454.432	425.78	0.216337	0.232265	0.931422	0.351635	0.559915	0.124993	0.232273	0.53813	0.590487	0.99999	0.242553	0.2322	1.04459	0.296214	0.455679	0.11756	0.232223	0.506237	0.61269	0.753943	0.0262158	0.232215	0.112894	0.910114	0.978962
ASRGL1	904.768	875.612	892.725	986.741	914.961	-0.0483332	0.101228	-0.477471	0.633027	0.794903	-0.0200021	0.100907	-0.198224	0.84287	0.99999	0.123358	0.100755	1.22433	0.220828	0.369428	0.14336	0.101147	1.41734	0.156383	0.292311	0.171691	0.101468	1.69208	0.0906306	0.466509
ASS1	552.584	741.717	547.59	699.753	635.411	0.426085	0.246365	1.72949	0.0837217	0.20211	-0.0119694	0.246914	-0.048476	0.961337	0.99999	0.343402	0.246483	1.39321	0.163557	0.295649	0.355372	0.246728	1.44034	0.149772	0.282829	-0.0826833	0.246179	-0.335867	0.736971	0.928699
ASS1P10	0	0	0	0.55571	0.138927	0	4.40736	0	1	NA	0	4.40736	0	1	NA	1.80811	4.39204	0.41168	0.680574	NA	1.66206	4.39214	0.378416	0.705122	NA	1.57246	4.39214	0.358017	0.720331	NA
ASS1P11	0.294818	0	0	0	0.0737046	-0.72608	4.40736	-0.164743	0.869146	NA	-0.815676	4.40736	-0.185071	0.853173	NA	-0.741512	4.40736	-0.168244	0.866391	NA	0	4.40746	0	1	NA	0	4.40746	0	1	NA
ASS1P12	0	0	0.304012	0	0.0760031	0	4.40736	0	1	NA	1.10785	4.40736	0.251364	0.801532	NA	0	4.40736	0	1	NA	-0.887624	4.40746	-0.201391	0.840393	NA	0	4.40746	0	1	NA
ASS1P14	0	0	0	0.395576	0.0988941	0	4.40736	0	1	NA	0	4.40736	0	1	NA	1.18202	4.40736	0.268192	0.788552	NA	1.03595	4.40746	0.235045	0.814174	NA	0.946356	4.40746	0.214717	0.829988	NA
ASS1P3	0.71845	0.334355	0	0.381142	0.358487	-0.896367	3.95013	-0.226921	0.820485	NA	-1.94775	3.95013	-0.493086	0.621952	NA	-0.911799	3.95013	-0.230828	0.817449	NA	1.03595	4.01256	0.258177	0.79627	NA	-0.0154315	4.01256	-0.0038458	0.996932	NA
ASS1P5	0.294818	0	0	0	0.0737046	-0.72608	4.40736	-0.164743	0.869146	NA	-0.815676	4.40736	-0.185071	0.853173	NA	-0.741512	4.40736	-0.168244	0.866391	NA	0	4.40746	0	1	NA	0	4.40746	0	1	NA
ASS1P6	0	0	0.304012	0	0.0760031	0	4.40736	0	1	NA	1.10785	4.40736	0.251364	0.801532	NA	0	4.40736	0	1	NA	-0.887624	4.40746	-0.201391	0.840393	NA	0	4.40746	0	1	NA
ASS1P9	0.359225	0	0	0	0.0898062	-0.72608	4.40736	-0.164743	0.869146	NA	-0.815676	4.40736	-0.185071	0.853173	NA	-0.741512	4.40736	-0.168244	0.866391	NA	0	4.40746	0	1	NA	0	4.40746	0	1	NA
ASTE1	440.919	481.549	403.578	459.524	446.393	0.125258	0.120563	1.03894	0.298831	0.503157	-0.128028	0.121321	-1.05528	0.291297	0.99999	0.0605159	0.120826	0.500851	0.616476	0.748269	0.188544	0.122006	1.54537	0.122257	0.243075	-0.0647424	0.121252	-0.53395	0.593376	0.877569
ASTL	0.968651	11.4367	0.643422	4.9197	4.49211	3.66443	1.10749	3.30875	0.000937119	0.00532239	-0.463484	1.48617	-0.311865	0.755143	NA	2.46709	1.14361	2.15727	0.0309843	NA	2.93057	1.29273	2.26697	0.0233923	NA	-1.19734	0.830053	-1.44249	0.149164	NA
ASTN1	0.609426	0.358457	0	0	0.241971	-0.684996	4.36681	-0.156864	0.875352	NA	-1.73638	4.36681	-0.397631	0.690902	NA	-1.66221	4.36681	-0.380647	0.703465	NA	0	4.40746	0	1	NA	-0.977219	4.40746	-0.221719	0.824533	NA
ASTN2	177.113	163.897	162.098	145.752	162.215	-0.106288	0.200057	-0.531289	0.595219	0.767812	-0.120452	0.199495	-0.603785	0.545987	0.99999	-0.270555	0.201342	-1.34376	0.179026	0.315961	-0.150103	0.203057	-0.739216	0.459776	0.625382	-0.164267	0.203608	-0.806779	0.419794	0.79441
ASTN2-AS1	0	0	0.608025	0	0.152006	0	4.40736	0	1	NA	1.89956	4.37691	0.433996	0.664292	NA	0	4.40736	0	1	NA	-1.67934	4.37702	-0.383672	0.701222	NA	0	4.40746	0	1	NA
ASXL1	6065.88	3687.88	6265.49	3613.57	4908.21	-0.718215	0.103045	-6.96994	3.17e-12	1.12e-10	0.046602	0.102614	0.454146	0.649724	0.99999	-0.747076	0.103064	-7.24865	4.21e-13	1.89e-11	-0.793678	0.103095	-7.6985	1.38e-14	9.04e-13	-0.0288611	0.103523	-0.278788	0.780408	0.939882
ASXL2	2507.47	1649.05	2189.51	1205.36	1887.85	-0.604851	0.177265	-3.41213	0.00064457	0.00388792	-0.195753	0.1769	-1.10658	0.268477	0.99999	-1.05547	0.177723	-5.93883	2.87e-09	6.23e-08	-0.859712	0.177903	-4.83249	1.35e-06	1.73e-05	-0.450614	0.178266	-2.52777	0.0114789	0.16399
ATAD1	7123.65	6903.21	7264.49	6689.24	6995.15	-0.0454176	0.118877	-0.382056	0.70242	0.841436	0.0282296	0.118829	0.237564	0.812219	0.99999	-0.0904514	0.118891	-0.760793	0.446781	0.60664	-0.118681	0.118919	-0.998	0.318279	0.487328	-0.0450338	0.118966	-0.378543	0.705027	0.920159
ATAD2	5317.64	6584.83	5215.58	5568.33	5671.59	0.30832	0.112324	2.74491	0.00605269	0.0251698	-0.0279849	0.112417	-0.248939	0.803408	0.99999	0.0668387	0.112414	0.594574	0.552128	0.696496	0.0948236	0.112476	0.843053	0.399199	0.568599	-0.241482	0.112384	-2.14872	0.0316563	0.281597
ATAD2B	1369.36	1250.41	1234.74	1006.98	1215.37	-0.131526	0.125726	-1.04613	0.295501	0.499476	-0.149136	0.125615	-1.18725	0.235129	0.99999	-0.441768	0.126279	-3.49834	0.00046816	0.00251987	-0.292632	0.126672	-2.31016	0.0208795	0.0607986	-0.310243	0.126782	-2.44705	0.0144029	0.185717
ATAD3A	2303.42	2539.89	2351.46	2871.96	2516.68	0.141317	0.321502	0.439554	0.66026	0.813805	0.0299584	0.321509	0.0931807	0.92576	0.99999	0.318532	0.32145	0.990921	0.321724	0.483502	0.288573	0.321482	0.897636	0.36938	0.538755	0.177214	0.321474	0.551255	0.581459	0.873975
ATAD3B	2339.7	2257.28	2324.04	2179.53	2275.14	-0.0508722	0.145123	-0.350546	0.725929	0.856977	-0.00916147	0.145027	-0.0631709	0.94963	0.99999	-0.101526	0.145163	-0.699395	0.484305	0.640665	-0.0923645	0.145259	-0.635863	0.524866	0.681542	-0.0506538	0.145354	-0.348484	0.727476	0.925829
ATAD3C	32.0794	56.8923	31.1862	63.5003	45.9145	0.829455	0.359243	2.30889	0.0209495	0.0688482	-0.0445046	0.371915	-0.119663	0.90475	0.99999	0.97316	0.357494	2.72218	0.00648536	0.0225295	1.01766	0.361188	2.81755	0.00483922	0.0185507	0.143705	0.348127	0.412796	0.679756	0.909471
ATAD5	2763.37	2915.24	2663.36	2408.76	2687.68	0.0769562	0.128617	0.598337	0.549615	0.734467	-0.0533027	0.128646	-0.414337	0.678627	0.99999	-0.197322	0.128821	-1.53176	0.125583	0.241272	-0.144019	0.128942	-1.11693	0.264025	0.428248	-0.274278	0.128914	-2.12761	0.0333692	0.289063
ATAT1	831.644	1204.71	730.621	1070.28	959.313	0.536302	0.111524	4.80885	1.52e-06	1.89e-05	-0.184386	0.11301	-1.63159	0.102765	0.99999	0.363985	0.111864	3.25382	0.00113863	0.00528019	0.548372	0.112697	4.86588	1.14e-06	1.49e-05	-0.172317	0.111207	-1.54951	0.121259	0.527894
ATCAY	11.5694	12.7321	16.0869	15.7906	14.0448	0.152772	0.512552	0.298061	0.765656	0.879925	0.496757	0.497773	0.997958	0.3183	0.99999	0.444774	0.501796	0.886363	0.375422	0.539277	-0.0519831	0.489893	-0.106111	0.915494	0.953088	0.292002	0.504903	0.578332	0.56304	NA
ATE1	2671.96	2366.64	2573.76	2185.99	2449.58	-0.175498	0.0817542	-2.14665	0.0318211	0.0965939	-0.0541964	0.0814984	-0.664999	0.506051	0.99999	-0.289584	0.0819068	-3.53553	0.000406959	0.00224975	-0.235387	0.0821066	-2.86685	0.00414576	0.0163353	-0.114086	0.0823604	-1.38521	0.165989	0.583216
ATE1-AS1	8.83686	11.899	5.23529	12.4073	9.59459	0.443528	0.692433	0.640537	0.521824	0.712389	-0.737744	0.740875	-0.995775	0.31936	0.99999	0.502115	0.690466	0.727212	0.467096	0.625161	1.23986	0.732367	1.69295	0.0904655	0.192824	0.0585864	0.683322	0.0857375	0.931675	NA
ATF1	2573.33	2645.47	2636.79	2379.36	2558.74	0.0396868	0.139274	0.284956	0.775678	0.885439	0.035083	0.139218	0.252001	0.801041	0.99999	-0.112391	0.139384	-0.806343	0.420045	0.581136	-0.147474	0.139446	-1.05758	0.290249	0.458247	-0.152078	0.139501	-1.09016	0.275645	0.703343
ATF2	2617.99	2939.47	2532.49	2491.98	2645.48	0.166188	0.0970145	1.71302	0.0867085	0.207635	-0.048805	0.0971322	-0.502459	0.615344	0.99999	-0.0717286	0.0972432	-0.737621	0.460745	0.619763	-0.0229236	0.0974093	-0.235333	0.81395	0.890857	-0.237917	0.097292	-2.44539	0.0144696	0.18592
ATF3	80.5395	1408.04	56.856	826.115	592.888	4.1265	0.241527	17.085	1.92e-65	2.43e-62	-0.49751	0.264288	-1.88246	0.0597741	0.99999	3.35552	0.242286	13.8494	1.28e-43	1.35e-40	3.85303	0.250983	15.3517	3.45e-53	6.34e-50	-0.770982	0.226892	-3.39801	0.000678778	0.028269
ATF4	14421.6	12333.5	14407.6	12361.9	13381.2	-0.225668	0.143858	-1.56868	0.116722	0.258378	-0.00141922	0.143818	-0.00986816	0.992126	0.99999	-0.222398	0.143858	-1.54596	0.122115	0.23596	-0.220978	0.143872	-1.53593	0.124555	0.246711	0.00327021	0.143913	0.0227236	0.981871	0.995834
ATF4P4	5.53449	5.98812	8.59284	6.34187	6.61433	0.140362	0.68878	0.203784	0.838522	0.920633	0.662415	0.657418	1.0076	0.313646	NA	0.207456	0.683862	0.303359	0.761616	0.853035	-0.45496	0.658215	-0.691203	0.489438	0.651978	0.0670935	0.68954	0.0973018	0.922487	NA
ATF5	2210.75	4072.97	2258.24	4360.23	3225.55	0.88167	0.187559	4.70076	2.59e-06	3.07e-05	0.0306957	0.187892	0.163369	0.870228	0.99999	0.979809	0.187528	5.22487	1.74e-07	2.53e-06	0.949113	0.187584	5.05968	4.2e-07	6.13e-06	0.0981393	0.18725	0.524109	0.600203	0.880313
ATF6	4600.05	4362.26	4610.36	4217.31	4447.49	-0.076686	0.0782888	-0.979526	0.32732	0.535301	0.00316633	0.0781711	0.040505	0.96769	0.99999	-0.125093	0.0783249	-1.5971	0.110243	0.217746	-0.128259	0.0784074	-1.63581	0.10188	0.210977	-0.048407	0.0785248	-0.616455	0.537594	0.855015
ATF6B	3942.94	4017.98	3828.38	3836.94	3906.56	0.0267098	0.0878715	0.303965	0.761155	0.877757	-0.043207	0.0878585	-0.491779	0.622875	0.99999	-0.0397896	0.08792	-0.452565	0.650862	0.775009	0.00341743	0.0880379	0.0388177	0.969036	0.983482	-0.0664994	0.0880509	-0.755238	0.450106	0.810136
ATF7	1585.93	1856.18	1460.33	1526.72	1607.29	0.226524	0.0995967	2.27441	0.0229412	0.0738263	-0.119448	0.0999825	-1.19469	0.232207	0.99999	-0.0567272	0.100022	-0.567149	0.570613	0.711331	0.0627211	0.100401	0.624705	0.532165	0.687471	-0.283251	0.100017	-2.83203	0.00462533	0.100168
ATF7IP	2244.08	2689.98	2919.64	2611.99	2616.42	0.260867	0.0819856	3.18186	0.00146331	0.00775895	0.379174	0.0817643	4.6374	3.53e-06	0.00107992	0.21849	0.0820333	2.66343	0.00773475	0.026099	-0.160684	0.0817682	-1.96511	0.0494012	0.120592	-0.0423767	0.0819896	-0.516855	0.605257	0.882294
ATF7IP2	1019.47	1080.39	1300.9	1408.26	1202.25	0.083889	0.107008	0.783952	0.433069	0.638026	0.351887	0.106314	3.30988	0.000933365	0.0931607	0.464706	0.106269	4.37291	1.23e-05	0.000109001	0.112819	0.105867	1.06567	0.286572	0.45366	0.380817	0.106563	3.57362	0.000352084	0.0169784
ATG10	172.941	123.911	165.676	126.973	147.375	-0.484021	0.210593	-2.29837	0.0215405	0.0703334	-0.0637563	0.206386	-0.308918	0.757384	0.99999	-0.456045	0.21026	-2.16896	0.0300858	0.0786091	-0.392289	0.211539	-1.85445	0.0636751	0.146992	0.0279763	0.215646	0.129732	0.896778	0.974859
ATG101	769.755	971.946	791.707	1118.67	913.02	0.337813	0.161408	2.09291	0.0363572	0.106681	0.0417117	0.161769	0.257847	0.796525	0.99999	0.541791	0.1611	3.36307	0.00077081	0.00379724	0.50008	0.161268	3.10092	0.00192918	0.00870087	0.203978	0.160906	1.26768	0.204911	0.632613
ATG12	1582.78	2019.05	1561.68	1875.08	1759.65	0.351241	0.0957587	3.66798	0.000244474	0.00171698	-0.0190366	0.0961658	-0.197956	0.843079	0.99999	0.24431	0.0959019	2.5475	0.0108499	0.034594	0.263346	0.096134	2.73937	0.00615576	0.02254	-0.106931	0.0957268	-1.11705	0.263975	0.691947
ATG13	2030.81	2449.64	1852.42	2312.83	2161.43	0.270143	0.164287	1.64434	0.100107	0.231074	-0.133086	0.164508	-0.808993	0.418519	0.99999	0.186414	0.164341	1.13431	0.256666	0.412443	0.3195	0.164532	1.94187	0.0521524	0.125887	-0.0837292	0.16431	-0.50958	0.610346	0.883299
ATG14	775.935	802.697	794.662	740.59	778.471	0.0485687	0.0979382	0.495912	0.619957	0.785168	0.0344581	0.0977042	0.352678	0.72433	0.99999	-0.0669277	0.098307	-0.680803	0.495996	0.650229	-0.101386	0.0986091	-1.02816	0.303875	0.472641	-0.115496	0.0988409	-1.16851	0.242602	0.673417
ATG16L1	1086.43	732.981	1153.3	827.547	950.063	-0.567517	0.107965	-5.25651	1.47e-07	2.31e-06	0.0867176	0.10609	0.817395	0.413703	0.99999	-0.390105	0.107419	-3.63162	0.000281649	0.0016494	-0.476822	0.107511	-4.4351	9.2e-06	9.26e-05	0.177412	0.109361	1.62226	0.104748	0.497865
ATG16L2	721.894	622.984	622.136	506.678	618.423	-0.213753	0.154145	-1.3867	0.165534	0.33307	-0.215434	0.153923	-1.39962	0.161627	0.99999	-0.51619	0.155022	-3.32979	0.000869124	0.00420826	-0.300756	0.155788	-1.93055	0.0535388	0.12839	-0.302437	0.156007	-1.93861	0.0525486	0.36277
ATG2A	419.229	719.39	373.276	653.35	541.311	0.779058	0.204692	3.806	0.000141232	0.00106911	-0.16862	0.206703	-0.815757	0.414639	0.99999	0.638188	0.204946	3.11394	0.00184609	0.0078961	0.806807	0.205796	3.92042	8.84e-05	0.000644774	-0.140871	0.203776	-0.691302	0.489376	0.832589
ATG2B	1739.05	1769.18	1717.65	1650.13	1719	0.0241808	0.100734	0.240047	0.810294	0.903968	-0.0180512	0.100669	-0.179312	0.857693	0.99999	-0.0757551	0.100878	-0.750954	0.45268	0.612241	-0.0577039	0.101077	-0.570888	0.568076	0.71729	-0.0999358	0.101142	-0.988079	0.323114	0.737548
ATG3	3896.43	3963.68	4047.81	4405.54	4078.37	0.0245059	0.0927101	0.264328	0.791527	0.894677	0.0549124	0.0926316	0.592804	0.553312	0.99999	0.177035	0.0926103	1.91161	0.0559259	0.129023	0.122123	0.092659	1.31798	0.187511	0.334833	0.152529	0.0927375	1.64474	0.100023	0.487272
ATG4A	572.539	689.502	554.418	661.737	619.549	0.266783	0.129695	2.057	0.0396865	0.11437	-0.0477869	0.130387	-0.366501	0.713991	0.99999	0.206191	0.129862	1.58777	0.112338	0.221024	0.253978	0.130432	1.9472	0.0515103	0.124541	-0.0605922	0.129741	-0.467025	0.640482	0.894872
ATG4B	2109.01	2075.79	2045.27	2048.02	2069.53	-0.0221616	0.079828	-0.277617	0.781307	0.888687	-0.0441299	0.0797289	-0.5535	0.579921	0.99999	-0.0416587	0.0798545	-0.521683	0.601891	0.736769	0.00247117	0.0801003	0.030851	0.975388	0.98731	-0.0194972	0.080199	-0.24311	0.80792	0.949697
ATG4C	928.46	728.619	951.988	739.529	837.149	-0.350416	0.113129	-3.0975	0.00195161	0.00986536	0.0360818	0.111879	0.322508	0.747068	0.99999	-0.329451	0.113054	-2.9141	0.00356714	0.0136546	-0.365533	0.113267	-3.22719	0.00125014	0.0060671	0.0209652	0.114502	0.183099	0.85472	0.964444
ATG4D	296.946	507.319	294.489	487.432	396.546	0.774982	0.173241	4.47343	7.7e-06	8.14e-05	-0.0126127	0.175814	-0.0717387	0.94281	0.99999	0.716322	0.173408	4.13085	3.61e-05	0.000280752	0.728934	0.174068	4.18764	2.82e-05	0.000244393	-0.0586606	0.171469	-0.342107	0.732271	0.926908
ATG5	2274.75	2063.58	2224.44	2254.28	2204.26	-0.140585	0.0764183	-1.83968	0.065815	0.168594	-0.0321109	0.0761222	-0.421834	0.673146	0.99999	-0.0126	0.076218	-0.165315	0.868696	0.920136	0.0195109	0.0764398	0.255246	0.798533	0.880969	0.127985	0.0767346	1.6679	0.0953364	0.477867
ATG7	1315.66	1018.14	1324.62	1026.43	1171.21	-0.370963	0.095465	-3.88586	0.00010197	0.000796951	0.0094792	0.0944161	0.100398	0.920028	0.99999	-0.358385	0.0954231	-3.75574	0.000172828	0.00107917	-0.367864	0.0956503	-3.84592	0.0001201	0.000838592	0.0125786	0.0966859	0.130098	0.896489	0.974813
ATG9A	691.706	545.568	601.041	606.33	611.161	-0.341582	0.116084	-2.94255	0.00325525	0.0150418	-0.203645	0.115243	-1.76709	0.0772128	0.99999	-0.191107	0.115495	-1.65467	0.0979915	0.199469	0.012538	0.116531	0.107594	0.914318	0.952468	0.150475	0.117363	1.28214	0.199795	0.626327
ATG9B	94.884	65.4181	106.348	80.2637	86.7284	-0.53365	0.288257	-1.8513	0.0641268	0.165418	0.16813	0.279949	0.600575	0.548123	0.99999	-0.226207	0.284445	-0.795256	0.426465	0.587033	-0.394337	0.284199	-1.38754	0.165278	0.304438	0.307443	0.292386	1.0515	0.29303	0.717181
ATIC	8069.99	8150.86	8055.59	8761.13	8259.39	0.0144441	0.104521	0.138194	0.890087	0.94921	-0.00251821	0.1045	-0.0240977	0.980775	0.99999	0.118789	0.104491	1.13684	0.255607	0.411429	0.121307	0.104528	1.16053	0.245833	0.407276	0.104345	0.104548	0.998056	0.318252	0.73519
ATL1	6.07209	13.8495	4.30498	17.2872	10.3784	1.18033	0.661313	1.78483	0.0742885	0.184203	-0.514613	0.738032	-0.697278	0.485629	0.99999	1.47387	0.653815	2.25427	0.0241793	0.0659083	1.98849	0.697175	2.85221	0.00434166	0.0169663	0.293541	0.615383	0.477005	0.633359	NA
ATL2	3648.33	3674.87	3745.74	3422.71	3622.91	0.0105421	0.0859401	0.122669	0.90237	0.954799	0.0383181	0.0858507	0.446334	0.655356	0.99999	-0.0911565	0.086024	-1.05966	0.289298	0.448133	-0.129475	0.0860925	-1.5039	0.132607	0.258584	-0.101699	0.0861816	-1.18005	0.23798	0.669275
ATL3	3242.96	3751.28	3649.36	3863.4	3626.75	0.209871	0.0890955	2.35557	0.0184944	0.0622221	0.170082	0.0890594	1.90976	0.0561646	0.99999	0.252566	0.0890633	2.8358	0.00457105	0.0167776	0.0824843	0.0890366	0.92641	0.354233	0.522837	0.0426956	0.0890726	0.479335	0.6317	0.890546
ATM	3617.89	3388.93	3484.32	2940.37	3357.88	-0.094299	0.0984486	-0.95785	0.338138	0.546162	-0.0540372	0.0983553	-0.549408	0.582726	0.99999	-0.298297	0.0986145	-3.02488	0.00248729	0.0100759	-0.24426	0.0987365	-2.47386	0.0133662	0.0425526	-0.203998	0.0988295	-2.06414	0.039004	0.313643
ATMIN	1871.61	2097.38	1807.42	2180.8	1989.3	0.163962	0.116672	1.40532	0.159925	0.325124	-0.0506615	0.116809	-0.433714	0.664496	0.99999	0.219591	0.116615	1.88304	0.0596949	0.135905	0.270252	0.116811	2.31359	0.0206903	0.0604018	0.0556289	0.116674	0.476789	0.633513	0.891864
ATN1	1068.75	1110.13	955.258	1066.02	1050.04	0.0550386	0.112752	0.488137	0.625453	0.789164	-0.16223	0.113025	-1.43535	0.151187	0.99999	-0.00472391	0.112871	-0.0418522	0.966616	0.980104	0.157507	0.113464	1.38817	0.165086	0.304172	-0.0597625	0.113192	-0.527974	0.597518	0.878476
ATOH1	5.79706	4.26071	10.8748	10.5241	7.86417	-0.461208	0.83533	-0.552127	0.580861	0.757993	0.888141	0.767473	1.15723	0.247179	0.99999	0.875034	0.770297	1.13597	0.255969	0.41186	-0.013107	0.741807	-0.017669	0.985903	0.992255	1.33624	0.811813	1.646	0.0997641	NA
ATOH7	0	0.358457	0	0	0.0896142	1.19745	4.40736	0.271693	0.785858	NA	0	4.40736	0	1	NA	0	4.40736	0	1	NA	0	4.40746	0	1	NA	-0.977219	4.40746	-0.221719	0.824533	NA
ATOH8	0	0.334355	3.08037	0.277855	0.923145	1.19746	2.75032	0.43539	0.663279	NA	4.22233	2.52994	1.66894	0.0951286	NA	1.18203	2.75032	0.429779	0.667356	NA	-3.04031	2.52997	-1.20172	0.229473	NA	-0.0154316	2.75034	-0.00561079	0.995523	NA
ATOX1	1285.88	1504.48	1336.03	1683.22	1452.4	0.22709	0.126166	1.79993	0.0718714	0.179774	0.0555645	0.12628	0.44001	0.65993	0.99999	0.38795	0.125962	3.0799	0.00207067	0.00865524	0.332386	0.12607	2.63651	0.00837638	0.0289278	0.16086	0.125956	1.27712	0.20156	0.627316
ATP10A	0	1.05374	0	0.673431	0.431794	2.67888	2.77722	0.96459	0.33475	NA	0	2.89943	0	1	NA	2.039	2.84507	0.716677	0.473573	NA	1.89292	2.8451	0.665327	0.505841	NA	-0.639879	2.72045	-0.235211	0.814045	NA
ATP10B	0.654043	1.00306	0	0	0.414277	0.643461	3.72624	0.172684	0.8629	NA	-1.82593	3.8141	-0.478731	0.63213	NA	-1.75177	3.8141	-0.459287	0.646028	NA	0	3.86864	0	1	NA	-2.39523	3.78205	-0.633315	0.526528	NA
ATP10D	95.26	227.358	102.05	199.551	156.055	1.25715	0.200957	6.25581	3.95e-10	9.9e-09	0.10369	0.209499	0.494943	0.62064	0.99999	1.06466	0.202064	5.26892	1.37e-07	2.03e-06	0.96097	0.202486	4.74586	2.08e-06	2.54e-05	-0.192491	0.193635	-0.99409	0.320179	0.735753
ATP11A	3823.18	3052.43	3639.52	2659.7	3293.71	-0.324638	0.0876276	-3.70475	0.000211601	0.00151486	-0.0709516	0.0873389	-0.812371	0.416579	0.99999	-0.522713	0.0878274	-5.95159	2.66e-09	5.82e-08	-0.451761	0.0879697	-5.13542	2.82e-07	4.28e-06	-0.198074	0.0882564	-2.2443	0.0248128	0.246288
ATP11A-AS1	0.294818	0	0.34797	0.395576	0.259591	-0.726099	4.35858	-0.166591	0.867692	NA	0.146093	4.35858	0.0335185	0.973261	NA	0.220257	4.35858	0.0505341	0.959697	NA	0.0741637	4.35869	0.0170152	0.986425	NA	0.946356	4.35869	0.21712	0.828115	NA
ATP11AUN	0.359225	1.36152	0	0	0.430186	2.09089	3.63041	0.575937	0.564658	NA	-0.815699	3.74592	-0.217757	0.827618	NA	-0.741535	3.74592	-0.197958	0.843078	NA	0	3.74598	0	1	NA	-2.83242	3.63047	-0.78018	0.435285	NA
ATP11B	4455.75	4741.33	4379.96	4232.13	4452.29	0.0892383	0.0965952	0.923838	0.355571	0.56417	-0.0250054	0.0966098	-0.258829	0.795767	0.99999	-0.0745283	0.0966911	-0.770787	0.440833	0.600616	-0.0495229	0.0967755	-0.511729	0.608841	0.750272	-0.163767	0.096761	-1.69249	0.0905534	0.466313
ATP11C	2999.91	2839.75	3219.79	2739.07	2949.63	-0.0794333	0.0907954	-0.87486	0.38165	0.590769	0.101947	0.0905536	1.12582	0.260244	0.99999	-0.131048	0.0908462	-1.44253	0.149154	0.275195	-0.232995	0.0908721	-2.56398	0.0103478	0.0345144	-0.0516148	0.0911132	-0.566491	0.57106	0.869363
ATP12A	0	0	1.34792	0	0.336981	0	4.40736	0	1	NA	3.03246	4.30676	0.704118	0.481359	NA	0	4.40736	0	1	NA	-2.81225	4.30686	-0.652971	0.513775	NA	0	4.40746	0	1	NA
ATP13A1	1823.34	2405.62	1640.56	2418.89	2072.1	0.400143	0.167992	2.38192	0.0172225	0.0587772	-0.15243	0.168335	-0.905516	0.365192	0.99999	0.407259	0.167987	2.42435	0.015336	0.0458365	0.559689	0.168211	3.32729	0.000876937	0.00453105	0.00711646	0.167868	0.0423932	0.966185	0.994397
ATP13A2	742.555	926.061	664.765	1002.08	833.866	0.319161	0.183354	1.74068	0.0817399	0.198494	-0.160209	0.184024	-0.870589	0.383979	0.99999	0.432347	0.183192	2.36008	0.0182709	0.0528157	0.592556	0.183712	3.22546	0.00125771	0.00609379	0.113186	0.183042	0.618362	0.536337	0.855015
ATP13A3	17621	16706.8	17658.7	15300.5	16821.7	-0.0768851	0.11456	-0.671135	0.502135	0.697913	0.00307345	0.114539	0.0268332	0.978593	0.99999	-0.203595	0.114577	-1.77692	0.0755811	0.163444	-0.206669	0.114592	-1.80352	0.0713072	0.160824	-0.12671	0.114613	-1.10555	0.268923	0.6969
ATP13A4	9.08706	5.67786	4.53935	3.47044	5.69368	-0.675676	0.821602	-0.822389	0.410856	0.618741	-0.984019	0.834397	-1.17932	0.238272	NA	-1.38898	0.869248	-1.59791	0.110064	0.217509	-0.404959	0.914819	-0.442665	0.658008	0.787435	-0.713302	0.903164	-0.78978	0.429656	NA
ATP13A4-AS1	0	0.334355	0.33941	0	0.168441	1.19744	4.40736	0.271691	0.78586	NA	1.10784	4.40736	0.251362	0.801534	NA	0	4.40736	0	1	NA	-0.887624	4.40746	-0.201391	0.840393	NA	-0.977219	4.40746	-0.221719	0.824533	NA
ATP1A1	23996	27997.3	23904.6	28307.8	26051.4	0.222471	0.11324	1.9646	0.0494602	0.135267	-0.0055202	0.113251	-0.0487429	0.961124	0.99999	0.238405	0.113238	2.10534	0.0352619	0.0892166	0.243925	0.11325	2.15386	0.0312508	0.0840729	0.0159342	0.113238	0.140714	0.888096	0.97255
ATP1A1-AS1	128.506	149.552	119.229	150.633	136.98	0.214456	0.202565	1.0587	0.289735	0.493575	-0.113006	0.204722	-0.551997	0.58095	0.99999	0.223902	0.202434	1.10605	0.268705	0.426063	0.336908	0.204703	1.64584	0.0997966	0.207657	0.00944611	0.202546	0.0466369	0.962803	0.993785
ATP1A2	1.26347	2.10749	1.97422	1.33243	1.6694	0.794536	1.27565	0.622846	0.533386	NA	0.701877	1.27595	0.550081	0.582264	NA	0.157122	1.34658	0.116682	0.907112	NA	-0.544755	1.28482	-0.423995	0.671569	NA	-0.637414	1.28452	-0.496228	0.619734	NA
ATP1A3	0.359225	0	0	0	0.0898062	-0.72608	4.40736	-0.164743	0.869146	NA	-0.815676	4.40736	-0.185071	0.853173	NA	-0.741512	4.40736	-0.168244	0.866391	NA	0	4.40746	0	1	NA	0	4.40746	0	1	NA
ATP1A4	0.250201	1.0828	0.33941	0.277855	0.487567	1.75078	3.14628	0.556459	0.577897	NA	0.146086	3.25712	0.0448514	0.964226	NA	0.22025	3.25712	0.0676212	0.946087	NA	0.0741641	3.25716	0.0227696	0.981834	NA	-1.53053	3.14632	-0.486449	0.626649	NA
ATP1B1	221.464	584.317	210.405	467.345	370.883	1.3994	0.209681	6.67396	2.49e-11	7.69e-10	-0.0737695	0.214432	-0.344023	0.730829	0.99999	1.07614	0.210426	5.11411	3.15e-07	4.23e-06	1.14991	0.211473	5.43761	5.4e-08	9.8e-07	-0.323264	0.206655	-1.56427	0.117754	0.520934
ATP1B2	4.75896	8.16791	7.42446	8.29089	7.16055	0.73851	0.719117	1.02697	0.304436	0.509858	0.618075	0.720483	0.857862	0.390968	NA	0.741333	0.718531	1.03173	0.302197	0.462463	0.123257	0.693319	0.177779	0.858897	0.918627	0.00282294	0.6919	0.00407998	0.996745	NA
ATP1B3	3672.33	4073.54	4096.41	4701.23	4135.88	0.149779	0.109433	1.36869	0.171097	0.340698	0.157772	0.10938	1.44242	0.149185	0.99999	0.356367	0.109323	3.25975	0.0011151	0.0051858	0.198596	0.10931	1.81681	0.0692468	0.157141	0.206588	0.109363	1.88901	0.0588908	0.382369
ATP1B3P1	1.94967	1.77314	1.63481	1.17229	1.63248	-0.178116	1.28135	-0.139007	0.889445	NA	-0.283043	1.28308	-0.220596	0.825407	NA	-0.872686	1.37457	-0.634881	0.525506	NA	-0.589643	1.41299	-0.417302	0.676458	NA	-0.69457	1.41141	-0.492109	0.622642	NA
ATP1B4	19.4448	12.9601	15.0699	14.7176	15.5481	-0.593101	0.433124	-1.36936	0.170888	0.340429	-0.373089	0.420384	-0.887496	0.374812	0.99999	-0.409793	0.424693	-0.964915	0.334587	0.496479	-0.0367034	0.440488	-0.0833244	0.933594	0.962688	0.183309	0.452662	0.404957	0.685509	NA
ATP23	974.776	893.171	1046.52	1209.44	1030.98	-0.125813	0.108803	-1.15634	0.247543	0.441231	0.102853	0.108058	0.95183	0.341183	0.99999	0.311312	0.107811	2.88757	0.00388233	0.0146987	0.208459	0.10788	1.93233	0.0533192	0.128009	0.437125	0.108625	4.02415	5.72e-05	0.00457105
ATP2A1	82.482	121.586	88.5977	95.0041	96.9174	0.566004	0.250754	2.25721	0.023995	0.0766163	0.107416	0.254227	0.422521	0.672644	0.99999	0.201369	0.254106	0.792463	0.428091	0.5886	0.0939528	0.254437	0.369258	0.711935	0.825716	-0.364635	0.250966	-1.45292	0.146245	0.560394
ATP2A1-AS1	12.5182	15.9026	10.6892	19.6269	14.6842	0.362783	0.476584	0.761215	0.446529	0.650393	-0.216058	0.495713	-0.435853	0.662943	0.99999	0.659963	0.467209	1.41257	0.157784	0.287604	0.876021	0.482261	1.81649	0.0692958	0.157204	0.29718	0.462576	0.642446	0.520583	NA
ATP2A2	16579.8	15889.3	16822.6	14725.2	16004.2	-0.0614573	0.0897293	-0.68492	0.493395	0.690843	0.0209248	0.0897007	0.233273	0.815549	0.99999	-0.171181	0.0897497	-1.90731	0.0564799	0.130076	-0.192106	0.0897667	-2.14005	0.0323504	0.0863833	-0.109724	0.0897953	-1.22193	0.221734	0.655113
ATP2A3	4113.22	3619.53	3979.23	4163.52	3968.87	-0.184367	0.14645	-1.25891	0.208064	0.392822	-0.0478813	0.14635	-0.327169	0.74354	0.99999	0.017362	0.14636	0.118625	0.905572	0.944442	0.0652433	0.146429	0.445561	0.655914	0.785761	0.201728	0.146529	1.37672	0.1686	0.585876
ATP2B1	3980.26	3097.24	4058.81	2822.09	3489.6	-0.362059	0.143378	-2.5252	0.0115632	0.0425451	0.028195	0.143146	0.196967	0.843853	0.99999	-0.495494	0.143458	-3.45392	0.000552493	0.00288202	-0.523689	0.1435	-3.64941	0.000262845	0.00164635	-0.133435	0.143732	-0.928361	0.35322	0.757373
ATP2B1-AS1	4.38004	3.87815	7.6454	5.43614	5.33493	-0.144933	0.876195	-0.165412	0.868619	0.937595	0.833803	0.817921	1.01942	0.308005	NA	0.318174	0.845472	0.376327	0.706674	0.815543	-0.515629	0.81215	-0.634894	0.525498	0.682034	0.463108	0.870811	0.531812	0.594856	NA
ATP2B2	0.968651	2.74714	1.67877	1.46458	1.71479	1.57776	1.54781	1.01935	0.308037	NA	0.849309	1.59473	0.532573	0.594329	NA	0.624531	1.62451	0.384443	0.70065	NA	-0.224779	1.54282	-0.145693	0.884164	NA	-0.953225	1.49427	-0.63792	0.523525	NA
ATP2B3	0.359225	0	0	0	0.0898062	-0.72608	4.40736	-0.164743	0.869146	NA	-0.815676	4.40736	-0.185071	0.853173	NA	-0.741512	4.40736	-0.168244	0.866391	NA	0	4.40746	0	1	NA	0	4.40746	0	1	NA
ATP2B4	4796.43	2960.72	3748.54	2833.33	3584.75	-0.696413	0.0982211	-7.09025	1.34e-12	5.01e-11	-0.355892	0.0978975	-3.63536	0.000277597	0.0374865	-0.759111	0.0982765	-7.72424	1.13e-14	6.51e-13	-0.403219	0.0985446	-4.09174	4.28e-05	0.000349003	-0.0626981	0.0988661	-0.634172	0.525968	0.849351
ATP2C1	2835.95	2775.47	2985.08	2732.43	2832.23	-0.0312302	0.101184	-0.308646	0.757591	0.876231	0.0740853	0.101021	0.733365	0.463336	0.99999	-0.0533378	0.101204	-0.527032	0.598171	0.734067	-0.127423	0.10125	-1.2585	0.208213	0.361015	-0.0221076	0.101413	-0.217995	0.827433	0.954458
ATP2C2	0.250201	0.360934	0	1.04014	0.412818	0.235687	3.31407	0.0711169	0.943305	NA	-0.8157	3.31407	-0.246133	0.80558	NA	1.6973	3.20894	0.528929	0.596855	NA	2.513	3.20898	0.783115	0.43356	NA	1.46161	3.20898	0.455476	0.648767	NA
ATP5A1	55031.9	58269.9	55030.1	62785.7	57779.4	0.0824852	0.0644148	1.28053	0.200358	0.382078	-5.95e-05	0.0644144	-0.000923097	0.999263	0.99999	0.190123	0.0644078	2.95186	0.0031587	0.0123337	0.190182	0.0644164	2.95239	0.00315327	0.013014	0.107637	0.0644167	1.67096	0.0947306	0.476838
ATP5A1P3	5.13569	8.06407	8.42441	12.9616	8.64644	0.666046	0.672961	0.989723	0.322309	0.529618	0.737972	0.66581	1.10838	0.267697	0.99999	1.34086	0.647062	2.07223	0.0382437	0.0952234	0.602891	0.614537	0.981049	0.326569	0.495736	0.674817	0.622278	1.08443	0.278174	NA
ATP5A1P5	0	0	0	0.395576	0.0988941	0	4.40736	0	1	NA	0	4.40736	0	1	NA	1.18202	4.40736	0.268192	0.788552	NA	1.03595	4.40746	0.235045	0.814174	NA	0.946356	4.40746	0.214717	0.829988	NA
ATP5A1P8	0.250201	2.13159	1.38332	1.728	1.37328	2.7278	1.75055	1.55826	0.119173	NA	2.08038	1.79637	1.1581	0.246823	NA	2.42633	1.77231	1.36902	0.170994	NA	0.345952	1.50345	0.230105	0.81801	NA	-0.301469	1.44839	-0.208141	0.835119	NA
ATP5B	38682.7	48249	39367.7	53135.7	44858.8	0.318852	0.0992386	3.21298	0.00131366	0.00710202	0.0253548	0.0992503	0.255463	0.798365	0.99999	0.458003	0.0992317	4.61549	3.92e-06	3.97e-05	0.432648	0.099238	4.35971	1.3e-05	0.000125748	0.139152	0.0992263	1.40237	0.160806	0.576837
ATP5C1	6459.35	6968.7	6808.26	7628.12	6966.11	0.109434	0.0797058	1.37298	0.169758	0.338757	0.0758552	0.0796814	0.951981	0.341106	0.99999	0.239705	0.079649	3.00951	0.00261667	0.0104988	0.16385	0.0796739	2.0565	0.039734	0.101482	0.13027	0.0796983	1.63454	0.102145	0.49257
ATP5C1P1	3.07196	1.05127	2.24284	2.60801	2.24352	-1.52465	1.28517	-1.18634	0.235486	NA	-0.415079	1.12242	-0.369806	0.711527	NA	-0.262866	1.11552	-0.235643	0.813709	NA	0.152214	1.15813	0.13143	0.895435	NA	1.26179	1.31647	0.958462	0.33783	NA
ATP5D	558.131	674.725	651.516	976.486	715.214	0.274444	0.457046	0.600473	0.548191	0.733268	0.223597	0.457016	0.489253	0.624662	0.99999	0.807523	0.45668	1.76825	0.0770199	0.16614	0.583926	0.456606	1.27884	0.200953	0.35162	0.533079	0.456636	1.16741	0.243047	0.67406
ATP5EP2	74.6378	82.9096	68.8089	85.2229	77.8948	0.142886	0.257112	0.555733	0.578393	0.75646	-0.125038	0.259364	-0.482095	0.629738	0.99999	0.174899	0.256654	0.681459	0.495581	0.649859	0.299937	0.259887	1.15411	0.248456	0.410881	0.0320137	0.257639	0.124258	0.901111	0.976226
ATP5F1	20531.8	21957.9	21080.2	23263.5	21708.4	0.0968308	0.0885294	1.09377	0.274056	0.474671	0.037968	0.0885256	0.428893	0.668001	0.99999	0.180056	0.0885189	2.03409	0.0419421	0.102503	0.142088	0.0885307	1.60496	0.108503	0.221696	0.083225	0.0885344	0.94003	0.347202	0.754647
ATP5F1P3	2.55177	1.02717	0.999953	2.54713	1.78151	-1.26805	1.52806	-0.829844	0.406627	NA	-1.33329	1.52421	-0.874742	0.381714	NA	0.0540491	1.3827	0.0390896	0.968819	NA	1.38734	1.53418	0.904284	0.365845	NA	1.3221	1.53801	0.859618	0.39	NA
ATP5F1P5	0.948862	1.05374	0.991393	2.08028	1.26857	0.196549	1.65515	0.11875	0.905473	NA	0.106955	1.65515	0.0646194	0.948477	NA	1.17494	1.54777	0.759115	0.447784	NA	1.06798	1.55376	0.687355	0.491859	NA	0.978387	1.55376	0.629692	0.528896	NA
ATP5F1P6	0.750604	0.358457	0.67882	0.277855	0.516434	-1.03491	3.13837	-0.329759	0.741582	NA	-0.195986	3.079	-0.0636525	0.949247	NA	-1.05034	3.13837	-0.334676	0.737869	NA	-0.854351	3.17169	-0.269368	0.787647	NA	-0.0154316	3.22936	-0.00477853	0.996187	NA
ATP5F1P7	0.968651	0.358457	1.63481	2.09471	1.26416	-1.29138	1.8404	-0.701685	0.482876	NA	0.828011	1.55516	0.532428	0.594429	NA	1.1739	1.53227	0.766115	0.443608	NA	0.345887	1.44742	0.238968	0.81113	NA	2.46528	1.75031	1.40848	0.158989	NA
ATP5G1	9220.16	10335.9	9685.19	11605.9	10211.8	0.164809	0.0923818	1.784	0.0744235	0.184478	0.0709555	0.0923833	0.768055	0.442455	0.99999	0.331874	0.0923401	3.59404	0.000325589	0.0018644	0.260918	0.0923563	2.82513	0.00472615	0.0181885	0.167065	0.0923547	1.80895	0.0704594	0.415466
ATP5G1P4	0	1.05622	0	0.381142	0.359341	2.68206	3.85385	0.695943	0.486465	NA	0	3.94301	0	1	NA	1.18201	3.94301	0.299773	0.764351	NA	1.03595	3.94309	0.262726	0.792762	NA	-1.50005	3.85393	-0.389227	0.697108	NA
ATP5G1P7	0	1.02964	0	0.658997	0.42216	2.65051	3.17686	0.834316	0.404103	NA	0	3.28214	0	1	NA	2.01434	3.23732	0.622224	0.533794	NA	1.86828	3.23737	0.577097	0.563874	NA	-0.636168	3.13059	-0.20321	0.838971	NA
ATP5G1P8	1.66731	0	1.30397	0.277855	0.812283	-3.07881	2.41831	-1.27312	0.202974	NA	-0.32514	2.23311	-0.1456	0.884237	NA	-2.13245	2.41831	-0.881791	0.37789	NA	-1.80731	2.44795	-0.738295	0.460335	NA	0.946362	2.61799	0.361484	0.717738	NA
ATP5G2	11081.7	11559	11287.3	12212	11535	0.0608235	0.0906124	0.671249	0.502062	0.697909	0.0265027	0.0905996	0.292526	0.769884	0.99999	0.139947	0.0905939	1.54478	0.122401	0.236331	0.113444	0.0906178	1.2519	0.210606	0.36363	0.0791237	0.0906306	0.873036	0.382644	0.773758
ATP5G2P1	14.2475	24.5049	17.5191	15.475	17.9366	0.774829	0.516301	1.50073	0.133425	0.284918	0.296053	0.52518	0.563717	0.572947	0.99999	0.138639	0.531782	0.260707	0.794318	0.874613	-0.157413	0.527605	-0.298355	0.765432	0.860658	-0.63619	0.518767	-1.22635	0.220067	NA
ATP5G2P2	0.359225	0.668709	0	0.791152	0.454772	1.07245	3.72299	0.288063	0.773299	NA	-0.815707	3.76345	-0.216744	0.828408	NA	1.27784	3.70333	0.345052	0.730055	NA	2.09355	3.70339	0.565305	0.571866	NA	0.205388	3.66227	0.0560821	0.955276	NA
ATP5G2P4	6.02747	4.08951	3.03641	8.42215	5.39389	-0.555488	0.883566	-0.628688	0.529553	0.71803	-1.01819	0.912577	-1.11573	0.264536	NA	0.461766	0.831236	0.555517	0.578541	0.717807	1.47996	0.903958	1.6372	0.101589	0.210582	1.01725	0.874661	1.16303	0.244819	NA
ATP5G3	13922.7	15537.9	14099.5	16626	15046.5	0.158324	0.0792448	1.99791	0.0457265	0.12725	0.0181338	0.0792557	0.228802	0.819023	0.99999	0.255854	0.0792255	3.22944	0.00124035	0.00566968	0.23772	0.0792491	2.99965	0.00270287	0.0114706	0.0975297	0.0792381	1.23084	0.218381	0.650773
ATP5H	4636.98	5422.04	4706.52	5628.29	5098.46	0.225695	0.0812734	2.77698	0.00548664	0.0232168	0.0214052	0.0813429	0.263147	0.792437	0.99999	0.2792	0.0812432	3.4366	0.00058907	0.00303514	0.257795	0.0813106	3.1705	0.00152179	0.00715862	0.0535054	0.081241	0.6586	0.510153	0.842866
ATP5HP2	3.18098	1.72245	1.68733	2.51916	2.27748	-0.833923	1.17967	-0.706909	0.479623	NA	-0.895254	1.17621	-0.761134	0.446577	NA	-0.328238	1.12464	-0.291861	0.770393	NA	0.567016	1.21489	0.466722	0.640699	NA	0.505685	1.21824	0.415093	0.678074	NA
ATP5HP4	1.34024	1.05622	1.63481	0.673431	1.17618	-0.40229	1.60314	-0.250939	0.801861	NA	0.234326	1.51531	0.154639	0.877106	NA	-1.03527	1.71402	-0.603998	0.545845	NA	-1.26959	1.70604	-0.744177	0.456769	NA	-0.632977	1.7845	-0.354708	0.722808	NA
ATP5I	5003.04	5360.19	5339.47	6047.9	5437.65	0.0995748	0.110252	0.903156	0.366443	0.575396	0.0938581	0.110218	0.85157	0.394453	0.99999	0.273415	0.110182	2.48149	0.0130836	0.0404384	0.179557	0.110198	1.62941	0.103227	0.213286	0.17384	0.110232	1.57704	0.114787	0.51605
ATP5J	6610.3	7827.23	6956.96	8733.84	7532.08	0.243891	0.104594	2.33179	0.0197117	0.0656515	0.0737735	0.10462	0.705156	0.480713	0.99999	0.401641	0.104548	3.84169	0.000122189	0.000799996	0.327867	0.104567	3.13548	0.00171575	0.00789923	0.15775	0.104541	1.50898	0.131305	0.538187
ATP5J2-PTCD1	21.9843	22.8796	17.3421	15.8754	19.5204	0.0745022	0.39795	0.187215	0.851492	0.927685	-0.331438	0.407685	-0.812976	0.416232	0.99999	-0.455311	0.414834	-1.09757	0.27239	0.430193	-0.123873	0.428058	-0.289384	0.772287	0.864992	-0.529814	0.418797	-1.26508	0.205841	NA
ATP5J2P4	0.250201	0.334355	0	0	0.146139	0.235698	4.40736	0.0534782	0.957351	NA	-0.815685	4.40736	-0.185074	0.853171	NA	-0.741521	4.40736	-0.168246	0.86639	NA	0	4.40746	0	1	NA	-0.977219	4.40746	-0.221719	0.824533	NA
ATP5J2P5	7.70724	3.16123	4.49424	6.86872	5.55786	-1.26785	0.810387	-1.5645	0.117699	0.259974	-0.742269	0.759259	-0.977622	0.328261	NA	-0.14803	0.728761	-0.203126	0.839037	0.902563	0.594238	0.774738	0.767018	0.443071	0.610493	1.11982	0.824907	1.35751	0.174618	NA
ATP5JP1	0.294818	0	0.651983	2.198	0.7862	-0.726105	2.4236	-0.299597	0.764484	NA	1.03036	2.35282	0.437926	0.66144	NA	2.76359	2.19572	1.25863	0.208165	NA	1.73323	2.11735	0.818585	0.413023	NA	3.4897	2.19574	1.58931	0.111991	NA
ATP5L	8526.61	9626.24	8768.31	10574.6	9373.93	0.175074	0.075665	2.31381	0.0206784	0.0680753	0.0403019	0.0756816	0.53252	0.594366	0.99999	0.310472	0.0756202	4.10567	4.03e-05	0.000308598	0.27017	0.0756526	3.57119	0.000355363	0.00212683	0.135398	0.0756361	1.79012	0.0734348	0.423986
ATP5LP1	4.34779	4.57096	2.20744	4.83488	3.99027	0.0607427	0.88436	0.0686855	0.94524	0.975263	-0.953431	0.962133	-0.990956	0.321707	NA	0.100672	0.881192	0.114245	0.909044	NA	1.0541	0.968507	1.08838	0.276428	NA	0.0399291	0.89129	0.0447992	0.964267	NA
ATP5LP2	0.294818	0.358457	2.05358	2.12358	1.20761	0.235685	2.18475	0.107878	0.914093	NA	2.66674	1.92959	1.38203	0.166964	NA	2.71701	1.93152	1.40667	0.159526	NA	0.0502689	1.63738	0.0307009	0.975508	NA	2.48132	1.93153	1.28464	0.198919	NA
ATP5LP3	23.2177	18.9724	20.3614	21.7906	21.0855	-0.298658	0.42197	-0.707772	0.479087	0.678658	-0.202953	0.416443	-0.48735	0.626011	0.99999	-0.102895	0.415836	-0.247442	0.804566	0.881095	0.100058	0.424399	0.235764	0.813616	0.890857	0.195763	0.429824	0.45545	0.648786	NA
ATP5LP5	0	0	0.33941	0	0.0848525	0	4.40736	0	1	NA	1.10785	4.40736	0.251364	0.801532	NA	0	4.40736	0	1	NA	-0.887624	4.40746	-0.201391	0.840393	NA	0	4.40746	0	1	NA
ATP5O	10620.4	11406.8	10844.2	12377.3	11312.2	0.102986	0.0845621	1.21788	0.22327	0.412597	0.0299959	0.0845582	0.354737	0.722787	0.99999	0.220563	0.0845326	2.60921	0.00907519	0.0297748	0.190567	0.0845585	2.25367	0.0242167	0.0685346	0.117577	0.0845624	1.39041	0.164403	0.581039
ATP5S	593.273	540.507	638.746	550.173	580.675	-0.134667	0.118469	-1.13673	0.255653	0.452012	0.107038	0.117296	0.912545	0.361482	0.99999	-0.109712	0.118353	-0.92699	0.353932	0.516531	-0.21675	0.118446	-1.82995	0.0672576	0.153313	0.0249546	0.119608	0.208637	0.834732	0.957219
ATP5SL	1842.4	2104.85	1718.97	2246.61	1978.21	0.192359	0.0941256	2.04364	0.040989	0.1171	-0.100409	0.0944061	-1.06359	0.287515	0.99999	0.285282	0.0940091	3.03462	0.00240836	0.00981025	0.385691	0.0943287	4.0888	4.34e-05	0.000352857	0.0929233	0.094048	0.988041	0.323132	0.737548
ATP6	132454	160614	169404	168736	157802	0.27811	0.482604	0.576269	0.564434	0.74573	0.354975	0.482604	0.735542	0.46201	0.99999	0.349277	0.482604	0.723734	0.469229	0.627103	-0.00569814	0.482603	-0.0118071	0.99058	0.994935	0.0711675	0.482604	0.147466	0.882765	0.971993
ATP6AP1	1861.6	1970.99	1798.75	2039.26	1917.65	0.0819711	0.083586	0.980679	0.326751	0.534739	-0.0504491	0.0836548	-0.603063	0.546467	0.99999	0.130911	0.083509	1.56763	0.116968	0.228088	0.18136	0.0837851	2.16459	0.0304193	0.0822423	0.04894	0.0837164	0.584593	0.558821	0.863617
ATP6AP1L	48.4478	30.3373	43.2611	29.7955	37.9604	-0.673811	0.33925	-1.98618	0.0470134	0.129908	-0.156869	0.326826	-0.479977	0.631244	0.99999	-0.720697	0.340137	-2.11884	0.0341037	0.0869225	-0.563828	0.344437	-1.63696	0.101639	0.210614	-0.0468859	0.356247	-0.131611	0.895292	0.974399
ATP6AP2	3356.74	3924.58	3437.56	4177.1	3723.99	0.225558	0.0862605	2.61484	0.00892686	0.0344056	0.0343154	0.0863405	0.397443	0.691041	0.99999	0.315428	0.0861951	3.65947	0.000252742	0.00149862	0.281113	0.0862726	3.25842	0.00112034	0.00555072	0.0898702	0.0861926	1.04267	0.297102	0.719462
ATP6V0A1	1220.54	1038.13	1206.09	908.915	1093.42	-0.234887	0.132071	-1.77849	0.0753226	0.186253	-0.0178602	0.131561	-0.135755	0.892015	0.99999	-0.427924	0.132448	-3.23087	0.00123413	0.00565004	-0.410064	0.132664	-3.091	0.00199482	0.00893506	-0.193037	0.133169	-1.44956	0.14718	0.561078
ATP6V0A2	2083.06	1594.9	2160.86	1574.63	1853.36	-0.385514	0.103248	-3.73385	0.000188574	0.00137268	0.0527572	0.102568	0.514365	0.606997	0.99999	-0.402926	0.103273	-3.90156	9.56e-05	0.000649755	-0.455683	0.103358	-4.4088	1.04e-05	0.000103208	-0.0174118	0.104033	-0.167367	0.867081	0.967777
ATP6V0A4	0	0.360934	0.304012	0.395576	0.265131	1.19743	4.32755	0.2767	0.782011	NA	1.10784	4.32755	0.255996	0.797954	NA	1.182	4.32755	0.273134	0.78475	NA	0.0741638	4.32765	0.0171372	0.986327	NA	-0.0154315	4.32765	-0.00356579	0.997155	NA
ATP6V0B	6020.64	7078.96	6344.52	8585.35	7007.37	0.233928	0.169309	1.38166	0.167075	0.335084	0.0758027	0.169324	0.447678	0.654385	0.99999	0.512258	0.169256	3.02654	0.00247373	0.0100348	0.436455	0.169268	2.57849	0.00992339	0.0333768	0.27833	0.169253	1.64447	0.10008	0.487319
ATP6V0C	701.223	1230.53	831.298	1415.65	1044.68	0.811721	0.37226	2.18053	0.0292185	0.0900356	0.245568	0.372573	0.659113	0.509823	0.99999	1.01365	0.372156	2.72372	0.00645508	0.0224455	0.768081	0.372066	2.06437	0.0389826	0.0999895	0.201927	0.371752	0.543178	0.587007	0.874778
ATP6V0D1	1233.32	1416.76	1156.38	1518.22	1331.17	0.199485	0.126676	1.57477	0.11531	0.256039	-0.0936545	0.126986	-0.737516	0.460809	0.99999	0.297449	0.126541	2.35061	0.0187428	0.0539042	0.391104	0.126884	3.08236	0.00205366	0.00915956	0.097964	0.126574	0.773967	0.43895	0.805109
ATP6V0D2	2.19254	1.07785	3.21711	1.86016	2.08692	-1.0214	1.69324	-0.60322	0.546362	NA	0.57652	1.54766	0.372512	0.709512	NA	-0.253137	1.60692	-0.157529	0.874828	NA	-0.829657	1.58332	-0.524	0.600279	NA	0.768262	1.7259	0.445137	0.656221	NA
ATP6V0E1	2586.5	2436.32	2610.56	2700	2583.34	-0.0860189	0.0977381	-0.880096	0.378807	0.587751	0.0135678	0.0975506	0.139084	0.889383	0.99999	0.0625335	0.0975872	0.640796	0.521655	0.67083	0.0489658	0.0976953	0.501209	0.616224	0.756943	0.148552	0.0978825	1.51766	0.1291	0.537618
ATP6V0E1P3	0	1.0828	0	0.791152	0.468488	2.71536	4.29819	0.631745	0.527553	NA	0	4.38012	0	1	NA	2.24691	4.32812	0.519142	0.603661	NA	2.10088	4.32822	0.485391	0.627399	NA	-0.468451	4.24529	-0.110346	0.912135	NA
ATP6V0E2	157.69	199.886	185.327	236.954	194.964	0.343969	0.211581	1.62571	0.104012	0.237234	0.231159	0.211728	1.09178	0.274931	0.99999	0.584959	0.210232	2.78245	0.00539503	0.0192464	0.3538	0.209638	1.68767	0.0914749	0.194497	0.24099	0.20949	1.15036	0.249994	0.680692
ATP6V0E2-AS1	35.067	16.143	36.5779	25.2178	28.2514	-1.13331	0.393184	-2.88238	0.00394687	0.0176724	0.0429556	0.358001	0.119987	0.904493	0.99999	-0.493859	0.371705	-1.32863	0.18397	0.322517	-0.536814	0.373353	-1.43782	0.150485	0.283882	0.639447	0.407212	1.5703	0.116344	0.518615
ATP6V1A	2415.13	3343.84	2364.75	3104.29	2807	0.468895	0.129287	3.62676	0.000286997	0.00197449	-0.0307119	0.129566	-0.237037	0.812628	0.99999	0.361205	0.129353	2.79239	0.00523197	0.0187741	0.391916	0.129474	3.02699	0.00247002	0.0106484	-0.10769	0.129195	-0.833546	0.404537	0.785657
ATP6V1B1	0	0	0	0.277855	0.0694637	0	4.40736	0	1	NA	0	4.40736	0	1	NA	1.18202	4.40736	0.268192	0.788552	NA	1.03595	4.40746	0.235045	0.814174	NA	0.946356	4.40746	0.214717	0.829988	NA
ATP6V1B1-AS1	2.02654	1.08032	0.34797	1.14343	1.14956	-0.887709	2.05803	-0.431339	0.666222	NA	-2.4841	2.22294	-1.11749	0.263787	NA	-0.832319	2.05091	-0.40583	0.684868	NA	1.65178	2.29755	0.718931	0.472183	NA	0.0553902	2.1384	0.0259026	0.979335	NA
ATP6V1B2	2206.97	2486.17	2279.99	2551.72	2381.21	0.171761	0.101483	1.69251	0.0905495	0.21466	0.0469611	0.10152	0.462579	0.643666	0.99999	0.21029	0.101444	2.07296	0.0381759	0.0951003	0.163329	0.101531	1.60865	0.107692	0.220342	0.0385294	0.101494	0.379621	0.704227	0.920159
ATP6V1C1	2084.82	2103.66	2090.87	1955.49	2058.71	0.0122888	0.0869448	0.14134	0.887601	0.947493	0.00390632	0.0868371	0.0449845	0.96412	0.99999	-0.0930235	0.0870932	-1.06809	0.285479	0.443948	-0.0969298	0.0872568	-1.11086	0.26663	0.431141	-0.105312	0.087364	-1.20544	0.228033	0.662624
ATP6V1C2	16.2046	14.8297	17.1174	15.1082	15.815	-0.13249	0.511465	-0.259041	0.795604	0.897012	0.0693255	0.502576	0.13794	0.890287	0.99999	-0.0708639	0.50912	-0.139189	0.889301	0.93355	-0.140189	0.511037	-0.274323	0.783836	0.872478	0.0616266	0.519782	0.118562	0.905622	NA
ATP6V1D	570.702	711.375	587.677	732.143	650.474	0.316734	0.110383	2.86942	0.00411227	0.018262	0.0414719	0.111024	0.373541	0.708746	0.99999	0.355656	0.110246	3.22602	0.00125525	0.00572861	0.314184	0.110587	2.84106	0.00449644	0.0174368	0.0389221	0.109944	0.354019	0.723325	0.924608
ATP6V1E1	3710.57	5129.23	3687.91	5157.74	4421.36	0.467098	0.113359	4.12053	3.78e-05	0.000335933	-0.00884224	0.113552	-0.0778692	0.937932	0.99999	0.474709	0.113356	4.18778	2.82e-05	0.000225247	0.483551	0.113433	4.26288	2.02e-05	0.000184092	0.00761107	0.113239	0.0672125	0.946413	0.98953
ATP6V1E1P1	0.609426	0	0	0	0.152357	-1.64677	4.36681	-0.377111	0.706091	NA	-1.73637	4.36681	-0.397629	0.690904	NA	-1.66221	4.36681	-0.380645	0.703466	NA	0	4.40746	0	1	NA	0	4.40746	0	1	NA
ATP6V1E2	189.241	172.933	190.915	178.407	182.874	-0.131979	0.163547	-0.806979	0.419678	0.627182	0.0104438	0.161624	0.0646177	0.948478	0.99999	-0.0890496	0.163096	-0.545995	0.585069	0.723039	-0.0994934	0.164037	-0.606531	0.544162	0.697455	0.042929	0.165931	0.258716	0.795854	0.945201
ATP6V1F	2032.41	2371.7	2110.98	2478.81	2248.47	0.222968	0.109004	2.0455	0.0408053	0.116686	0.0544645	0.109085	0.499285	0.617578	0.99999	0.286066	0.108943	2.62583	0.00864371	0.0285888	0.231602	0.109023	2.12433	0.0336424	0.089282	0.0630985	0.108942	0.579191	0.56246	0.865622
ATP6V1G1	4634.15	5331.8	4754.04	5660.23	5095.06	0.201959	0.082041	2.46169	0.0138284	0.0493594	0.0364359	0.082087	0.44387	0.657137	0.99999	0.288163	0.0819925	3.51451	0.000440568	0.00240125	0.251727	0.0820501	3.06797	0.00215516	0.00949686	0.0862039	0.082004	1.05122	0.29316	0.717181
ATP6V1G2-DDX39B	2.61617	1.39058	3.88622	2.25485	2.53695	-0.860321	1.34987	-0.637336	0.523906	NA	0.621836	1.21457	0.51198	0.608665	NA	-0.1363	1.27021	-0.107305	0.914547	NA	-0.758136	1.24253	-0.610155	0.541759	NA	0.724021	1.37508	0.52653	0.59852	NA
ATP6V1H	810.747	885.318	799.734	883.136	844.734	0.125651	0.0863671	1.45485	0.145711	0.304155	-0.021539	0.0865646	-0.24882	0.8035	0.99999	0.120937	0.0863637	1.40032	0.161417	0.292752	0.142476	0.0868841	1.63984	0.101038	0.209588	-0.00471415	0.0866873	-0.0543811	0.956632	0.992007
ATP7A	422.35	392.08	422.536	373.798	402.691	-0.110095	0.135128	-0.81475	0.415216	0.622598	-0.000903662	0.134241	-0.00673165	0.994629	0.99999	-0.178919	0.135438	-1.32105	0.186486	0.32588	-0.178016	0.135985	-1.30909	0.190505	0.338862	-0.0688242	0.13686	-0.50288	0.615049	0.884978
ATP7B	192.259	269.525	172.699	268.557	225.76	0.492182	0.158428	3.10665	0.00189219	0.00961302	-0.151805	0.162394	-0.934798	0.349893	0.99999	0.488785	0.158414	3.08548	0.00203221	0.00853575	0.64059	0.160696	3.98634	6.71e-05	0.000510455	-0.00339725	0.156688	-0.0216817	0.982702	0.995834
ATP8	10538.6	11004.9	13289.4	10148.2	11245.3	0.0624283	0.339569	0.183846	0.854134	0.929366	0.334546	0.339547	0.985271	0.324491	0.99999	-0.0545444	0.339577	-0.160625	0.872389	0.922939	-0.389091	0.339566	-1.14585	0.251858	0.414578	-0.116973	0.339587	-0.344456	0.730504	0.926674
ATP8A1	582.354	502.644	567.441	486.772	534.803	-0.210598	0.115601	-1.82176	0.0684909	0.173775	-0.0348502	0.114544	-0.304252	0.760936	0.99999	-0.254343	0.11577	-2.19697	0.0280225	0.0741669	-0.219492	0.116356	-1.88639	0.0592423	0.138742	-0.043744	0.117397	-0.372617	0.709434	0.92123
ATP8A2	5.50728	4.11609	5.80792	4.37932	4.95265	-0.418098	0.993438	-0.42086	0.673857	0.822995	0.0752389	0.963547	0.0780854	0.93776	NA	-0.367521	0.98983	-0.371297	0.710416	0.817671	-0.44276	0.99241	-0.446146	0.655492	0.785567	0.0505771	1.02146	0.0495147	0.960509	NA
ATP8A2P3	0	1.79476	0.304012	0.381142	0.619979	3.44388	2.86616	1.20157	0.229531	NA	1.10786	3.03218	0.365368	0.714837	NA	1.18202	3.03218	0.389827	0.696664	NA	0.0741641	3.03221	0.0244588	0.980487	NA	-2.26185	2.86619	-0.78915	0.430024	NA
ATP8B1	5.73265	3.51721	7.38535	4.18629	5.20538	-0.722356	0.850839	-0.848992	0.395886	0.605135	0.341359	0.78071	0.437242	0.661936	NA	-0.430598	0.827211	-0.520542	0.602686	0.737558	-0.771957	0.818795	-0.942796	0.345785	0.514185	0.291758	0.885915	0.329329	0.741907	NA
ATP8B2	11.6089	7.29648	6.93975	11.2327	9.26945	-0.670244	0.579131	-1.15733	0.247139	0.440811	-0.752337	0.578682	-1.30009	0.193571	0.99999	-0.050685	0.547789	-0.0925265	0.92628	0.958115	0.701652	0.588099	1.19308	0.232836	0.391925	0.619559	0.588541	1.0527	0.292477	NA
ATP8B3	192.057	123.4	149.878	127.644	148.245	-0.638517	0.262957	-2.42822	0.015173	0.0531827	-0.359498	0.260413	-1.38049	0.167435	0.99999	-0.595318	0.262595	-2.26706	0.0233869	0.0642571	-0.23582	0.265121	-0.88948	0.373745	0.543397	0.0431997	0.26762	0.161422	0.871761	0.969247
ATP8B4	1322.23	1025.57	1640.4	952.162	1235.09	-0.366989	0.116549	-3.14879	0.0016395	0.00854681	0.311016	0.115282	2.69786	0.00697862	0.361367	-0.472809	0.116777	-4.04884	5.15e-05	0.0003817	-0.783825	0.116543	-6.72563	1.75e-11	6.7e-10	-0.105821	0.117797	-0.898335	0.369007	0.766351
ATP8B5P	2.30889	2.44432	4.54676	1.81686	2.77921	0.0714549	1.07349	0.0665634	0.946929	NA	0.970073	1.00228	0.967864	0.333112	NA	-0.405315	1.12427	-0.360514	0.718463	NA	-1.37539	1.07151	-1.28359	0.199284	NA	-0.47677	1.1384	-0.418809	0.675356	NA
ATP9A	0.359225	1.00306	1.99135	0.277855	0.907872	1.6691	2.24507	0.743452	0.457208	NA	2.63348	2.16076	1.21877	0.222931	NA	0.220253	2.38972	0.092167	0.926565	NA	-2.41322	2.16078	-1.11683	0.264067	NA	-1.44885	2.24508	-0.645342	0.518705	NA
ATP9B	1036.49	1040.57	1045.28	1008.02	1032.59	0.00581579	0.0817209	0.0711664	0.943265	0.974204	0.011816	0.0814478	0.145075	0.884652	0.99999	-0.0388253	0.081839	-0.474411	0.635207	0.762944	-0.0506414	0.082174	-0.61627	0.537716	0.692341	-0.0446411	0.0824447	-0.541467	0.588186	0.87495
ATPAF1	1466.09	1316.51	1413.59	1391.93	1397.03	-0.156428	0.115426	-1.35523	0.175345	0.34712	-0.053586	0.115127	-0.46545	0.641609	0.99999	-0.0768618	0.115295	-0.666655	0.504993	0.657731	-0.0232758	0.115552	-0.201431	0.840362	0.906442	0.0795667	0.11585	0.686809	0.492203	0.833826
ATPAF2	316.076	485.552	289.449	491.063	395.535	0.62244	0.129284	4.81452	1.48e-06	1.85e-05	-0.125432	0.132609	-0.945873	0.344213	0.99999	0.63523	0.129214	4.9161	8.83e-07	1.07e-05	0.760661	0.130743	5.81797	5.96e-09	1.36e-07	0.0127902	0.127369	0.100418	0.920012	0.98122
ATPIF1	1841.28	2803.79	2077.27	3833.21	2638.88	0.606916	0.427163	1.4208	0.155374	0.318172	0.17414	0.427246	0.407587	0.683577	0.99999	1.05806	0.427082	2.47743	0.0132332	0.0408041	0.883925	0.42707	2.06974	0.0384767	0.0988988	0.451149	0.426988	1.05659	0.290701	0.716018
ATR	2830.33	2741.47	2822.27	2581.09	2743.79	-0.0466204	0.0836259	-0.557488	0.577194	0.755612	-0.00449927	0.0834881	-0.0538912	0.957022	0.99999	-0.133808	0.0837236	-1.59821	0.109995	0.217433	-0.129309	0.0838571	-1.54202	0.12307	0.24446	-0.0871878	0.0839943	-1.03802	0.29926	0.722057
ATRAID	994.269	1060.29	999.105	1186.93	1060.15	0.0935163	0.137697	0.679143	0.497047	0.693799	0.00695857	0.137695	0.0505363	0.959695	0.99999	0.254791	0.137431	1.85396	0.0637455	0.143374	0.247833	0.137643	1.80055	0.0717742	0.161612	0.161275	0.137646	1.17167	0.241331	0.672241
ATRIP	703.562	682.88	704.528	636.039	681.753	-0.0439149	0.112664	-0.389786	0.696695	0.837499	0.00136194	0.112243	0.0121338	0.990319	0.99999	-0.14822	0.113004	-1.31163	0.189646	0.329951	-0.149582	0.11339	-1.31918	0.187108	0.334358	-0.104305	0.113807	-0.916509	0.3594	0.761002
ATRN	3029.26	2619.28	2989.9	2487.66	2781.52	-0.209939	0.126647	-1.65767	0.0973836	0.226442	-0.0189454	0.126453	-0.149822	0.880905	0.99999	-0.283684	0.126705	-2.23894	0.0251599	0.0680229	-0.264738	0.126796	-2.08792	0.0368055	0.0956564	-0.0737449	0.126989	-0.580719	0.56143	0.865478
ATRNL1	0.609426	0.358457	0	0.55571	0.380898	-0.680298	3.33862	-0.203766	0.838536	NA	-1.73168	3.33862	-0.518683	0.603982	NA	-0.0488875	3.31627	-0.0147417	0.988238	NA	1.6828	3.36931	0.499449	0.617463	NA	0.63141	3.36931	0.1874	0.851347	NA
ATRX	4791.79	4622.25	4955.23	3848.33	4554.4	-0.051958	0.117877	-0.440782	0.659371	0.813092	0.0484955	0.117795	0.411695	0.680563	0.99999	-0.315616	0.118012	-2.67445	0.00748516	0.0253791	-0.364111	0.118045	-3.08451	0.00203886	0.00911288	-0.263658	0.118127	-2.23199	0.0256159	0.250707
ATXN1	896.227	884.126	822.939	790.953	848.561	-0.0195188	0.11623	-0.167932	0.866637	0.936572	-0.122756	0.116267	-1.05581	0.291057	0.99999	-0.182651	0.116647	-1.56585	0.117384	0.228657	-0.0598959	0.117232	-0.510917	0.609409	0.750847	-0.163133	0.117196	-1.39197	0.163932	0.580644
ATXN10	8273.89	8664.16	8830.62	9616.94	8846.4	0.0664493	0.111369	0.596658	0.550736	0.735203	0.0939094	0.11134	0.843448	0.398978	0.99999	0.216806	0.111332	1.94739	0.0514881	0.121101	0.122897	0.111341	1.10379	0.269686	0.434601	0.150357	0.11137	1.35006	0.176996	0.596219
ATXN1L	2001.18	2897.24	1706.9	2326.61	2232.98	0.533875	0.105429	5.06381	4.11e-07	5.84e-06	-0.22954	0.106141	-2.1626	0.0305721	0.815664	0.216582	0.105723	2.04858	0.0405031	0.0995325	0.446122	0.106146	4.20289	2.64e-05	0.000230527	-0.317293	0.105435	-3.00938	0.00261784	0.0706344
ATXN2	1762.81	1283.02	1614.19	1123.83	1445.96	-0.458934	0.0927567	-4.94772	7.51e-07	1.01e-05	-0.127377	0.091978	-1.38487	0.166094	0.99999	-0.649619	0.0931815	-6.97154	3.13e-12	1.2e-10	-0.522242	0.0935607	-5.58185	2.38e-08	4.72e-07	-0.190685	0.0943264	-2.02154	0.0432235	0.3296
ATXN2L	6831.85	5830.93	5977.54	5284.51	5981.21	-0.228708	0.0663553	-3.44671	0.000567453	0.00350357	-0.192913	0.0662775	-2.91069	0.00360637	0.243501	-0.371145	0.0664527	-5.58511	2.34e-08	4.17e-07	-0.178232	0.0666279	-2.67504	0.00747199	0.0263681	-0.142438	0.0667053	-2.13533	0.0327342	0.287323
ATXN3	1408.06	1373.99	1441.81	1277.54	1375.35	-0.0361089	0.0962473	-0.375168	0.707535	0.844943	0.0334619	0.0959604	0.348705	0.727311	0.99999	-0.140331	0.0964487	-1.45498	0.145675	0.269858	-0.173793	0.0966171	-1.79878	0.0720539	0.162085	-0.104222	0.0969021	-1.07554	0.282134	0.709349
ATXN7	1279.89	1331.89	1197.78	946.073	1188.91	0.0573048	0.120049	0.477346	0.633116	0.794932	-0.0952933	0.120153	-0.793099	0.42772	0.99999	-0.433621	0.120967	-3.58462	0.000337575	0.00192107	-0.338328	0.121316	-2.78881	0.00529017	0.0199364	-0.490926	0.121213	-4.05011	5.12e-05	0.00432451
ATXN7L1	565.728	492.656	573.322	454.441	521.536	-0.200437	0.117972	-1.69902	0.0893159	0.21237	0.0193128	0.116756	0.165411	0.86862	0.99999	-0.319955	0.118487	-2.70034	0.00692678	0.0238154	-0.339268	0.118882	-2.85381	0.00431984	0.0168855	-0.119518	0.120077	-0.995348	0.319567	0.735753
ATXN7L2	353.442	376.831	355.07	342.944	357.072	0.0922179	0.116125	0.794129	0.42712	0.633299	0.00491639	0.116115	0.0423406	0.966227	0.99999	-0.0486837	0.116924	-0.416369	0.67714	0.794743	-0.0536001	0.117661	-0.455546	0.648717	0.780631	-0.140902	0.11767	-1.19743	0.23114	0.66447
ATXN7L3	2947.81	2024.56	2606.44	1848.56	2356.84	-0.54274	0.105266	-5.15587	2.52e-07	3.75e-06	-0.178148	0.104803	-1.69983	0.089163	0.99999	-0.672982	0.105427	-6.3834	1.73e-10	4.73e-09	-0.494834	0.10567	-4.68283	2.83e-06	3.32e-05	-0.130242	0.106129	-1.2272	0.219746	0.652878
ATXN7L3B	3769.54	2197.32	3845.23	2525.66	3084.44	-0.779111	0.126632	-6.15256	7.62e-10	1.81e-08	0.0284213	0.126023	0.225525	0.821571	0.99999	-0.578361	0.126461	-4.57342	4.8e-06	4.73e-05	-0.606782	0.126511	-4.79629	1.62e-06	2.03e-05	0.20075	0.127118	1.57924	0.11428	0.515408
ATXN8OS	0.795221	0.71939	0.643422	0.658997	0.704258	-0.225987	2.00481	-0.112722	0.910251	NA	-0.353686	2.01167	-0.175817	0.860437	NA	-0.307505	2.01691	-0.152463	0.878821	NA	0.0461812	2.09173	0.022078	0.982386	NA	-0.0815182	2.08514	-0.0390949	0.968815	NA
AUH	1236.37	1487.36	1142.08	1293.28	1289.77	0.266082	0.0840064	3.1674	0.00153807	0.00809596	-0.114274	0.0846596	-1.3498	0.177079	0.99999	0.0652103	0.0844336	0.772327	0.439921	0.599707	0.179484	0.0850002	2.11157	0.034723	0.0914893	-0.200872	0.0843496	-2.38142	0.017246	0.205222
AUNIP	846.408	945.094	818.413	924.239	883.538	0.158275	0.13358	1.18487	0.236069	0.428574	-0.048959	0.133829	-0.365834	0.714489	0.99999	0.128591	0.133637	0.962244	0.335927	0.497914	0.17755	0.134013	1.32488	0.185212	0.331734	-0.0296837	0.133764	-0.22191	0.824384	0.954047
AUP1	4149.55	4622.1	4132.11	4719.84	4405.9	0.155827	0.109673	1.42084	0.155364	0.318172	-0.00592285	0.109711	-0.0539861	0.956946	0.99999	0.185752	0.109658	1.69392	0.0902813	0.187353	0.191675	0.109728	1.74682	0.0806694	0.176999	0.0299246	0.10969	0.27281	0.784999	0.941714
AURKA	5346.35	3620.16	5043.24	3416.67	4356.6	-0.562794	0.127085	-4.42848	9.49e-06	9.81e-05	-0.0844269	0.126827	-0.665685	0.505612	0.99999	-0.646156	0.127133	-5.08253	3.72e-07	4.91e-06	-0.561729	0.127208	-4.41584	1.01e-05	0.000100109	-0.0833615	0.127465	-0.653994	0.513116	0.843696
AURKAIP1	1175.44	1615.6	1535.8	2483.4	1702.56	0.459102	0.523226	0.877444	0.380246	0.589275	0.385917	0.523222	0.737579	0.460771	0.99999	1.07929	0.523075	2.06336	0.0390784	0.0968399	0.693376	0.522993	1.32578	0.184912	0.331278	0.620191	0.522998	1.18584	0.235686	0.668377
AURKB	1567.29	1153.18	1556.05	1202.65	1369.79	-0.443338	0.15729	-2.8186	0.00482332	0.0209475	-0.0109788	0.156678	-0.0700721	0.944136	0.99999	-0.383452	0.157207	-2.43915	0.0147219	0.0443799	-0.372474	0.157341	-2.3673	0.0179186	0.0537303	0.0598853	0.15795	0.37914	0.704584	0.920159
AURKC	0.71845	1.02717	0	0.381142	0.531689	0.57637	2.99337	0.192549	0.847313	NA	-1.92555	3.10468	-0.620209	0.53512	NA	-0.889593	3.10468	-0.286533	0.77447	NA	1.03596	3.18176	0.325592	0.744733	NA	-1.46596	3.07325	-0.477008	0.633357	NA
AUTS2	0.795221	2.77868	0	3.51688	1.7727	1.73468	1.66197	1.04375	0.296601	NA	-2.20058	1.97162	-1.11613	0.264366	NA	2.03896	1.64667	1.23823	0.215631	NA	4.23954	1.8322	2.31391	0.0206725	NA	0.304278	1.49392	0.203677	0.838606	NA
AVEN	583.424	817.86	609.626	892.504	725.853	0.487333	0.14543	3.35099	0.00080523	0.00468602	0.0640062	0.14623	0.437708	0.661598	0.99999	0.612527	0.145172	4.21933	2.45e-05	0.000199068	0.548521	0.145359	3.77356	0.000160935	0.00107803	0.125193	0.144553	0.866071	0.386451	0.775569
AVIL	8.72041	34.7451	7.71504	30.9412	20.5304	1.98663	0.574324	3.45907	0.00054205	0.00337419	-0.197652	0.631312	-0.313081	0.754219	0.99999	1.80716	0.576684	3.13371	0.00172609	0.00745218	2.00481	0.592797	3.38196	0.000719716	0.00383736	-0.179464	0.531697	-0.337531	0.735717	NA
AVL9	3133.08	2385.11	2898.13	2168.08	2646.1	-0.394082	0.0836834	-4.7092	2.49e-06	2.96e-05	-0.112768	0.0832687	-1.35426	0.175652	0.99999	-0.531879	0.0838643	-6.34214	2.27e-10	6.1e-09	-0.419111	0.0840866	-4.98428	6.22e-07	8.68e-06	-0.137797	0.0844973	-1.63079	0.102935	0.49418
AVP	0.359225	0	0	0	0.0898062	-0.72608	4.40736	-0.164743	0.869146	NA	-0.815676	4.40736	-0.185071	0.853173	NA	-0.741512	4.40736	-0.168244	0.866391	NA	0	4.40746	0	1	NA	0	4.40746	0	1	NA
AVPI1	76.378	65.1283	91.2701	107.429	85.0513	-0.23095	0.276651	-0.834805	0.403827	0.612729	0.255078	0.2699	0.945084	0.344616	0.99999	0.492	0.26849	1.83247	0.0668809	0.148922	0.236922	0.267308	0.886324	0.375443	0.545273	0.72295	0.274123	2.63732	0.00835645	0.138434
AVPR1A	8.01681	7.35707	4.54676	3.25257	5.7933	-0.102312	0.722332	-0.141641	0.887363	0.947409	-0.788215	0.756686	-1.04167	0.297566	NA	-1.32095	0.806648	-1.63757	0.101511	0.204958	-0.532732	0.849661	-0.626994	0.530663	0.686436	-1.21863	0.819216	-1.48756	0.136866	NA
AVPR1B	0	0	0.643422	0.55571	0.299783	0	4.17373	0	1	NA	1.9718	4.13496	0.476861	0.633461	NA	1.81149	4.15728	0.435739	0.663026	NA	-0.160313	4.11844	-0.0389257	0.96895	NA	1.57584	4.15737	0.379049	0.704652	NA
AVPR2	2.10331	0.721867	0.643422	1.43572	1.22608	-1.55992	1.63405	-0.954635	0.339762	NA	-1.68072	1.64084	-1.0243	0.305692	NA	-0.569632	1.4678	-0.388085	0.697953	NA	1.11109	1.70536	0.651526	0.514707	NA	0.990291	1.69883	0.582925	0.559944	NA
AWAT2	0.359225	0	0	0	0.0898062	-0.72608	4.40736	-0.164743	0.869146	NA	-0.815676	4.40736	-0.185071	0.853173	NA	-0.741512	4.40736	-0.168244	0.866391	NA	0	4.40746	0	1	NA	0	4.40746	0	1	NA
AXDND1	6.44377	6.94545	7.26204	6.2697	6.73024	0.129311	0.781399	0.165487	0.868561	0.937595	0.187778	0.774854	0.242341	0.808516	NA	-0.0300724	0.78866	-0.038131	0.969583	0.981734	-0.217851	0.786701	-0.276917	0.781844	0.871184	-0.159384	0.793149	-0.200951	0.840737	NA
AXIN1	946.933	766.151	929.062	745.535	846.92	-0.303883	0.133036	-2.28421	0.0223595	0.0723139	-0.0268348	0.132232	-0.202937	0.839184	0.99999	-0.344055	0.133132	-2.58432	0.00975718	0.0316312	-0.317221	0.133426	-2.3775	0.0174307	0.0525672	-0.0401728	0.134224	-0.299297	0.764713	0.936381
AXIN2	8.84419	15.7505	10.2533	18.3482	13.2991	0.834592	0.477287	1.74862	0.0803575	0.195638	0.210439	0.498571	0.422084	0.672964	0.99999	1.05816	0.469913	2.25181	0.0243343	0.066217	0.847716	0.466731	1.81628	0.0693267	0.157208	0.223564	0.443923	0.50361	0.614536	NA
AXL	2.93068	4.14515	4.33922	2.15156	3.39165	0.466353	1.28263	0.363591	0.716163	NA	0.523625	1.27603	0.410356	0.681545	NA	-0.43189	1.33967	-0.322386	0.74716	NA	-0.955515	1.32147	-0.723071	0.469636	NA	-0.898243	1.32785	-0.676466	0.498745	NA
AZI2	2311.3	2258.15	2699.96	2367.01	2409.1	-0.0344987	0.0884108	-0.390209	0.696382	0.837384	0.223614	0.0880193	2.54051	0.0110691	0.477951	0.033816	0.0883246	0.38286	0.701823	0.812101	-0.189798	0.0882328	-2.1511	0.0314682	0.0845932	0.0683147	0.0886234	0.770843	0.4408	0.805656
AZIN1	6592.97	5685.39	6203.7	4696.29	5794.59	-0.213761	0.133693	-1.59889	0.109845	0.247049	-0.0877887	0.133627	-0.656969	0.511201	0.99999	-0.488916	0.133795	-3.65423	0.000257954	0.00152583	-0.401128	0.133853	-2.99677	0.00272858	0.0115331	-0.275155	0.13392	-2.05463	0.0399147	0.314654
AZIN1-AS1	13.0259	36.5862	13.4973	34.2213	24.3327	1.46989	0.470379	3.12491	0.00177858	0.00913682	0.0295889	0.502181	0.0589207	0.953015	0.99999	1.35439	0.472052	2.86914	0.00411586	0.0154083	1.3248	0.476104	2.78258	0.00539288	0.0202715	-0.115506	0.442431	-0.261073	0.794037	0.943889
AZIN2	18.6744	32.1358	15.0271	31.8551	24.4231	0.778908	0.416077	1.87203	0.0612022	0.159965	-0.314258	0.442657	-0.709937	0.477743	0.99999	0.756548	0.416354	1.81708	0.0692051	0.15294	1.07081	0.43093	2.48488	0.0129597	0.0414918	-0.0223602	0.403577	-0.0554051	0.955816	0.991736
AZU1	1366.87	1445.94	2429.48	2329.79	1893.02	0.0813187	0.429616	0.189282	0.849872	0.926855	0.829904	0.429357	1.9329	0.0532485	0.99999	0.769391	0.429393	1.79181	0.0731629	0.159623	-0.0605124	0.429188	-0.140993	0.887876	0.937515	0.688073	0.429447	1.60223	0.109105	0.506369
B2M	35474	42406.4	37127	44370.8	39844.5	0.257545	0.0745815	3.4532	0.00055397	0.00344133	0.065723	0.0745901	0.881121	0.378252	0.99999	0.322874	0.0745765	4.32944	1.49e-05	0.000129383	0.257151	0.0745821	3.4479	0.000564969	0.00313088	0.0653293	0.0745735	0.876039	0.381009	0.773437
B3GALNT1	1.32788	2.44184	1.02679	1.21471	1.5028	0.954186	1.47794	0.645617	0.518527	NA	-0.324584	1.60209	-0.202601	0.839447	NA	0.0216995	1.56539	0.013862	0.98894	NA	0.346284	1.62456	0.213156	0.831205	NA	-0.932486	1.50227	-0.620718	0.534785	NA
B3GALNT2	2894.41	2699.75	2800.07	2677.1	2767.83	-0.10074	0.0824039	-1.22251	0.221514	0.410125	-0.0476445	0.0822504	-0.579261	0.562413	0.99999	-0.111975	0.0824152	-1.35867	0.17425	0.309425	-0.0643309	0.0825917	-0.778902	0.436037	0.603878	-0.0112356	0.0827445	-0.135786	0.89199	0.973175
B3GALNT2P1	0	0.695288	0.34797	0.833565	0.469206	2.08209	3.18986	0.65272	0.513937	NA	1.10785	3.24246	0.341671	0.732599	NA	2.39525	3.15721	0.75866	0.448056	NA	1.28739	3.15725	0.407757	0.683452	NA	0.313158	3.10321	0.100914	0.919619	NA
B3GALT4	5.00184	3.49064	2.89482	4.52815	3.97886	-0.517668	0.934585	-0.553901	0.579646	0.75745	-0.77525	0.94829	-0.817524	0.413629	NA	-0.192737	0.911081	-0.211547	0.83246	NA	0.582513	0.969718	0.600703	0.548038	NA	0.324931	0.95632	0.339772	0.734028	NA
B3GALT5	0.250201	0	0	0	0.0625503	-0.72608	4.40736	-0.164743	0.869146	NA	-0.815676	4.40736	-0.185071	0.853173	NA	-0.741512	4.40736	-0.168244	0.866391	NA	0	4.40746	0	1	NA	0	4.40746	0	1	NA
B3GALT6	721.751	389.419	800.367	476.197	596.934	-0.889885	0.124091	-7.17122	7.43e-13	2.88e-11	0.149044	0.11992	1.24286	0.21392	0.99999	-0.59979	0.122684	-4.88889	1.01e-06	1.21e-05	-0.748834	0.122653	-6.10532	1.03e-09	2.87e-08	0.290095	0.126734	2.28901	0.0220789	0.232111
B3GAT2	0.948862	0.334355	0.304012	0.277855	0.466271	-1.31376	2.78296	-0.472074	0.636874	NA	-1.40336	2.78296	-0.504269	0.614073	NA	-1.3292	2.78296	-0.477619	0.632921	NA	0.0741641	2.90972	0.0254884	0.979665	NA	-0.0154316	2.90972	-0.00530346	0.995768	NA
B3GAT3	380.124	417.22	367.562	435.067	399.993	0.136032	0.139404	0.975809	0.329159	0.537497	-0.0476622	0.139831	-0.340855	0.733213	0.99999	0.193102	0.139142	1.3878	0.165198	0.297665	0.240764	0.139949	1.72037	0.085365	0.184738	0.0570699	0.139522	0.40904	0.68251	0.910219
B3GAT3P1	0.654043	0.692811	0	0	0.336714	0.11	3.4022	0.032332	0.974207	NA	-1.82143	3.45107	-0.527787	0.597647	NA	-1.74726	3.45107	-0.506296	0.612649	NA	0	3.51089	0	1	NA	-1.85726	3.46286	-0.536338	0.591725	NA
B3GLCT	673.5	760.825	771.486	741.865	736.919	0.176331	0.147945	1.19187	0.233313	0.425148	0.196121	0.147711	1.32774	0.184264	0.99999	0.142632	0.148018	0.963616	0.335239	0.497146	-0.0534887	0.147888	-0.361684	0.717588	0.828918	-0.0336985	0.148122	-0.227505	0.820031	0.952812
B3GNT2	1209.74	1473.23	1101.03	1403.12	1296.78	0.283872	0.100962	2.81166	0.00492865	0.0213196	-0.136359	0.101596	-1.34217	0.17954	0.99999	0.214425	0.10108	2.12134	0.0338935	0.0864833	0.350784	0.101609	3.45229	0.000555843	0.00308441	-0.0694475	0.100976	-0.687765	0.491601	0.833391
B3GNT3	0.654043	0	0.33941	0.277855	0.317827	-1.73266	3.50895	-0.493782	0.62146	NA	-0.86046	3.50895	-0.245219	0.806287	NA	-0.786296	3.50895	-0.224083	0.822693	NA	0.074164	3.56787	0.0207866	0.983416	NA	0.946359	3.56787	0.265245	0.790821	NA
B3GNT4	2.35351	2.46347	1.98279	1.55344	2.0883	0.0620011	1.14551	0.0541252	0.956835	NA	-0.251583	1.16708	-0.215565	0.829327	NA	-0.696682	1.22946	-0.566657	0.570947	NA	-0.445099	1.2628	-0.352469	0.724487	NA	-0.758683	1.24289	-0.610416	0.541586	NA
B3GNT5	1174.74	1499.09	996.025	1402.03	1267.97	0.351021	0.144657	2.42658	0.0152419	0.053338	-0.238843	0.145356	-1.64316	0.100349	0.99999	0.253673	0.144774	1.7522	0.079739	0.170728	0.492516	0.145316	3.38928	0.000700761	0.00374852	-0.0973479	0.144617	-0.673145	0.500855	0.838471
B3GNT6	3.39893	2.39116	4.36606	3.046	3.30054	-0.511223	1.00418	-0.509094	0.610686	NA	0.326504	0.930382	0.350936	0.725637	NA	-0.173848	0.971211	-0.179001	0.857937	NA	-0.500352	0.960133	-0.521128	0.602278	NA	0.337375	1.03181	0.326975	0.743687	NA
B3GNT7	2.08352	0.360934	2.37471	1.728	1.63679	-2.46457	1.67666	-1.46992	0.141582	NA	0.175135	1.30989	0.133701	0.893639	NA	-0.274407	1.35805	-0.202059	0.839871	NA	-0.449542	1.35556	-0.331627	0.740171	NA	2.19016	1.71258	1.27887	0.200944	NA
B3GNT8	29.4588	9.22661	31.5399	7.80646	19.5079	-1.67542	0.56917	-2.94362	0.00324402	0.0149945	0.102929	0.515953	0.199493	0.841877	0.99999	-1.93165	0.581824	-3.31999	0.000900199	0.0043302	-2.03458	0.582262	-3.49427	0.000475366	0.00270016	-0.256234	0.629902	-0.406783	0.684167	NA
B3GNT9	14.5944	6.67845	8.53917	6.30898	9.03026	-1.11267	0.659832	-1.68629	0.091739	0.216739	-0.755529	0.637378	-1.18537	0.235871	0.99999	-1.14219	0.660784	-1.72853	0.0838933	0.177121	-0.386656	0.6883	-0.561755	0.574283	0.722503	-0.0295143	0.709144	-0.0416196	0.966802	NA
B3GNTL1	2198.2	1751.15	1943.01	1604.41	1874.19	-0.327767	0.0831672	-3.94106	8.11e-05	0.00065564	-0.177618	0.082784	-2.14556	0.0319079	0.833734	-0.454835	0.0833925	-5.45414	4.92e-08	8.03e-07	-0.277217	0.0838047	-3.30789	0.000940024	0.00480802	-0.127068	0.0841833	-1.50942	0.13119	0.538187
B4GALNT1	122.523	190.169	123.449	176.374	153.129	0.633166	0.167276	3.78515	0.000153615	0.00115135	0.010652	0.172334	0.0618104	0.950714	0.99999	0.52193	0.168122	3.10448	0.00190616	0.00811058	0.511278	0.169554	3.01542	0.0025662	0.0109929	-0.111236	0.164411	-0.676568	0.49868	0.837485
B4GALNT2	0	0.334355	0	0	0.0835886	1.19745	4.40736	0.271693	0.785858	NA	0	4.40736	0	1	NA	0	4.40736	0	1	NA	0	4.40746	0	1	NA	-0.977219	4.40746	-0.221719	0.824533	NA
B4GALNT3	23.2651	34.8873	17.237	35.2718	27.6653	0.580726	0.357991	1.62218	0.104765	0.23856	-0.438881	0.383591	-1.14414	0.252567	0.99999	0.581145	0.357786	1.62428	0.104316	0.209015	1.02003	0.375865	2.71381	0.00665142	0.0239728	0.000419205	0.349699	0.00119876	0.999044	0.999527
B4GALT1	1736.07	1778.03	1745.57	1573.25	1708.23	0.0343459	0.0800525	0.429042	0.667892	0.819205	0.00785789	0.0799446	0.0982917	0.921701	0.99999	-0.141551	0.0803783	-1.76106	0.0782284	0.168253	-0.149409	0.0805859	-1.85403	0.0637347	0.147038	-0.175897	0.0806929	-2.17983	0.0292701	0.270883
B4GALT1-AS1	1.09004	6.49983	1.71417	9.75547	4.76488	2.51194	1.16402	2.15799	0.030929	0.0944809	0.5501	1.28537	0.427969	0.668674	NA	3.07675	1.14827	2.67947	0.00737381	0.025042	2.52665	1.08975	2.31857	0.0204183	0.0597692	0.564808	0.943559	0.598593	0.549444	NA
B4GALT2	1601.64	1070.01	1809.71	1401.31	1470.67	-0.581772	0.0870727	-6.68145	2.37e-11	7.34e-10	0.176274	0.0853142	2.06617	0.0388124	0.919335	-0.192157	0.0861329	-2.23094	0.0256854	0.0690859	-0.368431	0.0860699	-4.2806	1.86e-05	0.000171925	0.389615	0.0878133	4.43685	9.13e-06	0.00122166
B4GALT3	1692.34	1669.43	1551.27	1716.72	1657.44	-0.0201037	0.0878226	-0.228913	0.818937	0.909177	-0.126214	0.0878535	-1.43664	0.150819	0.99999	0.0199352	0.0877506	0.227181	0.820283	0.890805	0.146149	0.0881682	1.65762	0.0973944	0.203812	0.0400389	0.0881375	0.454278	0.649629	0.898043
B4GALT4	284.64	381.92	293.716	366.833	331.777	0.426183	0.137798	3.09281	0.00198269	0.00998915	0.0484447	0.13933	0.347698	0.728067	0.99999	0.372068	0.138036	2.69544	0.00702954	0.0240752	0.323623	0.13855	2.33579	0.0195021	0.0575859	-0.0541152	0.137009	-0.394976	0.692861	0.91533
B4GALT4-AS1	0	0	0.304012	0.55571	0.214931	0	4.40736	0	1	NA	1.10784	4.40736	0.251361	0.801535	NA	1.8081	4.39204	0.411678	0.680576	NA	0.700267	4.39214	0.159436	0.873325	NA	1.57246	4.39214	0.358016	0.720331	NA
B4GALT5	7450.81	6068.85	8729.99	5940.96	7047.65	-0.296025	0.168579	-1.756	0.0790892	0.193295	0.228581	0.168456	1.35692	0.174807	0.99999	-0.326336	0.168587	-1.93571	0.0529029	0.123659	-0.554917	0.168571	-3.29189	0.000995181	0.00504278	-0.0303117	0.168695	-0.179684	0.857401	0.964899
B4GALT6	1196.22	1218.92	1131.91	1121.71	1167.19	0.027144	0.162265	0.167282	0.867149	0.93694	-0.0796226	0.162289	-0.490621	0.623694	0.99999	-0.0913137	0.162423	-0.562197	0.573982	0.714372	-0.0116911	0.16268	-0.0718656	0.942709	0.968122	-0.118458	0.162656	-0.728272	0.466447	0.820244
B4GALT7	271.914	279.378	292.346	297.048	285.172	0.0394809	0.135199	0.29202	0.770271	0.882066	0.103842	0.134222	0.773659	0.439133	0.99999	0.122373	0.134612	0.909077	0.36331	0.525834	0.0185305	0.134826	0.137441	0.890683	0.938821	0.0828918	0.135799	0.610402	0.541595	0.856699
B4GAT1	255.995	212.556	263.634	284.2	254.096	-0.265422	0.200114	-1.32635	0.184722	0.360811	0.044256	0.198031	0.22348	0.823162	0.99999	0.157629	0.197905	0.796492	0.425746	0.586431	0.113374	0.198311	0.571696	0.567528	0.716968	0.423052	0.200392	2.11113	0.0347615	0.295315
B9D1	169.931	180.549	154.414	216.29	180.296	0.090178	0.15371	0.586678	0.55742	0.74059	-0.136669	0.155022	-0.88161	0.377988	0.99999	0.344732	0.151502	2.27543	0.0228802	0.0632102	0.481401	0.154053	3.1249	0.00177863	0.00814285	0.254554	0.152732	1.66667	0.0955807	0.478145
B9D2	170.463	329.146	152.945	271.029	230.896	0.951943	0.172877	5.50649	3.66e-08	6.58e-07	-0.156146	0.179347	-0.870634	0.383954	0.99999	0.668396	0.174241	3.83605	0.000125029	0.000816408	0.824542	0.176612	4.66866	3.03e-06	3.53e-05	-0.283547	0.170038	-1.66755	0.0954048	0.477867
BAALC	0	0.721867	0	0	0.180467	2.12912	4.36497	0.487776	0.625709	NA	0	4.40736	0	1	NA	0	4.40736	0	1	NA	0	4.40746	0	1	NA	-1.9089	4.36507	-0.437313	0.661884	NA
BAALC-AS1	2.30889	1.08032	3.97413	1.11142	2.11869	-1.12807	1.38415	-0.814995	0.415075	NA	0.770795	1.18426	0.650864	0.515134	NA	-0.899053	1.34475	-0.668562	0.503775	NA	-1.66985	1.30917	-1.2755	0.202132	NA	0.229021	1.49242	0.153456	0.878039	NA
BAAT	8.5742	14.4891	10.1569	13.2746	11.6237	0.764392	0.634753	1.20423	0.228499	0.419246	0.247961	0.648247	0.382511	0.702083	0.99999	0.604978	0.639119	0.946581	0.343852	0.505837	0.357017	0.635081	0.562159	0.574007	0.722422	-0.159414	0.621302	-0.256581	0.797502	NA
BABAM1	2635.54	3149.36	2535.96	3372.68	2923.38	0.257256	0.107633	2.39013	0.0168426	0.0577667	-0.0554635	0.107814	-0.514435	0.606948	0.99999	0.355355	0.107562	3.30373	0.000954093	0.00454043	0.410819	0.107717	3.81387	0.000136805	0.000939614	0.0980991	0.107535	0.91225	0.361637	0.761859
BACE1	14.8914	8.87492	17.1991	12.2025	13.292	-0.755312	0.663215	-1.13887	0.254759	0.450904	0.198326	0.630343	0.314632	0.753041	0.99999	-0.306863	0.646107	-0.474942	0.634829	0.762614	-0.505189	0.644789	-0.783496	0.433336	0.601663	0.448449	0.676959	0.662447	0.507685	NA
BACE1-AS	69.7456	30.4659	68.0618	33.8713	50.5362	-1.20229	0.30208	-3.98005	6.89e-05	0.000567128	-0.0393211	0.277996	-0.141445	0.887518	0.99999	-1.04223	0.297553	-3.50267	0.000460614	0.00249111	-1.00291	0.299522	-3.34836	0.000812922	0.00424805	0.160064	0.322	0.497092	0.619124	0.886558
BACE2	6.93914	6.62777	8.45981	5.59313	6.90496	-0.0470251	0.651047	-0.07223	0.942419	0.973876	0.308184	0.628266	0.490532	0.623758	NA	-0.265299	0.663616	-0.399778	0.68932	0.802815	-0.573483	0.656282	-0.873837	0.382207	0.552152	-0.218274	0.678122	-0.32188	0.747544	NA
BACH1	1587.4	2058.71	1653.02	2102.5	1850.41	0.374784	0.0909234	4.12198	3.76e-05	0.000334019	0.0580854	0.0912577	0.636499	0.524451	0.99999	0.406666	0.0908788	4.47482	7.65e-06	7.16e-05	0.348581	0.090998	3.83065	0.000127807	0.000885678	0.0318822	0.0906627	0.351657	0.725096	0.924802
BACH1-IT2	1.99428	0.334355	1.02679	1.71357	1.26725	-2.41985	1.72255	-1.40481	0.160078	NA	-1.00328	1.50376	-0.667178	0.504658	NA	-0.236005	1.41507	-0.16678	0.867543	NA	0.767274	1.54131	0.497806	0.618621	NA	2.18385	1.75542	1.24406	0.213478	NA
BACH2	19.9627	19.7084	17.2516	15.4046	18.0818	-0.0234051	0.422297	-0.0554233	0.955801	0.98069	-0.206643	0.425242	-0.485943	0.627008	0.99999	-0.362107	0.433258	-0.835776	0.403281	0.565108	-0.155463	0.442969	-0.350957	0.72562	0.833939	-0.338702	0.440143	-0.769527	0.44158	NA
BAD	326.29	437.285	325.476	550.734	409.946	0.423861	0.466031	0.909513	0.363079	0.572072	-0.0027308	0.466505	-0.00585374	0.995329	0.99999	0.756517	0.465662	1.6246	0.104247	0.208934	0.759248	0.465866	1.62975	0.103153	0.213163	0.332656	0.465391	0.714787	0.474741	0.825473
BAG1	4057.34	4548.66	4359.86	5443.76	4602.4	0.164904	0.105935	1.55664	0.119555	0.262734	0.103736	0.105921	0.979371	0.327397	0.99999	0.42397	0.105811	4.00687	6.15e-05	0.000446805	0.320234	0.105826	3.02604	0.00247779	0.0106788	0.259067	0.10584	2.44772	0.0143764	0.185717
BAG2	2222.12	1823.29	2393.19	2332.59	2192.8	-0.28557	0.108934	-2.62149	0.00875452	0.03393	0.107048	0.108411	0.987424	0.323435	0.99999	0.0705382	0.10853	0.649941	0.51573	0.666826	-0.0365095	0.108555	-0.336323	0.736627	0.841059	0.356108	0.109077	3.26474	0.00109563	0.0391893
BAG3	14.3143	56.3911	18.6204	66.9112	39.0592	1.9881	0.350888	5.66592	1.46e-08	2.83e-07	0.381681	0.383699	0.994741	0.319862	0.99999	2.22383	0.348022	6.38993	1.66e-10	4.54e-09	1.84215	0.338537	5.4415	5.28e-08	9.62e-07	0.235732	0.30084	0.78358	0.433286	0.803324
BAG4	1412.25	907.656	1375.12	852.897	1136.98	-0.63824	0.18066	-3.53283	0.000411142	0.00267467	-0.0384945	0.179812	-0.214082	0.830483	0.99999	-0.725421	0.180798	-4.01233	6.01e-05	0.000437236	-0.686927	0.180953	-3.79616	0.000146957	0.000996364	-0.0871815	0.181795	-0.479558	0.631542	0.890546
BAG5	3805.22	4930.94	3892.77	4702.61	4332.88	0.373929	0.0832038	4.49413	6.99e-06	7.49e-05	0.0329069	0.0833743	0.394688	0.693073	0.99999	0.305292	0.0832471	3.6673	0.000245126	0.00145875	0.272385	0.0833189	3.26919	0.00107856	0.00536908	-0.0686365	0.0831483	-0.825472	0.409104	0.789618
BAG6	7859.57	8699.88	7286.03	8697.43	8135.73	0.146601	0.111664	1.31287	0.189226	0.366798	-0.109388	0.111711	-0.979211	0.327476	0.99999	0.14608	0.111665	1.3082	0.190805	0.331692	0.255468	0.11173	2.28648	0.0222263	0.0639354	-0.000521062	0.111684	-0.00466552	0.996277	0.999129
BAGE2	0.294818	0	0	0.395576	0.172599	-0.72609	4.40736	-0.164745	0.869145	NA	-0.815685	4.40736	-0.185074	0.853171	NA	0.220266	4.40736	0.0499769	0.960141	NA	1.03595	4.40746	0.235045	0.814174	NA	0.946356	4.40746	0.214717	0.829988	NA
BAHCC1	4240.29	1857.63	4054.57	2113.55	3066.51	-1.1904	0.139268	-8.54759	1.26e-17	9.08e-16	-0.06452	0.138462	-0.465977	0.641232	0.99999	-1.00417	0.139097	-7.21922	5.23e-13	2.3e-11	-0.939648	0.139175	-6.75158	1.46e-11	5.68e-10	0.186235	0.139977	1.33047	0.183363	0.604947
BAHD1	1265.46	1238.25	1242.92	1300.95	1261.9	-0.031642	0.0740186	-0.427487	0.669024	0.819846	-0.0264792	0.0737673	-0.358957	0.719628	0.99999	0.0385088	0.0738154	0.52169	0.601886	0.736769	0.064988	0.0742171	0.875647	0.381222	0.551053	0.0701508	0.074467	0.942039	0.346173	0.75443
BAIAP2	3.28258	24.0779	4.33066	20.2227	12.9784	2.88114	0.882982	3.26297	0.00110253	0.00611244	0.397302	0.953233	0.416795	0.676828	0.99999	2.61127	0.88647	2.94569	0.00322233	0.0125355	2.21396	0.869041	2.54759	0.0108469	0.0359565	-0.269874	0.791352	-0.341029	0.733082	NA
BAIAP2-AS1	34.0145	29.3874	39.0097	30.939	33.3377	-0.204177	0.386007	-0.528947	0.596842	0.768371	0.204342	0.376472	0.542781	0.587281	0.99999	-0.118052	0.383949	-0.307467	0.758488	0.85075	-0.322394	0.382895	-0.84199	0.399794	0.569061	0.0861257	0.392274	0.219555	0.826218	0.954363
BAIAP2L1	1.76387	6.97203	1.99135	3.6026	3.58246	1.98452	1.077	1.84264	0.065381	NA	0.169009	1.18381	0.142767	0.886474	NA	1.00411	1.1226	0.894449	0.371082	NA	0.835098	1.12014	0.745531	0.455951	NA	-0.980413	1.00659	-0.973995	0.330059	NA
BAIAP2L2	3.35431	6.9887	2.90338	5.46187	4.67707	1.02221	0.80059	1.27682	0.201665	0.383846	-0.230603	0.877656	-0.262749	0.792744	NA	0.666504	0.817905	0.814891	0.415135	0.576881	0.897107	0.850096	1.0553	0.291288	0.459422	-0.355708	0.770278	-0.461792	0.64423	NA
BAIAP3	0.589637	48.311	0.643422	40.7491	22.5733	6.35112	1.13911	5.57552	2.47e-08	4.57e-07	0.152917	1.52512	0.100266	0.920134	0.99999	6.10882	1.14031	5.35718	8.45e-08	1.31e-06	5.95591	1.14146	5.21778	1.81e-07	2.89e-06	-0.242294	0.52394	-0.462446	0.643762	0.895712
BAK1	1334.23	988.572	1297.3	1083.41	1175.88	-0.432887	0.145624	-2.97263	0.00295259	0.0138628	-0.0406817	0.144903	-0.280751	0.778902	0.99999	-0.298726	0.145397	-2.05455	0.0399228	0.0984587	-0.258044	0.145605	-1.77222	0.0763583	0.169711	0.134162	0.146323	0.916891	0.3592	0.761002
BAK1P1	2.62854	0.668709	2.29536	1.33243	1.73126	-1.93628	1.533	-1.26306	0.206567	NA	-0.201254	1.26138	-0.159551	0.873235	NA	-0.967961	1.35179	-0.71606	0.473954	NA	-0.766708	1.37493	-0.557636	0.577093	NA	0.968317	1.62771	0.594893	0.551915	NA
BAK1P2	0.250201	1.05127	0.999953	0.762284	0.765927	1.71455	2.37077	0.723204	0.469555	NA	1.63682	2.36964	0.690746	0.489725	NA	1.20299	2.43088	0.494876	0.620687	NA	-0.433834	2.28283	-0.190042	0.849276	NA	-0.511563	2.284	-0.223977	0.822776	NA
BAMBI	50.9842	84.2235	46.8689	104.604	71.6703	0.714912	0.231074	3.09387	0.00197567	0.00995983	-0.129372	0.243617	-0.531045	0.595388	0.99999	1.01895	0.227395	4.48094	7.43e-06	6.97e-05	1.14832	0.232877	4.931	8.18e-07	1.11e-05	0.304033	0.219722	1.38372	0.166445	0.583782
BANF1	3852.94	4160.08	3923.06	4626.24	4140.58	0.110895	0.077368	1.43335	0.151759	0.313015	0.0261719	0.0773653	0.33829	0.735145	0.99999	0.263586	0.0772535	3.41196	0.000644979	0.00326823	0.237414	0.0773353	3.06993	0.0021411	0.00946303	0.152691	0.0773381	1.97433	0.0483445	0.349625
BANF1P1	0	0	0	0.673431	0.168358	0	4.40736	0	1	NA	0	4.40736	0	1	NA	2.03549	4.37255	0.465516	0.641562	NA	1.88944	4.37266	0.432103	0.665667	NA	1.79984	4.37266	0.411613	0.680623	NA
BANF1P2	0.795221	1.00306	1.28684	1.22914	1.07857	0.299356	1.98241	0.151007	0.87997	NA	0.643481	1.93504	0.332542	0.73948	NA	0.614959	1.94571	0.316059	0.751958	NA	-0.0285219	1.88842	-0.0151036	0.98795	NA	0.315602	1.93693	0.16294	0.870566	NA
BANF1P3	24.149	26.2398	28.5759	30.0373	27.2505	0.102288	0.43287	0.236302	0.813198	0.90541	0.220779	0.428547	0.51518	0.606427	0.99999	0.293602	0.428718	0.684836	0.493447	0.647928	0.0728229	0.427101	0.170505	0.864613	0.92187	0.191313	0.431439	0.443431	0.657454	0.90128
BANF1P4	0.250201	0.358457	0	0.395576	0.251059	0.235688	4.40736	0.0534761	0.957353	NA	-0.815694	4.40736	-0.185076	0.85317	NA	0.220257	4.40736	0.0499748	0.960142	NA	1.03595	4.40746	0.235045	0.814174	NA	-0.0154315	4.40746	-0.00350122	0.997206	NA
BANK1	204.219	182.901	223.913	191.814	200.712	-0.161047	0.163327	-0.986041	0.324113	0.531545	0.13213	0.160457	0.823462	0.410246	0.99999	-0.0850658	0.162637	-0.523042	0.600945	0.736101	-0.217196	0.162682	-1.33509	0.181847	0.327262	0.0759813	0.165514	0.459062	0.646189	0.896374
BANP	266.227	209.536	302.99	138.413	229.291	-0.34161	0.174044	-1.96278	0.0496714	0.135646	0.187296	0.170525	1.09835	0.27205	0.99999	-0.945618	0.179084	-5.2803	1.29e-07	1.93e-06	-1.13291	0.17886	-6.3341	2.39e-10	7.41e-09	-0.604008	0.182218	-3.31476	0.000917232	0.0347935
BAP1	3431.39	3040.6	3216.06	2997.16	3171.3	-0.175182	0.082286	-2.12894	0.0332595	0.0999103	-0.0942067	0.0821242	-1.14712	0.25133	0.99999	-0.196116	0.0823063	-2.38276	0.0171835	0.0501556	-0.101909	0.0824962	-1.23532	0.216712	0.371644	-0.0209342	0.0826573	-0.253265	0.800064	0.947405
BARD1	1536.51	1169.49	1476.88	1037.42	1305.08	-0.394429	0.12311	-3.20386	0.00135598	0.00729956	-0.05723	0.12246	-0.467335	0.64026	0.99999	-0.564537	0.123425	-4.57395	4.79e-06	4.72e-05	-0.507307	0.123659	-4.10248	4.09e-05	0.000335789	-0.170108	0.124302	-1.3685	0.171155	0.589199
BARHL1	0	0.334355	0	0.395576	0.182483	1.19744	4.40736	0.271691	0.78586	NA	0	4.40736	0	1	NA	1.18201	4.40736	0.26819	0.788553	NA	1.03595	4.40746	0.235045	0.814174	NA	-0.0154315	4.40746	-0.00350122	0.997206	NA
BARX1	0.359225	1.08032	0	1.97699	0.854135	1.74369	2.42342	0.719516	0.471823	NA	-0.815704	2.56504	-0.318008	0.750479	NA	2.63446	2.3576	1.11744	0.263808	NA	3.45017	2.35762	1.46341	0.143354	NA	0.890776	2.20269	0.404403	0.685916	NA
BARX2	0.294818	0	0	0	0.0737046	-0.72608	4.40736	-0.164743	0.869146	NA	-0.815676	4.40736	-0.185071	0.853173	NA	-0.741512	4.40736	-0.168244	0.866391	NA	0	4.40746	0	1	NA	0	4.40746	0	1	NA
BASP1	2479.23	1967.92	2530.84	2374.68	2338.17	-0.332924	0.136378	-2.44119	0.0146389	0.0516446	0.0300305	0.136012	0.220794	0.825253	0.99999	-0.0608505	0.136144	-0.446958	0.654905	0.778024	-0.090881	0.136213	-0.667199	0.504645	0.664351	0.272074	0.136578	1.99207	0.0463631	0.340463
BATF	190.939	196.557	193.398	228.442	202.334	0.0436554	0.181442	0.240602	0.809864	0.903879	0.0182979	0.181002	0.101092	0.919477	0.99999	0.259193	0.179983	1.44009	0.149841	0.276187	0.240895	0.18077	1.3326	0.182662	0.328207	0.215537	0.181211	1.18943	0.234272	0.667781
BATF2	0.250201	0.692811	0	0	0.235753	1.11448	4.36931	0.255071	0.798668	NA	-0.815694	4.40736	-0.185075	0.85317	NA	-0.74153	4.40736	-0.168248	0.866388	NA	0	4.40746	0	1	NA	-1.85601	4.36941	-0.424774	0.671001	NA
BATF3	373.898	345.995	439.202	450.476	402.393	-0.10977	0.229907	-0.477452	0.633041	0.794903	0.234526	0.228714	1.02542	0.305167	0.99999	0.273483	0.228831	1.19514	0.232034	0.383119	0.0389571	0.228585	0.170427	0.864674	0.92187	0.383253	0.229779	1.66792	0.0953316	0.477867
BAX	1496.96	1471.54	1473.32	1640.96	1520.7	-0.0242352	0.102243	-0.237035	0.81263	0.905294	-0.0230637	0.102097	-0.2259	0.821279	0.99999	0.132314	0.101991	1.29731	0.194524	0.336171	0.155377	0.102228	1.51991	0.128533	0.252212	0.156549	0.102374	1.52919	0.126218	0.535772
BAZ1A	7119.38	8630.43	7255.37	6724.12	7432.33	0.277583	0.0846472	3.27929	0.00104069	0.00582343	0.0273159	0.0847067	0.322476	0.747092	0.99999	-0.0821827	0.0847889	-0.969263	0.332414	0.494302	-0.109499	0.0848285	-1.29082	0.196765	0.346477	-0.359765	0.0847691	-4.24406	2.2e-05	0.00239668
BAZ1B	11746.3	9587.78	11087.8	8148.54	10142.6	-0.292995	0.140466	-2.08588	0.0369898	0.108119	-0.0832469	0.140416	-0.59286	0.553275	0.99999	-0.527358	0.140514	-3.75305	0.000174695	0.00108944	-0.444111	0.140545	-3.15992	0.00157814	0.00739064	-0.234362	0.140596	-1.66692	0.0955296	0.47809
BAZ2A	4275.38	3658.45	3780.39	3136.19	3712.6	-0.225056	0.134163	-1.67748	0.0934479	0.219716	-0.177641	0.134096	-1.32473	0.18526	0.99999	-0.446667	0.134286	-3.32623	0.0008803	0.00424838	-0.269026	0.134418	-2.00142	0.0453472	0.112716	-0.221612	0.134484	-1.64786	0.0993808	0.485531
BAZ2B	646.325	509.25	587.208	389.649	533.108	-0.344543	0.106824	-3.22532	0.00125834	0.00686407	-0.138183	0.105575	-1.30886	0.190581	0.99999	-0.729151	0.108809	-6.7012	2.07e-11	6.82e-10	-0.590968	0.10974	-5.38517	7.24e-08	1.28e-06	-0.384608	0.110943	-3.46673	0.000526835	0.0230859
BBC3	20.0248	18.1745	20.1356	10.4713	17.2016	-0.142832	0.544668	-0.262237	0.793139	0.895831	0.00466427	0.539042	0.0086529	0.993096	0.99999	-0.94212	0.570966	-1.65005	0.0989337	0.200914	-0.946784	0.57362	-1.65054	0.098832	0.206116	-0.799287	0.57891	-1.38068	0.167378	NA
BBIP1	604.982	825.704	572.759	797.87	700.329	0.448966	0.156199	2.87432	0.00404899	0.0180267	-0.0790215	0.157205	-0.502665	0.6152	0.99999	0.396998	0.156301	2.53996	0.0110864	0.0352106	0.47602	0.156829	3.03528	0.00240315	0.010415	-0.0519682	0.155821	-0.333513	0.738747	0.929756
BBOF1	97.0857	102.798	99.692	84.5178	96.0233	0.0800196	0.257261	0.311045	0.755767	0.874845	0.0360352	0.25684	0.140302	0.888421	0.99999	-0.213495	0.26028	-0.820251	0.412073	0.574363	-0.249531	0.261182	-0.955391	0.33938	0.507953	-0.293515	0.261596	-1.12202	0.261855	0.690952
BBOX1	0.839838	1.74656	1.86803	0.936852	1.34782	1.01709	1.6314	0.62345	0.532989	NA	1.13768	1.61399	0.704886	0.480881	NA	0.181563	1.72669	0.105151	0.916256	NA	-0.95612	1.62007	-0.590172	0.555075	NA	-0.835532	1.63741	-0.510278	0.609857	NA
BBOX1-AS1	0.359225	0	1.3308	0.673431	0.590865	-0.726104	2.50669	-0.289666	0.772072	NA	2.05107	2.3267	0.881535	0.378029	NA	1.07964	2.4427	0.441988	0.658498	NA	-0.971423	2.25763	-0.430285	0.666988	NA	1.80575	2.44272	0.739237	0.459763	NA
BBS1	401.753	492.489	389.047	480.686	440.994	0.290866	0.11834	2.45789	0.0139756	0.0497792	-0.048777	0.119524	-0.408093	0.683205	0.99999	0.252279	0.118484	2.12922	0.0332361	0.0850613	0.301056	0.119388	2.52166	0.0116804	0.0381349	-0.0385868	0.118202	-0.326447	0.744086	0.931989
BBS10	460.163	329.515	437.43	345.521	393.157	-0.483649	0.208175	-2.32328	0.0201642	0.0668582	-0.0740766	0.206614	-0.358527	0.719949	0.99999	-0.417785	0.207931	-2.00925	0.0445104	0.107634	-0.343709	0.208439	-1.64897	0.0991542	0.206642	0.0658636	0.209986	0.313657	0.753782	0.933946
BBS12	91.7619	140.725	80.3725	139.668	113.132	0.614588	0.228494	2.68973	0.00715101	0.0287595	-0.193258	0.235713	-0.819889	0.412279	0.99999	0.5941	0.228614	2.5987	0.00935778	0.0305588	0.787358	0.232428	3.38754	0.000705228	0.00376831	-0.0204883	0.225104	-0.091017	0.927479	0.983719
BBS2	615.008	659.291	560.145	655.5	622.486	0.0995986	0.0965327	1.03176	0.302185	0.506815	-0.135676	0.0971444	-1.39664	0.16252	0.99999	0.0902719	0.0965449	0.935025	0.349775	0.511786	0.225948	0.0976387	2.31412	0.020661	0.0603477	-0.00932673	0.0970302	-0.0961219	0.923424	0.982045
BBS4	410.044	482.677	392.616	475.124	440.115	0.232774	0.142163	1.63737	0.101552	0.233346	-0.0648471	0.142991	-0.453505	0.650185	0.99999	0.206463	0.142248	1.45143	0.14666	0.271377	0.27131	0.143047	1.89664	0.057875	0.13643	-0.0263115	0.14222	-0.185005	0.853225	0.964444
BBS5	590.743	388.821	586.399	413.97	494.983	-0.602023	0.120314	-5.00377	5.62e-07	7.73e-06	-0.0098972	0.117339	-0.0843467	0.932781	0.99999	-0.508399	0.119791	-4.24405	2.2e-05	0.000181861	-0.498502	0.120263	-4.14508	3.4e-05	0.000286589	0.0936248	0.123167	0.760142	0.44717	0.809336
BBS7	1081.18	1524.21	1074.78	1448.03	1282.05	0.496162	0.0708948	6.99856	2.59e-12	9.27e-11	-0.00754239	0.0720129	-0.104737	0.916585	0.99999	0.42322	0.0710573	5.95604	2.58e-09	5.69e-08	0.430762	0.0714898	6.02551	1.69e-09	4.44e-08	-0.072942	0.0703634	-1.03665	0.2999	0.722057
BBS9	270.044	213.306	251.693	225.584	240.157	-0.342879	0.141631	-2.42093	0.0154809	0.0539611	-0.104557	0.139155	-0.751376	0.452427	0.99999	-0.265216	0.140926	-1.88195	0.0598434	0.136152	-0.160658	0.142425	-1.12802	0.259312	0.422593	0.0776636	0.144846	0.53618	0.591834	0.877134
BBX	2912.68	2720.55	2975.16	2223.52	2707.98	-0.098816	0.108949	-0.906989	0.364412	0.573339	0.0303889	0.108777	0.27937	0.779961	0.99999	-0.388822	0.109223	-3.55989	0.000371016	0.00207523	-0.419211	0.109296	-3.83555	0.000125285	0.00087025	-0.290006	0.109468	-2.64923	0.00806755	0.136556
BCAM	0	0	0	0.277855	0.0694637	0	4.40736	0	1	NA	0	4.40736	0	1	NA	1.18202	4.40736	0.268192	0.788552	NA	1.03595	4.40746	0.235045	0.814174	NA	0.946356	4.40746	0.214717	0.829988	NA
BCAN	8.1382	10.9657	10.5488	5.06629	8.67975	0.439629	0.577659	0.761054	0.446625	0.650467	0.388011	0.576166	0.673436	0.50067	0.99999	-0.657463	0.63875	-1.0293	0.30334	0.463816	-1.04547	0.629326	-1.66126	0.0966614	0.202797	-1.09709	0.630693	-1.7395	0.0819464	NA
BCAP29	2130.27	2150.7	2108.27	2089.91	2119.79	0.0136451	0.0965895	0.141269	0.887658	0.947493	-0.0148474	0.0965182	-0.15383	0.877743	0.99999	-0.0270378	0.0966384	-0.279783	0.779644	0.865137	-0.0121904	0.0968041	-0.125928	0.899789	0.943684	-0.0406829	0.0968753	-0.419951	0.674521	0.907655
BCAP31	6487.99	6821.02	6551.6	7343.17	6800.94	0.0721834	0.0761915	0.947394	0.343438	0.55126	0.0140386	0.0761771	0.184289	0.853787	0.99999	0.178428	0.0761416	2.34337	0.0191104	0.0547581	0.164389	0.0761964	2.15744	0.0309712	0.0834124	0.106245	0.0762109	1.39409	0.163291	0.579203
BCAP31P1	0	0	0.34797	0	0.0869926	0	4.40736	0	1	NA	1.10785	4.40736	0.251364	0.801532	NA	0	4.40736	0	1	NA	-0.887624	4.40746	-0.201391	0.840393	NA	0	4.40746	0	1	NA
BCAP31P2	1.21885	0.360934	0	2.35902	0.984702	-1.67945	2.42423	-0.692776	0.48845	NA	-2.73084	2.42423	-1.12648	0.259964	NA	0.941093	2.19173	0.429384	0.667644	NA	3.67193	2.38213	1.54145	0.123208	NA	2.62054	2.38213	1.10008	0.271296	NA
BCAR1	0	0	0	0.833565	0.208391	0	4.40736	0	1	NA	0	4.40736	0	1	NA	2.36935	4.34697	0.545057	0.585714	NA	2.22329	4.34707	0.511446	0.609039	NA	2.1337	4.34707	0.490835	0.623543	NA
BCAR3	132.207	110.486	155.631	130.658	132.245	-0.253495	0.206642	-1.22674	0.219922	0.40825	0.240267	0.201257	1.19383	0.232544	0.99999	-0.0128491	0.204101	-0.0629544	0.949803	0.970594	-0.253116	0.203313	-1.24495	0.213149	0.367021	0.240646	0.208646	1.15337	0.248758	0.680225
[truncated: 22,476 more rows]
