# Supplementary material for: DeSUMOylation of chromatin-bound proteins limits the rapid transcriptional reprogramming induced by daunorubicin in acute myeloid leukemias
Source: Nucleic Acids Res. 2023 Jul 18;51(16):8413–33. doi: 10.1093/nar/gkad581 (PMC10484680; doi:10.1093/nar/gkad581)
Supplement: gkad581_Supplemental_Files [file gkad581_supplemental_files.zip › Supplementary Table 4- GSEA RNA-Seq.xlsx]

## Sheet: DNRvsDMSO
NAME	GS<br> follow link to MSigDB	SIZE	ES	NES	NOM p-val	FDR q-val	FWER p-val	RANK AT MAX	LEADING EDGE
TNFA SIGNALING VIA NFKB	HALLMARK_TNFA_SIGNALING_VIA_NFKB	191	0.700482	1.94286	0	0.0627451	0	1684	tags=47%, list=8%, signal=51%
COAGULATION	HALLMARK_COAGULATION	117	0.43294	1.73454	0	0.113333	0.093	6395	tags=41%, list=29%, signal=57%
INFLAMMATORY RESPONSE	HALLMARK_INFLAMMATORY_RESPONSE	187	0.422915	1.63529	0	0.113333	0.093	1792	tags=20%, list=8%, signal=21%
MYOGENESIS	HALLMARK_MYOGENESIS	169	0.35536	1.63168	0	0.100686	0.093	5334	tags=31%, list=24%, signal=40%
HYPOXIA	HALLMARK_HYPOXIA	182	0.455599	1.61635	0	0.093098	0.093	1729	tags=19%, list=8%, signal=21%
KRAS SIGNALING DN	HALLMARK_KRAS_SIGNALING_DN	144	0.390184	1.60808	0	0.0983443	0.148	1430	tags=14%, list=6%, signal=15%
APICAL JUNCTION	HALLMARK_APICAL_JUNCTION	181	0.380623	1.55801	0	0.102092	0.148	2241	tags=16%, list=10%, signal=18%
APOPTOSIS	HALLMARK_APOPTOSIS	156	0.49315	1.55252	0	0.103497	0.148	1554	tags=20%, list=7%, signal=21%
UV RESPONSE UP	HALLMARK_UV_RESPONSE_UP	150	0.540818	1.54012	0	0.0989687	0.148	3519	tags=33%, list=16%, signal=39%
INTERFERON GAMMA RESPONSE	HALLMARK_INTERFERON_GAMMA_RESPONSE	191	0.448774	1.48734	0	0.106505	0.199	3755	tags=29%, list=17%, signal=35%
EPITHELIAL MESENCHYMAL TRANSITION	HALLMARK_EPITHELIAL_MESENCHYMAL_TRANSITION	173	0.352737	1.47197	0	0.121042	0.263	5552	tags=32%, list=25%, signal=42%
COMPLEMENT	HALLMARK_COMPLEMENT	181	0.391691	1.46227	0	0.120399	0.263	4787	tags=32%, list=22%, signal=40%
IL6 JAK STAT3 SIGNALING	HALLMARK_IL6_JAK_STAT3_SIGNALING	77	0.410025	1.45114	0	0.119856	0.263	2029	tags=21%, list=9%, signal=23%
P53 PATHWAY	HALLMARK_P53_PATHWAY	192	0.486748	1.39535	0	0.137527	0.356	3515	tags=31%, list=16%, signal=36%
XENOBIOTIC METABOLISM	HALLMARK_XENOBIOTIC_METABOLISM	172	0.389963	1.38554	0	0.144206	0.356	4290	tags=30%, list=19%, signal=37%
KRAS SIGNALING UP	HALLMARK_KRAS_SIGNALING_UP	169	0.290561	1.19429	0.215842	0.334576	0.505	4455	tags=23%, list=20%, signal=29%
ESTROGEN RESPONSE LATE	HALLMARK_ESTROGEN_RESPONSE_LATE	172	0.305048	1.19256	0.188119	0.3214	0.505	5689	tags=31%, list=26%, signal=41%
SPERMATOGENESIS	HALLMARK_SPERMATOGENESIS	114	0.274112	1.18886	0.214145	0.310465	0.505	1813	tags=10%, list=8%, signal=10%
OXIDATIVE PHOSPHORYLATION	HALLMARK_OXIDATIVE_PHOSPHORYLATION	196	0.487101	1.17721	0.0950495	0.306158	0.505	9751	tags=82%, list=44%, signal=144%
BILE ACID METABOLISM	HALLMARK_BILE_ACID_METABOLISM	101	0.260687	1.1761	0.181443	0.293987	0.505	6244	tags=39%, list=28%, signal=53%
HEME METABOLISM	HALLMARK_HEME_METABOLISM	185	0.30479	1.17448	0.285149	0.282975	0.505	8151	tags=48%, list=37%, signal=74%
WNT BETA CATENIN SIGNALING	HALLMARK_WNT_BETA_CATENIN_SIGNALING	39	0.364254	1.15239	0.0891089	0.303803	0.505	2542	tags=23%, list=11%, signal=26%
FATTY ACID METABOLISM	HALLMARK_FATTY_ACID_METABOLISM	147	0.391595	1.15234	0.0792079	0.293322	0.505	9214	tags=59%, list=41%, signal=100%
DNA REPAIR	HALLMARK_DNA_REPAIR	145	0.445547	1.14581	0.0950495	0.288832	0.505	7868	tags=54%, list=35%, signal=83%
ALLOGRAFT REJECTION	HALLMARK_ALLOGRAFT_REJECTION	178	0.30202	1.12251	0.30297	0.318463	0.505	1608	tags=12%, list=7%, signal=13%
ADIPOGENESIS	HALLMARK_ADIPOGENESIS	195	0.350175	1.09124	0.174257	0.377754	0.562	9192	tags=59%, list=41%, signal=100%
TGF BETA SIGNALING	HALLMARK_TGF_BETA_SIGNALING	51	0.346568	1.07593	0.324752	0.388968	0.562	1670	tags=16%, list=8%, signal=17%
IL2 STAT5 SIGNALING	HALLMARK_IL2_STAT5_SIGNALING	189	0.269346	0.997888	0.40198	0.523034	0.562	3066	tags=16%, list=14%, signal=19%
UV RESPONSE DN	HALLMARK_UV_RESPONSE_DN	137	0.21961	0.941537	0.402256	0.669639	0.67	2376	tags=12%, list=11%, signal=13%
ANDROGEN RESPONSE	HALLMARK_ANDROGEN_RESPONSE	92	0.345181	0.94109	0.625743	0.653993	0.67	8898	tags=46%, list=40%, signal=76%
INTERFERON ALPHA RESPONSE	HALLMARK_INTERFERON_ALPHA_RESPONSE	95	0.279499	0.940423	0.481188	0.638548	0.67	874	tags=8%, list=4%, signal=9%
NOTCH SIGNALING	HALLMARK_NOTCH_SIGNALING	29	0.306088	0.937176	0.392079	0.634333	0.67	2600	tags=17%, list=12%, signal=19%
CHOLESTEROL HOMEOSTASIS	HALLMARK_CHOLESTEROL_HOMEOSTASIS	72	0.288685	0.902689	0.49703	0.673871	0.67	5263	tags=26%, list=24%, signal=34%
REACTIVE OXYGEN SPECIES PATHWAY	HALLMARK_REACTIVE_OXYGEN_SPECIES_PATHWAY	47	0.319951	0.900956	0.677228	0.659941	0.67	8750	tags=57%, list=39%, signal=94%
PEROXISOME	HALLMARK_PEROXISOME	97	0.266241	0.878696	0.8	0.681598	0.67	5580	tags=28%, list=25%, signal=37%
UNFOLDED PROTEIN RESPONSE	HALLMARK_UNFOLDED_PROTEIN_RESPONSE	110	0.305909	0.823305	0.90495	0.763352	0.67	8777	tags=45%, list=39%, signal=75%
APICAL SURFACE	HALLMARK_APICAL_SURFACE	38	0.245495	0.821753	0.693609	0.744417	0.67	4993	tags=24%, list=22%, signal=30%
PROTEIN SECRETION	HALLMARK_PROTEIN_SECRETION	91	0.295459	0.805977	0.825743	0.74646	0.67	8838	tags=46%, list=40%, signal=76%
MYC TARGETS V1	HALLMARK_MYC_TARGETS_V1	196	0.324949	0.793022	0.90495	0.736315	0.67	10763	tags=67%, list=48%, signal=129%
MTORC1 SIGNALING	HALLMARK_MTORC1_SIGNALING	194	0.272878	0.739033	0.90495	0.808015	0.718	10469	tags=61%, list=47%, signal=114%
PI3K AKT MTOR SIGNALING	HALLMARK_PI3K_AKT_MTOR_SIGNALING	100	0.213809	0.618789	0.90495	0.93705	0.765	2863	tags=14%, list=13%, signal=16%
GLYCOLYSIS	HALLMARK_GLYCOLYSIS	188	0.16312	0.584098	0.90495	0.953028	0.765	5223	tags=22%, list=23%, signal=28%
E2F TARGETS	HALLMARK_E2F_TARGETS	199	0.157839	0.444888	0.90495	0.977741	0.765	9104	tags=39%, list=41%, signal=66%
ANGIOGENESIS	HALLMARK_ANGIOGENESIS	30	-0.199185	-0.648949	0.715139	0.909601	0.751	5086	tags=37%, list=23%, signal=47%
MYC TARGETS V2	HALLMARK_MYC_TARGETS_V2	56	-0.260846	-0.682025	0.904382	0.97774	0.751	737	tags=7%, list=3%, signal=7%
G2M CHECKPOINT	HALLMARK_G2M_CHECKPOINT	198	-0.251898	-0.758033	0.770916	1	0.7	4083	tags=23%, list=18%, signal=28%
PANCREAS BETA CELLS	HALLMARK_PANCREAS_BETA_CELLS	26	-0.194004	-0.794279	0.730361	1	0.636	3006	tags=15%, list=14%, signal=18%
HEDGEHOG SIGNALING	HALLMARK_HEDGEHOG_SIGNALING	32	-0.269731	-0.858842	0.612648	1	0.636	652	tags=9%, list=3%, signal=10%
MITOTIC SPINDLE	HALLMARK_MITOTIC_SPINDLE	196	-0.290404	-0.912438	0.370518	1	0.636	5129	tags=35%, list=23%, signal=45%
ESTROGEN RESPONSE EARLY	HALLMARK_ESTROGEN_RESPONSE_EARLY	177	-0.232336	-1.01619	0.26506	1	0.548	3457	tags=23%, list=16%, signal=27%

## Sheet: ML792vsDMSO
NAME	GS<br> follow link to MSigDB	SIZE	ES	NES	NOM p-val	FDR q-val	FWER p-val	RANK AT MAX	LEADING EDGE
SPERMATOGENESIS	HALLMARK_SPERMATOGENESIS	114	0.387691	1.39216	0.0730769	1	0.309	6048	tags=37%, list=27%, signal=50%
HEDGEHOG SIGNALING	HALLMARK_HEDGEHOG_SIGNALING	32	0.458416	1.38846	0	0.836127	0.35	470	tags=16%, list=2%, signal=16%
MYC TARGETS V2	HALLMARK_MYC_TARGETS_V2	56	0.540431	1.34286	0.102161	0.825936	0.35	8029	tags=77%, list=36%, signal=120%
FATTY ACID METABOLISM	HALLMARK_FATTY_ACID_METABOLISM	147	0.398834	1.33616	0	0.645862	0.35	9852	tags=61%, list=44%, signal=109%
MYC TARGETS V1	HALLMARK_MYC_TARGETS_V1	196	0.527266	1.32808	0	0.549475	0.406	9368	tags=89%, list=42%, signal=152%
OXIDATIVE PHOSPHORYLATION	HALLMARK_OXIDATIVE_PHOSPHORYLATION	196	0.451932	1.30747	0.101961	0.516348	0.461	9816	tags=76%, list=44%, signal=134%
TNFA SIGNALING VIA NFKB	HALLMARK_TNFA_SIGNALING_VIA_NFKB	191	0.372595	1.29565	0	0.477766	0.461	2802	tags=25%, list=13%, signal=29%
PROTEIN SECRETION	HALLMARK_PROTEIN_SECRETION	91	0.36427	1.2476	0.19057	0.6367	0.599	12765	tags=84%, list=57%, signal=195%
ANDROGEN RESPONSE	HALLMARK_ANDROGEN_RESPONSE	92	0.328483	1.23027	0.284872	0.653495	0.66	9474	tags=58%, list=43%, signal=100%
IL2 STAT5 SIGNALING	HALLMARK_IL2_STAT5_SIGNALING	189	0.319974	1.22809	0.104839	0.592246	0.66	2607	tags=16%, list=12%, signal=18%
E2F TARGETS	HALLMARK_E2F_TARGETS	199	0.39199	1.20584	0.0745098	0.595863	0.66	10135	tags=65%, list=46%, signal=119%
KRAS SIGNALING DN	HALLMARK_KRAS_SIGNALING_DN	144	0.340894	1.19811	0.212181	0.576631	0.66	3467	tags=23%, list=16%, signal=27%
UNFOLDED PROTEIN RESPONSE	HALLMARK_UNFOLDED_PROTEIN_RESPONSE	110	0.409968	1.18146	0.0745098	0.556264	0.66	8383	tags=57%, list=38%, signal=91%
ESTROGEN RESPONSE LATE	HALLMARK_ESTROGEN_RESPONSE_LATE	172	0.336655	1.17449	0.219653	0.536573	0.66	5904	tags=34%, list=27%, signal=46%
DNA REPAIR	HALLMARK_DNA_REPAIR	145	0.390772	1.16437	0.317647	0.544404	0.66	11213	tags=74%, list=50%, signal=148%
PEROXISOME	HALLMARK_PEROXISOME	97	0.337131	1.16179	0.27112	0.512941	0.66	11138	tags=67%, list=50%, signal=134%
KRAS SIGNALING UP	HALLMARK_KRAS_SIGNALING_UP	169	0.28667	1.16058	0.1	0.48518	0.66	2952	tags=17%, list=13%, signal=20%
G2M CHECKPOINT	HALLMARK_G2M_CHECKPOINT	198	0.357847	1.13673	0.298039	0.505714	0.66	11338	tags=68%, list=51%, signal=138%
ESTROGEN RESPONSE EARLY	HALLMARK_ESTROGEN_RESPONSE_EARLY	177	0.304916	1.13115	0.104839	0.494214	0.66	4680	tags=31%, list=21%, signal=39%
UV RESPONSE DN	HALLMARK_UV_RESPONSE_DN	137	0.297817	1.09446	0.218075	0.568851	0.705	6334	tags=28%, list=28%, signal=40%
COAGULATION	HALLMARK_COAGULATION	117	0.295544	1.08566	0.423002	0.565279	0.705	4534	tags=26%, list=20%, signal=32%
MTORC1 SIGNALING	HALLMARK_MTORC1_SIGNALING	194	0.322011	1.07809	0.392157	0.556001	0.705	10114	tags=68%, list=45%, signal=124%
REACTIVE OXYGEN SPECIES PATHWAY	HALLMARK_REACTIVE_OXYGEN_SPECIES_PATHWAY	47	0.382651	1.07145	0.331373	0.5386	0.705	9403	tags=66%, list=42%, signal=114%
EPITHELIAL MESENCHYMAL TRANSITION	HALLMARK_EPITHELIAL_MESENCHYMAL_TRANSITION	173	0.313256	1.06735	0.338645	0.526904	0.705	3421	tags=23%, list=15%, signal=26%
PANCREAS BETA CELLS	HALLMARK_PANCREAS_BETA_CELLS	26	0.384292	1.05795	0.300199	0.529165	0.705	3645	tags=19%, list=16%, signal=23%
ALLOGRAFT REJECTION	HALLMARK_ALLOGRAFT_REJECTION	178	0.286857	1.05594	0.328685	0.510389	0.705	5250	tags=28%, list=24%, signal=36%
HYPOXIA	HALLMARK_HYPOXIA	182	0.266606	1.04601	0.223969	0.49956	0.705	5422	tags=28%, list=24%, signal=37%
GLYCOLYSIS	HALLMARK_GLYCOLYSIS	188	0.301736	1.03828	0.318271	0.503162	0.705	10250	tags=62%, list=46%, signal=114%
UV RESPONSE UP	HALLMARK_UV_RESPONSE_UP	150	0.279427	1.01552	0.428291	0.523214	0.705	9597	tags=53%, list=43%, signal=93%
COMPLEMENT	HALLMARK_COMPLEMENT	181	0.252512	0.956927	0.432692	0.667907	0.755	6827	tags=31%, list=31%, signal=45%
INFLAMMATORY RESPONSE	HALLMARK_INFLAMMATORY_RESPONSE	187	0.241293	0.930454	0.743952	0.687483	0.755	4574	tags=25%, list=21%, signal=31%
IL6 JAK STAT3 SIGNALING	HALLMARK_IL6_JAK_STAT3_SIGNALING	77	0.25344	0.924907	0.534791	0.708004	0.755	3691	tags=19%, list=17%, signal=23%
TGF BETA SIGNALING	HALLMARK_TGF_BETA_SIGNALING	51	0.314942	0.916237	0.717647	0.703198	0.755	4170	tags=24%, list=19%, signal=29%
HEME METABOLISM	HALLMARK_HEME_METABOLISM	185	0.248336	0.912735	0.605769	0.692369	0.755	7943	tags=33%, list=36%, signal=51%
ADIPOGENESIS	HALLMARK_ADIPOGENESIS	195	0.259699	0.912094	0.598077	0.673759	0.755	9885	tags=54%, list=44%, signal=96%
CHOLESTEROL HOMEOSTASIS	HALLMARK_CHOLESTEROL_HOMEOSTASIS	72	0.299041	0.898677	0.535294	0.666895	0.755	5918	tags=32%, list=27%, signal=43%
INTERFERON GAMMA RESPONSE	HALLMARK_INTERFERON_GAMMA_RESPONSE	191	0.241568	0.898641	0.505769	0.64998	0.755	6649	tags=30%, list=30%, signal=43%
P53 PATHWAY	HALLMARK_P53_PATHWAY	192	0.258201	0.897752	0.527451	0.633954	0.755	7042	tags=33%, list=32%, signal=48%
XENOBIOTIC METABOLISM	HALLMARK_XENOBIOTIC_METABOLISM	172	0.244722	0.869368	0.719682	0.646394	0.755	8740	tags=42%, list=39%, signal=68%
PI3K AKT MTOR SIGNALING	HALLMARK_PI3K_AKT_MTOR_SIGNALING	100	0.229397	0.826895	0.717647	0.840804	0.955	11117	tags=57%, list=50%, signal=113%
APICAL SURFACE	HALLMARK_APICAL_SURFACE	38	0.236963	0.810923	0.819328	0.868354	0.955	12345	tags=58%, list=55%, signal=130%
INTERFERON ALPHA RESPONSE	HALLMARK_INTERFERON_ALPHA_RESPONSE	95	0.226376	0.782256	0.598077	0.903774	0.955	10593	tags=61%, list=48%, signal=116%
APOPTOSIS	HALLMARK_APOPTOSIS	156	0.212768	0.765499	0.919608	0.896262	0.955	2605	tags=12%, list=12%, signal=13%
NOTCH SIGNALING	HALLMARK_NOTCH_SIGNALING	29	0.233622	0.74599	0.840726	0.891154	0.955	6006	tags=24%, list=27%, signal=33%
WNT BETA CATENIN SIGNALING	HALLMARK_WNT_BETA_CATENIN_SIGNALING	39	0.240336	0.69127	0.736418	0.917521	0.955	3102	tags=15%, list=14%, signal=18%
BILE ACID METABOLISM	HALLMARK_BILE_ACID_METABOLISM	101	0.173304	0.652254	0.921154	0.916554	0.955	7943	tags=33%, list=36%, signal=51%
MITOTIC SPINDLE	HALLMARK_MITOTIC_SPINDLE	196	0.210171	0.650115	0.919608	0.897925	0.955	12787	tags=63%, list=57%, signal=147%
ANGIOGENESIS	HALLMARK_ANGIOGENESIS	30	0.224756	0.632444	0.824131	0.885476	0.955	4176	tags=20%, list=19%, signal=25%
APICAL JUNCTION	HALLMARK_APICAL_JUNCTION	181	0.149464	0.554763	0.847784	0.916852	0.955	3707	tags=14%, list=17%, signal=16%
MYOGENESIS	HALLMARK_MYOGENESIS	169	-0.226337	-0.85892	0.497854	0.604262	0.859	3286	tags=23%, list=15%, signal=27%

## Sheet: ML792+DNRvsDMSO
NAME	GS<br> follow link to MSigDB	SIZE	ES	NES	NOM p-val	FDR q-val	FWER p-val	RANK AT MAX	LEADING EDGE
TNFA SIGNALING VIA NFKB	HALLMARK_TNFA_SIGNALING_VIA_NFKB	191	0.616921	1.65019	0	0.064764	0	1392	tags=40%, list=6%, signal=42%
UV RESPONSE UP	HALLMARK_UV_RESPONSE_UP	150	0.496235	1.48834	0	0.269045	0.292	1919	tags=26%, list=9%, signal=28%
P53 PATHWAY	HALLMARK_P53_PATHWAY	192	0.427595	1.30225	0.296681	0.706896	0.585	2669	tags=28%, list=12%, signal=32%
HYPOXIA	HALLMARK_HYPOXIA	182	0.350689	1.22444	0.0973085	0.756738	0.585	776	tags=14%, list=3%, signal=14%
XENOBIOTIC METABOLISM	HALLMARK_XENOBIOTIC_METABOLISM	172	0.307244	1.22245	0.262385	0.62789	0.585	3879	tags=28%, list=17%, signal=34%
COAGULATION	HALLMARK_COAGULATION	117	0.359846	1.18243	0.124224	0.609232	0.585	2214	tags=21%, list=10%, signal=23%
APOPTOSIS	HALLMARK_APOPTOSIS	156	0.332752	1.0946	0.369295	0.795206	0.653	2071	tags=19%, list=9%, signal=21%
KRAS SIGNALING DN	HALLMARK_KRAS_SIGNALING_DN	144	0.286776	1.07199	0.227273	0.735526	0.653	3585	tags=27%, list=16%, signal=32%
INTERFERON GAMMA RESPONSE	HALLMARK_INTERFERON_GAMMA_RESPONSE	191	0.293274	1.06678	0.296066	0.670379	0.653	1477	tags=16%, list=7%, signal=17%
EPITHELIAL MESENCHYMAL TRANSITION	HALLMARK_EPITHELIAL_MESENCHYMAL_TRANSITION	173	0.29816	1.0453	0.395876	0.662276	0.706	715	tags=9%, list=3%, signal=9%
OXIDATIVE PHOSPHORYLATION	HALLMARK_OXIDATIVE_PHOSPHORYLATION	196	0.386133	0.996453	0.296066	0.650325	0.706	6449	tags=52%, list=29%, signal=72%
IL6 JAK STAT3 SIGNALING	HALLMARK_IL6_JAK_STAT3_SIGNALING	77	0.289475	0.979169	0.587269	0.635978	0.706	1392	tags=17%, list=6%, signal=18%
MYOGENESIS	HALLMARK_MYOGENESIS	169	0.256945	0.975268	0.496894	0.594315	0.706	3000	tags=21%, list=13%, signal=24%
WNT BETA CATENIN SIGNALING	HALLMARK_WNT_BETA_CATENIN_SIGNALING	39	0.320421	0.969176	0.453416	0.575962	0.706	1820	tags=21%, list=8%, signal=22%
COMPLEMENT	HALLMARK_COMPLEMENT	181	0.253904	0.947911	0.296066	0.563778	0.706	3233	tags=24%, list=15%, signal=28%
ESTROGEN RESPONSE LATE	HALLMARK_ESTROGEN_RESPONSE_LATE	172	0.270321	0.914847	0.596273	0.596803	0.754	2624	tags=21%, list=12%, signal=24%
FATTY ACID METABOLISM	HALLMARK_FATTY_ACID_METABOLISM	147	0.213182	0.737905	0.552795	0.807131	0.813	5124	tags=31%, list=23%, signal=40%
APICAL SURFACE	HALLMARK_APICAL_SURFACE	38	0.215622	0.715695	0.879592	0.779537	0.813	342	tags=8%, list=2%, signal=8%
APICAL JUNCTION	HALLMARK_APICAL_JUNCTION	181	0.16948	0.689338	0.778926	0.767263	0.813	1119	tags=7%, list=5%, signal=8%
DNA REPAIR	HALLMARK_DNA_REPAIR	145	0.213255	0.604028	0.877847	0.838259	0.855	4817	tags=30%, list=22%, signal=38%
ADIPOGENESIS	HALLMARK_ADIPOGENESIS	195	0.169236	0.582297	0.780538	0.88866	0.911	4230	tags=24%, list=19%, signal=29%
REACTIVE OXYGEN SPECIES PATHWAY	HALLMARK_REACTIVE_OXYGEN_SPECIES_PATHWAY	47	0.181961	0.510502	0.877847	0.922809	0.911	5395	tags=36%, list=24%, signal=48%
PEROXISOME	HALLMARK_PEROXISOME	97	-0.148694	-0.49337	0.886756	0.962823	0.918	5977	tags=20%, list=27%, signal=27%
MYC TARGETS V1	HALLMARK_MYC_TARGETS_V1	196	-0.197915	-0.519019	0.886756	0.986337	0.918	10873	tags=44%, list=49%, signal=85%
UNFOLDED PROTEIN RESPONSE	HALLMARK_UNFOLDED_PROTEIN_RESPONSE	110	-0.202624	-0.624211	0.694818	0.860131	0.882	5935	tags=25%, list=27%, signal=35%
MTORC1 SIGNALING	HALLMARK_MTORC1_SIGNALING	194	-0.23318	-0.682918	0.700193	0.803738	0.841	1455	tags=7%, list=7%, signal=8%
HEME METABOLISM	HALLMARK_HEME_METABOLISM	185	-0.207305	-0.706273	0.886756	0.821642	0.841	6003	tags=26%, list=27%, signal=36%
MYC TARGETS V2	HALLMARK_MYC_TARGETS_V2	56	-0.289222	-0.706636	0.795019	0.854571	0.841	10468	tags=48%, list=47%, signal=91%
ANDROGEN RESPONSE	HALLMARK_ANDROGEN_RESPONSE	92	-0.223485	-0.712695	0.693487	0.885639	0.841	6775	tags=32%, list=30%, signal=45%
GLYCOLYSIS	HALLMARK_GLYCOLYSIS	188	-0.231378	-0.78488	0.794626	0.869915	0.841	2414	tags=12%, list=11%, signal=13%
PI3K AKT MTOR SIGNALING	HALLMARK_PI3K_AKT_MTOR_SIGNALING	100	-0.252927	-0.861753	0.694818	0.724514	0.78	2204	tags=12%, list=10%, signal=13%
INTERFERON ALPHA RESPONSE	HALLMARK_INTERFERON_ALPHA_RESPONSE	95	-0.27915	-0.884476	0.522073	0.707042	0.78	5188	tags=29%, list=23%, signal=38%
NOTCH SIGNALING	HALLMARK_NOTCH_SIGNALING	29	-0.326954	-0.889186	0.704415	0.733352	0.78	4312	tags=34%, list=19%, signal=43%
ESTROGEN RESPONSE EARLY	HALLMARK_ESTROGEN_RESPONSE_EARLY	177	-0.26552	-0.892079	0.493282	0.77271	0.78	4440	tags=23%, list=20%, signal=29%
PANCREAS BETA CELLS	HALLMARK_PANCREAS_BETA_CELLS	26	-0.296848	-0.897998	0.587669	0.816987	0.78	750	tags=8%, list=3%, signal=8%
CHOLESTEROL HOMEOSTASIS	HALLMARK_CHOLESTEROL_HOMEOSTASIS	72	-0.294925	-0.907266	0.516315	0.836222	0.78	5305	tags=31%, list=24%, signal=40%
BILE ACID METABOLISM	HALLMARK_BILE_ACID_METABOLISM	101	-0.25355	-0.930282	0.492308	0.850888	0.78	4448	tags=18%, list=20%, signal=22%
IL2 STAT5 SIGNALING	HALLMARK_IL2_STAT5_SIGNALING	189	-0.27639	-0.94067	0.6238	0.862187	0.733	5732	tags=33%, list=26%, signal=45%
ANGIOGENESIS	HALLMARK_ANGIOGENESIS	30	-0.366128	-0.952171	0.49501	0.910561	0.733	6972	tags=33%, list=31%, signal=48%
SPERMATOGENESIS	HALLMARK_SPERMATOGENESIS	114	-0.273355	-0.954399	0.50096	0.980055	0.733	5871	tags=36%, list=26%, signal=49%
PROTEIN SECRETION	HALLMARK_PROTEIN_SECRETION	91	-0.335226	-0.970437	0.568665	1	0.733	9590	tags=54%, list=43%, signal=94%
TGF BETA SIGNALING	HALLMARK_TGF_BETA_SIGNALING	51	-0.327318	-1.03204	0.361702	0.984768	0.684	5272	tags=41%, list=24%, signal=54%
E2F TARGETS	HALLMARK_E2F_TARGETS	199	-0.413454	-1.12098	0.373308	0.796315	0.624	5194	tags=35%, list=23%, signal=45%
INFLAMMATORY RESPONSE	HALLMARK_INFLAMMATORY_RESPONSE	187	-0.295419	-1.14991	0.272031	0.819729	0.624	2151	tags=19%, list=10%, signal=21%
ALLOGRAFT REJECTION	HALLMARK_ALLOGRAFT_REJECTION	178	-0.296877	-1.16583	0.170825	0.878675	0.624	4707	tags=28%, list=21%, signal=35%
KRAS SIGNALING UP	HALLMARK_KRAS_SIGNALING_UP	169	-0.307368	-1.18934	0.180077	0.957849	0.624	3939	tags=28%, list=18%, signal=34%
HEDGEHOG SIGNALING	HALLMARK_HEDGEHOG_SIGNALING	32	-0.441483	-1.19853	0	1	0.624	6155	tags=47%, list=28%, signal=65%
UV RESPONSE DN	HALLMARK_UV_RESPONSE_DN	137	-0.386498	-1.28166	0.0896686	1	0.624	7690	tags=53%, list=35%, signal=81%
G2M CHECKPOINT	HALLMARK_G2M_CHECKPOINT	198	-0.493171	-1.35796	0	0.960272	0.529	5182	tags=48%, list=23%, signal=63%
MITOTIC SPINDLE	HALLMARK_MITOTIC_SPINDLE	196	-0.592665	-1.6218	0	0.140523	0.055	5679	tags=61%, list=26%, signal=81%
