# Supplementary material for: DeSUMOylation of chromatin-bound proteins limits the rapid transcriptional reprogramming induced by daunorubicin in acute myeloid leukemias
Source: Nucleic Acids Res. 2023 Jul 18;51(16):8413–33. doi: 10.1093/nar/gkad581 (PMC10484680; doi:10.1093/nar/gkad581)
Supplement: gkad581_Supplemental_Files [file gkad581_supplemental_files.zip › Supplementary Table 6- HOMER motif search.xlsx]

## Sheet: knownResults
Motif Name	Consensus	P-value	Log P-value	q-value (Benjamini)	# of Target Sequences with Motif(of 44250)	% of Target Sequences with Motif	# of Background Sequences with Motif(of 182788)	% of Background Sequences with Motif
CTCF(Zf)/CD4+-CTCF-ChIP-Seq(Barski_et_al.)/Homer	AYAGTGCCMYCTRGTGGCCA	1e-2244	-5.169e+03	0.0000	4102.0	9.27%	603.2	0.33%
BORIS(Zf)/K562-CTCFL-ChIP-Seq(GSE32465)/Homer	CNNBRGCGCCCCCTGSTGGC	1e-2165	-4.986e+03	0.0000	4475.0	10.11%	1067.9	0.59%
SCL(bHLH)/HPC7-Scl-ChIP-Seq(GSE13511)/Homer	AVCAGCTG	1e-1161	-2.674e+03	0.0000	19543.0	44.15%	47240.0	26.00%
Ptf1a(bHLH)/Panc1-Ptf1a-ChIP-Seq(GSE47459)/Homer	ACAGCTGTTN	1e-799	-1.840e+03	0.0000	12128.0	27.40%	26722.6	14.71%
HEB(bHLH)/mES-Heb-ChIP-Seq(GSE53233)/Homer	VCAGCTGBNN	1e-736	-1.696e+03	0.0000	8971.0	20.27%	17652.1	9.72%
SeqBias: GA-repeat	GAGAGAGAGA	1e-729	-1.680e+03	0.0000	28766.0	64.99%	90455.9	49.78%
ZNF416(Zf)/HEK293-ZNF416.GFP-ChIP-Seq(GSE58341)/Homer	WDNCTGGGCA	1e-697	-1.605e+03	0.0000	5823.0	13.15%	9181.6	5.05%
Ascl1(bHLH)/NeuralTubes-Ascl1-ChIP-Seq(GSE55840)/Homer	NNVVCAGCTGBN	1e-661	-1.522e+03	0.0000	7105.0	16.05%	12992.1	7.15%
E2A(bHLH)/proBcell-E2A-ChIP-Seq(GSE21978)/Homer	DNRCAGCTGY	1e-634	-1.461e+03	0.0000	6685.0	15.10%	12064.3	6.64%
ERG(ETS)/VCaP-ERG-ChIP-Seq(GSE14097)/Homer	ACAGGAAGTG	1e-625	-1.440e+03	0.0000	7949.0	17.96%	15811.0	8.70%
Tcf12(bHLH)/GM12878-Tcf12-ChIP-Seq(GSE32465)/Homer	VCAGCTGYTG	1e-576	-1.327e+03	0.0000	4335.0	9.79%	6313.0	3.47%
Ap4(bHLH)/AML-Tfap4-ChIP-Seq(GSE45738)/Homer	NAHCAGCTGD	1e-473	-1.091e+03	0.0000	5071.0	11.46%	9109.7	5.01%
Twist2(bHLH)/Myoblast-Twist2.Ty1-ChIP-Seq(GSE127998)/Homer	MCAGCTGBYH	1e-472	-1.088e+03	0.0000	7746.0	17.50%	17035.7	9.38%
Ascl2(bHLH)/ESC-Ascl2-ChIP-Seq(GSE97712)/Homer	SSRGCAGCTGCH	1e-470	-1.083e+03	0.0000	5105.0	11.53%	9238.8	5.08%
EBF1(EBF)/Near-E2A-ChIP-Seq(GSE21512)/Homer	GTCCCCWGGGGA	1e-454	-1.046e+03	0.0000	4323.0	9.77%	7256.4	3.99%
GLIS3(Zf)/Thyroid-Glis3.GFP-ChIP-Seq(GSE103297)/Homer	CTCCCTGGGAGGCCN	1e-448	-1.033e+03	0.0000	6630.0	14.98%	13913.4	7.66%
Bcl6(Zf)/Liver-Bcl6-ChIP-Seq(GSE31578)/Homer	NNNCTTTCCAGGAAA	1e-432	-9.969e+02	0.0000	5446.0	12.30%	10591.8	5.83%
Etv2(ETS)/ES-ER71-ChIP-Seq(GSE59402)/Homer	NNAYTTCCTGHN	1e-432	-9.956e+02	0.0000	4867.0	11.00%	8950.8	4.93%
BHLHA15(bHLH)/NIH3T3-BHLHB8.HA-ChIP-Seq(GSE119782)/Homer	NAMCAGCTGK	1e-430	-9.924e+02	0.0000	6135.0	13.86%	12638.3	6.96%
TCF4(bHLH)/SHSY5Y-TCF4-ChIP-Seq(GSE96915)/Homer	SMCATCTGKH	1e-428	-9.864e+02	0.0000	6810.0	15.38%	14715.9	8.10%
GAGA-repeat/SacCer-Promoters/Homer	CTYTCTYTCTCTCTC	1e-424	-9.769e+02	0.0000	19150.0	43.26%	58191.3	32.03%
E2A(bHLH),near_PU.1/Bcell-PU.1-ChIP-Seq(GSE21512)/Homer	NVCACCTGBN	1e-421	-9.708e+02	0.0000	6718.0	15.18%	14520.8	7.99%
Erra(NR)/HepG2-Erra-ChIP-Seq(GSE31477)/Homer	CAAAGGTCAG	1e-411	-9.484e+02	0.0000	8726.0	19.71%	21036.7	11.58%
Unknown-ESC-element(?)/mES-Nanog-ChIP-Seq(GSE11724)/Homer	CACAGCAGGGGG	1e-411	-9.480e+02	0.0000	2827.0	6.39%	3816.7	2.10%
Tcf21(bHLH)/ArterySmoothMuscle-Tcf21-ChIP-Seq(GSE61369)/Homer	NAACAGCTGG	1e-404	-9.315e+02	0.0000	4035.0	9.12%	6934.2	3.82%
EHF(ETS)/LoVo-EHF-ChIP-Seq(GSE49402)/Homer	AVCAGGAAGT	1e-396	-9.140e+02	0.0000	6693.0	15.12%	14769.1	8.13%
NeuroD1(bHLH)/Islet-NeuroD1-ChIP-Seq(GSE30298)/Homer	GCCATCTGTT	1e-390	-8.994e+02	0.0000	3909.0	8.83%	6723.4	3.70%
NeuroG2(bHLH)/Fibroblast-NeuroG2-ChIP-Seq(GSE75910)/Homer	ACCATCTGTT	1e-386	-8.902e+02	0.0000	6898.0	15.58%	15550.5	8.56%
MyoD(bHLH)/Myotube-MyoD-ChIP-Seq(GSE21614)/Homer	RRCAGCTGYTSY	1e-386	-8.898e+02	0.0000	3090.0	6.98%	4634.2	2.55%
bZIP18(bZIP)/colamp-bZIP18-DAP-Seq(GSE60143)/Homer	KGMCAGCTND	1e-380	-8.768e+02	0.0000	22957.0	51.86%	74233.1	40.86%
ELF3(ETS)/PDAC-ELF3-ChIP-Seq(GSE64557)/Homer	ANCAGGAAGT	1e-378	-8.705e+02	0.0000	3997.0	9.03%	7079.9	3.90%
NGA4(ABI3VP1)/col-NGA4-DAP-Seq(GSE60143)/Homer	TKNTCAGGTG	1e-373	-8.594e+02	0.0000	11551.0	26.10%	31313.6	17.23%
MyoG(bHLH)/C2C12-MyoG-ChIP-Seq(GSE36024)/Homer	AACAGCTG	1e-368	-8.495e+02	0.0000	4368.0	9.87%	8200.8	4.51%
Zic3(Zf)/mES-Zic3-ChIP-Seq(GSE37889)/Homer	GGCCYCCTGCTGDGH	1e-368	-8.479e+02	0.0000	2812.0	6.35%	4084.5	2.25%
AR-halfsite(NR)/LNCaP-AR-ChIP-Seq(GSE27824)/Homer	CCAGGAACAG	1e-367	-8.470e+02	0.0000	15580.0	35.20%	46001.2	25.32%
Atoh1(bHLH)/Cerebellum-Atoh1-ChIP-Seq(GSE22111)/Homer	VNRVCAGCTGGY	1e-367	-8.470e+02	0.0000	4761.0	10.76%	9333.6	5.14%
Rbpj1(?)/Panc1-Rbpj1-ChIP-Seq(GSE47459)/Homer	HTTTCCCASG	1e-363	-8.379e+02	0.0000	6333.0	14.31%	14103.8	7.76%
Znf263(Zf)/K562-Znf263-ChIP-Seq(GSE31477)/Homer	CVGTSCTCCC	1e-357	-8.229e+02	0.0000	7637.0	17.25%	18344.5	10.10%
EWS:ERG-fusion(ETS)/CADO_ES1-EWS:ERG-ChIP-Seq(SRA014231)/Homer	ATTTCCTGTN	1e-356	-8.210e+02	0.0000	3842.0	8.68%	6863.4	3.78%
Elf4(ETS)/BMDM-Elf4-ChIP-Seq(GSE88699)/Homer	ACTTCCKGKT	1e-346	-7.986e+02	0.0000	5484.0	12.39%	11726.6	6.45%
PU.1-IRF(ETS:IRF)/Bcell-PU.1-ChIP-Seq(GSE21512)/Homer	MGGAAGTGAAAC	1e-343	-7.908e+02	0.0000	6386.0	14.43%	14557.2	8.01%
ETS1(ETS)/Jurkat-ETS1-ChIP-Seq(GSE17954)/Homer	ACAGGAAGTG	1e-338	-7.801e+02	0.0000	5494.0	12.41%	11861.3	6.53%
GAGA-repeat/Arabidopsis-Promoters/Homer	CTCTCTCTCY	1e-317	-7.320e+02	0.0000	5082.0	11.48%	10885.6	5.99%
ZFX(Zf)/mES-Zfx-ChIP-Seq(GSE11431)/Homer	AGGCCTRG	1e-314	-7.245e+02	0.0000	5314.0	12.00%	11634.4	6.40%
Bcl11a(Zf)/HSPC-BCL11A-ChIP-Seq(GSE104676)/Homer	TYTGACCASWRG	1e-313	-7.217e+02	0.0000	3447.0	7.79%	6204.4	3.41%
NF1-halfsite(CTF)/LNCaP-NF1-ChIP-Seq(Unpublished)/Homer	YTGCCAAG	1e-302	-6.972e+02	0.0000	7706.0	17.41%	19482.8	10.72%
Tal1	CATCTG	1e-297	-6.840e+02	0.0000	6471.0	14.62%	15533.8	8.55%
ZEB1(Zf)/PDAC-ZEB1-ChIP-Seq(GSE64557)/Homer	VCAGGTRDRY	1e-288	-6.654e+02	0.0000	7890.0	17.82%	20347.9	11.20%
Myf5(bHLH)/GM-Myf5-ChIP-Seq(GSE24852)/Homer	BAACAGCTGT	1e-287	-6.624e+02	0.0000	2859.0	6.46%	4862.2	2.68%
Zac1(Zf)/Neuro2A-Plagl1-ChIP-Seq(GSE75942)/Homer	HAWGRGGCCM	1e-281	-6.482e+02	0.0000	11996.0	27.10%	34876.7	19.20%
EBF2(EBF)/BrownAdipose-EBF2-ChIP-Seq(GSE97114)/Homer	NABTCCCWDGGGAVH	1e-281	-6.471e+02	0.0000	3685.0	8.32%	7214.0	3.97%
PU.1(ETS)/ThioMac-PU.1-ChIP-Seq(GSE21512)/Homer	AGAGGAAGTG	1e-278	-6.413e+02	0.0000	2828.0	6.39%	4864.4	2.68%
Olig2(bHLH)/Neuron-Olig2-ChIP-Seq(GSE30882)/Homer	RCCATMTGTT	1e-274	-6.319e+02	0.0000	8570.0	19.36%	22937.7	12.62%
THRb(NR)/Liver-NR1A2-ChIP-Seq(GSE52613)/Homer	TRAGGTCA	1e-269	-6.215e+02	0.0000	16568.0	37.43%	52216.4	28.74%
HIC1(Zf)/Treg-ZBTB29-ChIP-Seq(GSE99889)/Homer	TGCCAGCB	1e-269	-6.215e+02	0.0000	9220.0	20.83%	25276.2	13.91%
ETV1(ETS)/GIST48-ETV1-ChIP-Seq(GSE22441)/Homer	AACCGGAAGT	1e-267	-6.152e+02	0.0000	6864.0	15.51%	17323.8	9.53%
PR(NR)/T47D-PR-ChIP-Seq(GSE31130)/Homer	VAGRACAKNCTGTBC	1e-263	-6.059e+02	0.0000	9017.0	20.37%	24713.5	13.60%
SeqBias: CA-repeat	CACACACACA	1e-252	-5.808e+02	0.0000	22576.0	51.00%	76392.8	42.04%
ELF5(ETS)/T47D-ELF5-ChIP-Seq(GSE30407)/Homer	ACVAGGAAGT	1e-241	-5.560e+02	0.0000	4086.0	9.23%	8888.6	4.89%
THRb(NR)/HepG2-THRb.Flag-ChIP-Seq(Encode)/Homer	GGTCACCTGAGGTCA	1e-232	-5.362e+02	0.0000	2705.0	6.11%	4977.4	2.74%
AP-2gamma(AP2)/MCF7-TFAP2C-ChIP-Seq(GSE21234)/Homer	SCCTSAGGSCAW	1e-231	-5.338e+02	0.0000	4230.0	9.56%	9462.7	5.21%
Unknown2/Drosophila-Promoters/Homer	CATCMCTA	1e-224	-5.180e+02	0.0000	5546.0	12.53%	13744.2	7.56%
TF3A(C2H2)/col-TF3A-DAP-Seq(GSE60143)/Homer	NNDDGAGGAGGWNNN	1e-224	-5.168e+02	0.0000	6101.0	13.78%	15576.6	8.57%
ZNF322(Zf)/HEK293-ZNF322.GFP-ChIP-Seq(GSE58341)/Homer	GAGCCTGGTACTGWGCCTGR	1e-217	-5.017e+02	0.0000	1068.0	2.41%	1072.0	0.59%
GABPA(ETS)/Jurkat-GABPa-ChIP-Seq(GSE17954)/Homer	RACCGGAAGT	1e-215	-4.973e+02	0.0000	4672.0	10.55%	11084.4	6.10%
Tgif2(Homeobox)/mES-Tgif2-ChIP-Seq(GSE55404)/Homer	TGTCANYT	1e-215	-4.966e+02	0.0000	15037.0	33.97%	47966.9	26.40%
EWS:FLI1-fusion(ETS)/SK_N_MC-EWS:FLI1-ChIP-Seq(SRA014231)/Homer	VACAGGAAAT	1e-214	-4.937e+02	0.0000	2833.0	6.40%	5536.9	3.05%
STAT4(Stat)/CD4-Stat4-ChIP-Seq(GSE22104)/Homer	NYTTCCWGGAAR	1e-208	-4.800e+02	0.0000	4065.0	9.18%	9295.4	5.12%
VRN1(ABI3VP1)/col-VRN1-DAP-Seq(GSE60143)/Homer	TTTTTTTTTT	1e-204	-4.717e+02	0.0000	954.0	2.16%	908.4	0.50%
STZ(C2H2)/colamp-STZ-DAP-Seq(GSE60143)/Homer	HNBTCACT	1e-202	-4.662e+02	0.0000	27051.0	61.11%	96525.5	53.13%
Ets1-distal(ETS)/CD4+-PolII-ChIP-Seq(Barski_et_al.)/Homer	MACAGGAAGT	1e-199	-4.595e+02	0.0000	1632.0	3.69%	2457.0	1.35%
Slug(Zf)/Mesoderm-Snai2-ChIP-Seq(GSE61475)/Homer	SNGCACCTGCHS	1e-199	-4.589e+02	0.0000	2590.0	5.85%	5017.1	2.76%
PRDM9(Zf)/Testis-DMC1-ChIP-Seq(GSE35498)/Homer	ADGGYAGYAGCATCT	1e-198	-4.569e+02	0.0000	1766.0	3.99%	2802.8	1.54%
Tbx5(T-box)/HL1-Tbx5.biotin-ChIP-Seq(GSE21529)/Homer	AGGTGTCA	1e-197	-4.556e+02	0.0000	14543.0	32.85%	46641.1	25.67%
AZF1(C2H2)/colamp-AZF1-DAP-Seq(GSE60143)/Homer	DKSWCACT	1e-195	-4.499e+02	0.0000	24565.0	55.50%	86464.8	47.59%
AP-2alpha(AP2)/Hela-AP2alpha-ChIP-Seq(GSE31477)/Homer	ATGCCCTGAGGC	1e-195	-4.491e+02	0.0000	3203.0	7.24%	6856.4	3.77%
ZNF711(Zf)/SHSY5Y-ZNF711-ChIP-Seq(GSE20673)/Homer	AGGCCTAG	1e-194	-4.473e+02	0.0000	7410.0	16.74%	20646.6	11.36%
RARa(NR)/K562-RARa-ChIP-Seq(Encode)/Homer	TTGAMCTTTG	1e-193	-4.464e+02	0.0000	11812.0	26.68%	36501.3	20.09%
Tlx?(NR)/NPC-H3K4me1-ChIP-Seq(GSE16256)/Homer	CTGGCAGSCTGCCA	1e-188	-4.337e+02	0.0000	1586.0	3.58%	2431.1	1.34%
Foxo1(Forkhead)/RAW-Foxo1-ChIP-Seq(Fan_et_al.)/Homer	CTGTTTAC	1e-180	-4.154e+02	0.0000	8468.0	19.13%	24707.3	13.60%
RLR1?/SacCer-Promoters/Homer	WTTTTCYYTTTT	1e-176	-4.063e+02	0.0000	2995.0	6.77%	6485.0	3.57%
ZEB2(Zf)/SNU398-ZEB2-ChIP-Seq(GSE103048)/Homer	GNMCAGGTGTGC	1e-171	-3.949e+02	0.0000	4091.0	9.24%	9971.7	5.49%
RXR(NR),DR1/3T3L1-RXR-ChIP-Seq(GSE13511)/Homer	TAGGGCAAAGGTCA	1e-171	-3.945e+02	0.0000	4348.0	9.82%	10802.1	5.95%
ZBTB18(Zf)/HEK293-ZBTB18.GFP-ChIP-Seq(GSE58341)/Homer	AACATCTGGA	1e-171	-3.938e+02	0.0000	2019.0	4.56%	3729.9	2.05%
At5g04390(C2H2)/col200-At5g04390-DAP-Seq(GSE60143)/Homer	AGTGANDN	1e-166	-3.833e+02	0.0000	26667.0	60.24%	96297.0	53.00%
AT5G60130(ABI3VP1)/col-AT5G60130-DAP-Seq(GSE60143)/Homer	WTTYTAAGVAAA	1e-166	-3.830e+02	0.0000	9319.0	21.05%	28149.3	15.49%
Stat3+il21(Stat)/CD4-Stat3-ChIP-Seq(GSE19198)/Homer	SVYTTCCNGGAARB	1e-165	-3.810e+02	0.0000	2825.0	6.38%	6124.0	3.37%
Trl(Zf)/S2-GAGAfactor-ChIP-Seq(GSE40646)/Homer	RGAGAGAG	1e-163	-3.768e+02	0.0000	11647.0	26.31%	36811.3	20.26%
bZIP52(bZIP)/colamp-bZIP52-DAP-Seq(GSE60143)/Homer	NDNHCAGCTGTCANN	1e-160	-3.700e+02	0.0000	5782.0	13.06%	15797.0	8.69%
Unknown6/Drosophila-Promoters/Homer	AATTTTAAAA	1e-158	-3.644e+02	0.0000	3958.0	8.94%	9775.3	5.38%
Tgif1(Homeobox)/mES-Tgif1-ChIP-Seq(GSE55404)/Homer	YTGWCADY	1e-156	-3.607e+02	0.0000	13484.0	30.46%	43980.7	24.21%
Zic(Zf)/Cerebellum-ZIC1.2-ChIP-Seq(GSE60731)/Homer	CCTGCTGAGH	1e-153	-3.524e+02	0.0000	3429.0	7.75%	8175.0	4.50%
SPDEF(ETS)/VCaP-SPDEF-ChIP-Seq(SRA014231)/Homer	ASWTCCTGBT	1e-151	-3.496e+02	0.0000	4590.0	10.37%	11966.3	6.59%
Smad3(MAD)/NPC-Smad3-ChIP-Seq(GSE36673)/Homer	TWGTCTGV	1e-147	-3.404e+02	0.0000	11765.0	26.58%	37776.6	20.79%
PIF4(bHLH)/Seedling-PIF4-ChIP-Seq(GSE35315)/Homer	NNBCACGTGN	1e-146	-3.365e+02	0.0000	5310.0	12.00%	14511.6	7.99%
RUNX-AML(Runt)/CD4+-PolII-ChIP-Seq(Barski_et_al.)/Homer	GCTGTGGTTW	1e-143	-3.308e+02	0.0000	3455.0	7.81%	8417.9	4.63%
ZNF143|STAF(Zf)/CUTLL-ZNF143-ChIP-Seq(GSE29600)/Homer	ATTTCCCAGVAKSCY	1e-142	-3.271e+02	0.0000	1286.0	2.91%	2056.4	1.13%
RUNX1(Runt)/Jurkat-RUNX1-ChIP-Seq(GSE29180)/Homer	AAACCACARM	1e-140	-3.225e+02	0.0000	4979.0	11.25%	13521.0	7.44%
Zfp281(Zf)/ES-Zfp281-ChIP-Seq(GSE81042)/Homer	CCCCTCCCCCAC	1e-138	-3.181e+02	0.0000	807.0	1.82%	948.0	0.52%
Sp5(Zf)/mES-Sp5.Flag-ChIP-Seq(GSE72989)/Homer	RGKGGGCGGAGC	1e-134	-3.101e+02	0.0000	3863.0	8.73%	9904.4	5.45%
NF1(CTF)/LNCAP-NF1-ChIP-Seq(Unpublished)/Homer	CYTGGCABNSTGCCAR	1e-133	-3.069e+02	0.0000	1464.0	3.31%	2603.7	1.43%
SpiB(ETS)/OCILY3-SPIB-ChIP-Seq(GSE56857)/Homer	AAAGRGGAAGTG	1e-131	-3.019e+02	0.0000	1515.0	3.42%	2763.1	1.52%
FRS9(ND)/col-FRS9-DAP-Seq(GSE60143)/Homer	RGAGAGAGAAAG	1e-130	-3.010e+02	0.0000	1243.0	2.81%	2045.0	1.13%
BMAL1(bHLH)/Liver-Bmal1-ChIP-Seq(GSE39860)/Homer	GNCACGTG	1e-129	-2.977e+02	0.0000	7833.0	17.70%	23845.3	13.12%
BPC1(BBRBPC)/colamp-BPC1-DAP-Seq(GSE60143)/Homer	GARGAGAGAGAA	1e-129	-2.973e+02	0.0000	2926.0	6.61%	6985.8	3.84%
Jun-AP1(bZIP)/K562-cJun-ChIP-Seq(GSE31477)/Homer	GATGASTCATCN	1e-127	-2.939e+02	0.0000	1102.0	2.49%	1712.7	0.94%
STAT6(Stat)/Macrophage-Stat6-ChIP-Seq(GSE38377)/Homer	TTCCKNAGAA	1e-126	-2.915e+02	0.0000	2296.0	5.19%	5076.3	2.79%
PPARE(NR),DR1/3T3L1-Pparg-ChIP-Seq(GSE13511)/Homer	TGACCTTTGCCCCA	1e-126	-2.904e+02	0.0000	3653.0	8.25%	9382.5	5.16%
STAT6(Stat)/CD4-Stat6-ChIP-Seq(GSE22104)/Homer	ABTTCYYRRGAA	1e-124	-2.864e+02	0.0000	2268.0	5.12%	5024.0	2.77%
Rfx6(HTH)/Min6b1-Rfx6.HA-ChIP-Seq(GSE62844)/Homer	TGTTKCCTAGCAACM	1e-121	-2.798e+02	0.0000	4073.0	9.20%	10870.1	5.98%
Fosl2(bZIP)/3T3L1-Fosl2-ChIP-Seq(GSE56872)/Homer	NATGASTCABNN	1e-121	-2.789e+02	0.0000	1503.0	3.40%	2836.9	1.56%
HLH-1(bHLH)/cElegans-Embryo-HLH1-ChIP-Seq(modEncode)/Homer	RACAGCTGTTBH	1e-120	-2.767e+02	0.0000	3170.0	7.16%	7922.6	4.36%
STAT5(Stat)/mCD4+-Stat5-ChIP-Seq(GSE12346)/Homer	RTTTCTNAGAAA	1e-118	-2.733e+02	0.0000	1404.0	3.17%	2589.1	1.42%
EAR2(NR)/K562-NR2F6-ChIP-Seq(Encode)/Homer	NRBCARRGGTCA	1e-117	-2.708e+02	0.0000	5097.0	11.51%	14455.7	7.96%
Hand2(bHLH)/Mesoderm-Hand2-ChIP-Seq(GSE61475)/Homer	TGACANARRCCAGRC	1e-117	-2.708e+02	0.0000	1843.0	4.16%	3849.8	2.12%
RBPJ:Ebox(?,bHLH)/Panc1-Rbpj1-ChIP-Seq(GSE47459)/Homer	GGGRAARRGRMCAGMTG	1e-116	-2.673e+02	0.0000	1289.0	2.91%	2303.9	1.27%
HNF4a(NR),DR1/HepG2-HNF4a-ChIP-Seq(GSE25021)/Homer	CARRGKBCAAAGTYCA	1e-114	-2.647e+02	0.0000	1702.0	3.85%	3472.4	1.91%
PPARa(NR),DR1/Liver-Ppara-ChIP-Seq(GSE47954)/Homer	VNAGGKCAAAGGTCA	1e-113	-2.618e+02	0.0000	4092.0	9.24%	11106.8	6.11%
Sp2(Zf)/HEK293-Sp2.eGFP-ChIP-Seq(Encode)/Homer	YGGCCCCGCCCC	1e-112	-2.579e+02	0.0000	6029.0	13.62%	17878.5	9.84%
ZNF467(Zf)/HEK293-ZNF467.GFP-ChIP-Seq(GSE58341)/Homer	TGGGGAAGGGCM	1e-111	-2.578e+02	0.0000	3366.0	7.60%	8720.6	4.80%
Nr5a2(NR)/Pancreas-LRH1-ChIP-Seq(GSE34295)/Homer	BTCAAGGTCA	1e-111	-2.574e+02	0.0000	2611.0	5.90%	6283.4	3.46%
KLF10(Zf)/HEK293-KLF10.GFP-ChIP-Seq(GSE58341)/Homer	GGGGGTGTGTCC	1e-111	-2.557e+02	0.0000	2215.0	5.00%	5060.3	2.79%
PRDM10(Zf)/HEK293-PRDM10.eGFP-ChIP-Seq(Encode)/Homer	TGGTACATTCCA	1e-109	-2.529e+02	0.0000	2477.0	5.60%	5895.0	3.24%
MNT(bHLH)/HepG2-MNT-ChIP-Seq(Encode)/Homer	DGCACACGTG	1e-108	-2.498e+02	0.0000	4350.0	9.83%	12105.3	6.66%
THRa(NR)/C17.2-THRa-ChIP-Seq(GSE38347)/Homer	GGTCANYTGAGGWCA	1e-108	-2.490e+02	0.0000	1736.0	3.92%	3659.8	2.01%
ZNF189(Zf)/HEK293-ZNF189.GFP-ChIP-Seq(GSE58341)/Homer	TGGAACAGMA	1e-107	-2.486e+02	0.0000	3488.0	7.88%	9206.2	5.07%
WIP5(C2H2)/colamp-WIP5-DAP-Seq(GSE60143)/Homer	TDTTCTCMAGGT	1e-107	-2.486e+02	0.0000	4828.0	10.91%	13767.2	7.58%
NPAS2(bHLH)/Liver-NPAS2-ChIP-Seq(GSE39860)/Homer	KCCACGTGAC	1e-107	-2.484e+02	0.0000	4512.0	10.19%	12676.8	6.98%
COUP-TFII(NR)/Artia-Nr2f2-ChIP-Seq(GSE46497)/Homer	AGRGGTCA	1e-107	-2.484e+02	0.0000	7075.0	15.98%	21759.0	11.98%
PIF5ox(bHLH)/Arabidopsis-PIF5ox-ChIP-Seq(GSE35062)/Homer	BCACGTGVDN	1e-106	-2.461e+02	0.0000	4382.0	9.90%	12254.1	6.74%
ETV4(ETS)/HepG2-ETV4-ChIP-Seq(ENCODE)/Homer	ACCGGAAGTG	1e-105	-2.434e+02	0.0000	5396.0	12.19%	15814.8	8.70%
ERF15(AP2EREBP)/colamp-ERF15-DAP-Seq(GSE60143)/Homer	WDHAGCMGCCAT	1e-105	-2.425e+02	0.0000	7709.0	17.42%	24154.4	13.29%
Nr5a2(NR)/mES-Nr5a2-ChIP-Seq(GSE19019)/Homer	BTCAAGGTCA	1e-104	-2.415e+02	0.0000	1940.0	4.38%	4313.3	2.37%
RUNX2(Runt)/PCa-RUNX2-ChIP-Seq(GSE33889)/Homer	NWAACCACADNN	1e-103	-2.392e+02	0.0000	4011.0	9.06%	11057.0	6.09%
Gfi1b(Zf)/HPC7-Gfi1b-ChIP-Seq(GSE22178)/Homer	MAATCACTGC	1e-102	-2.371e+02	0.0000	2724.0	6.15%	6801.8	3.74%
SOL1(CPP)/colamp-SOL1-DAP-Seq(GSE60143)/Homer	ATTTAAATHN	1e-102	-2.354e+02	0.0000	7014.0	15.85%	21718.9	11.95%
Stat3(Stat)/mES-Stat3-ChIP-Seq(GSE11431)/Homer	CTTCCGGGAA	1e-101	-2.332e+02	0.0000	1983.0	4.48%	4498.9	2.48%
NFAT(RHD)/Jurkat-NFATC1-ChIP-Seq(Jolma_et_al.)/Homer	ATTTTCCATT	1e-100	-2.310e+02	0.0000	4250.0	9.60%	11961.3	6.58%
CEBP:AP1(bZIP)/ThioMac-CEBPb-ChIP-Seq(GSE21512)/Homer	DRTGTTGCAA	1e-100	-2.310e+02	0.0000	4175.0	9.43%	11704.5	6.44%
Sp1(Zf)/Promoter/Homer	GGCCCCGCCCCC	1e-99	-2.287e+02	0.0000	956.0	2.16%	1582.9	0.87%
AP-1(bZIP)/ThioMac-PU.1-ChIP-Seq(GSE21512)/Homer	VTGACTCATC	1e-97	-2.244e+02	0.0000	3288.0	7.43%	8764.2	4.82%
COUP-TFII(NR)/K562-NR2F1-ChIP-Seq(Encode)/Homer	GKBCARAGGTCA	1e-95	-2.194e+02	0.0000	5612.0	12.68%	16881.4	9.29%
ETS:RUNX(ETS,Runt)/Jurkat-RUNX1-ChIP-Seq(GSE17954)/Homer	RCAGGATGTGGT	1e-95	-2.188e+02	0.0000	590.0	1.33%	729.6	0.40%
Fra2(bZIP)/Striatum-Fra2-ChIP-Seq(GSE43429)/Homer	GGATGACTCATC	1e-94	-2.184e+02	0.0000	2132.0	4.82%	5062.4	2.79%
Fox:Ebox(Forkhead,bHLH)/Panc1-Foxa2-ChIP-Seq(GSE47459)/Homer	NNNVCTGWGYAAACASN	1e-94	-2.180e+02	0.0000	3913.0	8.84%	10944.7	6.02%
KLF14(Zf)/HEK293-KLF14.GFP-ChIP-Seq(GSE58341)/Homer	RGKGGGCGKGGC	1e-94	-2.174e+02	0.0000	6609.0	14.93%	20503.3	11.28%
ASHR1(ND)/col-ASHR1-DAP-Seq(GSE60143)/Homer	NTGGTGAN	1e-94	-2.167e+02	0.0000	5628.0	12.71%	16974.0	9.34%
ZNF341(Zf)/EBV-ZNF341-ChIP-Seq(GSE113194)/Homer	GGAACAGCCG	1e-92	-2.138e+02	0.0000	2682.0	6.06%	6859.4	3.78%
NFkB-p65(RHD)/GM12787-p65-ChIP-Seq(GSE19485)/Homer	WGGGGATTTCCC	1e-92	-2.131e+02	0.0000	1917.0	4.33%	4430.7	2.44%
KLF6(Zf)/PDAC-KLF6-ChIP-Seq(GSE64557)/Homer	MKGGGYGTGGCC	1e-90	-2.091e+02	0.0000	4120.0	9.31%	11754.0	6.47%
Meis1(Homeobox)/MastCells-Meis1-ChIP-Seq(GSE48085)/Homer	VGCTGWCAVB	1e-90	-2.077e+02	0.0000	6796.0	15.35%	21327.1	11.74%
KLF5(Zf)/LoVo-KLF5-ChIP-Seq(GSE49402)/Homer	DGGGYGKGGC	1e-90	-2.076e+02	0.0000	5018.0	11.34%	14920.9	8.21%
SF1(NR)/H295R-Nr5a1-ChIP-Seq(GSE44220)/Homer	CAAGGHCANV	1e-88	-2.032e+02	0.0000	1636.0	3.70%	3637.1	2.00%
Twist(bHLH)/HMLE-TWIST1-ChIP-Seq(Chang_et_al)/Homer	VCAKCTGGNNNCCAGMTGBN	1e-86	-2.001e+02	0.0000	565.0	1.28%	724.1	0.40%
PHA-4(Forkhead)/cElegans-Embryos-PHA4-ChIP-Seq(modEncode)/Homer	KTGTTTGC	1e-86	-1.994e+02	0.0000	14137.0	31.94%	49383.6	27.18%
Zfp809(Zf)/ES-Zfp809-ChIP-Seq(GSE70799)/Homer	GGGGCTYGKCTGGGA	1e-85	-1.962e+02	0.0000	806.0	1.82%	1321.2	0.73%
JunB(bZIP)/DendriticCells-Junb-ChIP-Seq(GSE36099)/Homer	RATGASTCAT	1e-84	-1.938e+02	0.0000	2482.0	5.61%	6379.0	3.51%
E-box/Drosophila-Promoters/Homer	AACAGCTGTTHN	1e-83	-1.928e+02	0.0000	975.0	2.20%	1783.4	0.98%
CTCF-SatelliteElement(Zf?)/CD4+-CTCF-ChIP-Seq(Barski_et_al.)/Homer	TGCAGTTCCMVNWRTGGCCA	1e-83	-1.926e+02	0.0000	196.0	0.44%	63.8	0.04%
STAT1(Stat)/HelaS3-STAT1-ChIP-Seq(GSE12782)/Homer	NATTTCCNGGAAAT	1e-83	-1.925e+02	0.0000	1229.0	2.78%	2498.0	1.37%
EBF(EBF)/proBcell-EBF-ChIP-Seq(GSE21978)/Homer	DGTCCCYRGGGA	1e-81	-1.885e+02	0.0000	755.0	1.71%	1220.8	0.67%
TCX2(CPP)/colamp-TCX2-DAP-Seq(GSE60143)/Homer	NNWWTTYRAAHN	1e-81	-1.877e+02	0.0000	7144.0	16.14%	22919.6	12.61%
PRDM15(Zf)/ESC-Prdm15-ChIP-Seq(GSE73694)/Homer	YCCDNTCCAGGTTTT	1e-80	-1.861e+02	0.0000	4260.0	9.62%	12514.5	6.89%
Bach2(bZIP)/OCILy7-Bach2-ChIP-Seq(GSE44420)/Homer	TGCTGAGTCA	1e-80	-1.848e+02	0.0000	873.0	1.97%	1543.5	0.85%
RUNX(Runt)/HPC7-Runx1-ChIP-Seq(GSE22178)/Homer	SAAACCACAG	1e-79	-1.837e+02	0.0000	3477.0	7.85%	9820.8	5.41%
WT1(Zf)/Kidney-WT1-ChIP-Seq(GSE90016)/Homer	MCTCCCMCRCAB	1e-79	-1.821e+02	0.0000	2432.0	5.49%	6317.2	3.48%
BATF(bZIP)/Th17-BATF-ChIP-Seq(GSE39756)/Homer	DATGASTCAT	1e-79	-1.820e+02	0.0000	2920.0	6.60%	7943.0	4.37%
MafB(bZIP)/BMM-Mafb-ChIP-Seq(GSE75722)/Homer	WNTGCTGASTCAGCANWTTY	1e-77	-1.796e+02	0.0000	1497.0	3.38%	3369.0	1.85%
Nkx3.1(Homeobox)/LNCaP-Nkx3.1-ChIP-Seq(GSE28264)/Homer	AAGCACTTAA	1e-77	-1.777e+02	0.0000	10302.0	23.27%	34992.2	19.26%
TEAD(TEA)/Fibroblast-PU.1-ChIP-Seq(Unpublished)/Homer	YCWGGAATGY	1e-76	-1.756e+02	0.0000	2831.0	6.40%	7706.9	4.24%
CHR(?)/Hela-CellCycle-Expression/Homer	SRGTTTCAAA	1e-74	-1.726e+02	0.0000	2850.0	6.44%	7801.7	4.29%
ZNF415(Zf)/HEK293-ZNF415.GFP-ChIP-Seq(GSE58341)/Homer	GRTGMTRGAGCC	1e-74	-1.716e+02	0.0000	1976.0	4.46%	4926.7	2.71%
NPAS(bHLH)/Liver-NPAS-ChIP-Seq(GSE39860)/Homer	NVCACGTG	1e-74	-1.715e+02	0.0000	6931.0	15.66%	22399.8	12.33%
Atf3(bZIP)/GBM-ATF3-ChIP-Seq(GSE33912)/Homer	DATGASTCATHN	1e-74	-1.710e+02	0.0000	2946.0	6.66%	8142.6	4.48%
IRF8(IRF)/BMDM-IRF8-ChIP-Seq(GSE77884)/Homer	GRAASTGAAAST	1e-73	-1.700e+02	0.0000	1495.0	3.38%	3427.0	1.89%
Fli1(ETS)/CD8-FLI-ChIP-Seq(GSE20898)/Homer	NRYTTCCGGH	1e-72	-1.678e+02	0.0000	5684.0	12.84%	17873.4	9.84%
PU.1:IRF8(ETS:IRF)/pDC-Irf8-ChIP-Seq(GSE66899)/Homer	GGAAGTGAAAST	1e-72	-1.673e+02	0.0000	915.0	2.07%	1737.2	0.96%
Max(bHLH)/K562-Max-ChIP-Seq(GSE31477)/Homer	RCCACGTGGYYN	1e-71	-1.655e+02	0.0000	2694.0	6.09%	7347.8	4.04%
FUS3(ABI3VP1)/col-FUS3-DAP-Seq(GSE60143)/Homer	DNNWTNTGCATGKNN	1e-71	-1.644e+02	0.0000	4254.0	9.61%	12771.7	7.03%
IRF3(IRF)/BMDM-Irf3-ChIP-Seq(GSE67343)/Homer	AGTTTCAKTTTC	1e-71	-1.636e+02	0.0000	1434.0	3.24%	3282.1	1.81%
ETS(ETS)/Promoter/Homer	AACCGGAAGT	1e-70	-1.624e+02	0.0000	1803.0	4.07%	4446.8	2.45%
HSF3(HSF)/colamp-HSF3-DAP-Seq(GSE60143)/Homer	NTTCTAGAAKCTTCT	1e-70	-1.623e+02	0.0000	3912.0	8.84%	11590.0	6.38%
Bapx1(Homeobox)/VertebralCol-Bapx1-ChIP-Seq(GSE36672)/Homer	TTRAGTGSYK	1e-70	-1.619e+02	0.0000	9770.0	22.07%	33280.0	18.32%
Pax8(Paired,Homeobox)/Thyroid-Pax8-ChIP-Seq(GSE26938)/Homer	GTCATGCHTGRCTGS	1e-70	-1.615e+02	0.0000	1148.0	2.59%	2435.7	1.34%
JGL(C2H2)/col-JGL-DAP-Seq(GSE60143)/Homer	ACYTTCAGTT	1e-68	-1.586e+02	0.0000	7657.0	17.30%	25335.3	13.94%
AT5G23930(mTERF)/col-AT5G23930-DAP-Seq(GSE60143)/Homer	GGCGGCTG	1e-68	-1.584e+02	0.0000	5798.0	13.10%	18438.4	10.15%
Esrrb(NR)/mES-Esrrb-ChIP-Seq(GSE11431)/Homer	KTGACCTTGA	1e-68	-1.571e+02	0.0000	2478.0	5.60%	6705.6	3.69%
Maz(Zf)/HepG2-Maz-ChIP-Seq(GSE31477)/Homer	GGGGGGGG	1e-68	-1.570e+02	0.0000	4855.0	10.97%	15028.5	8.27%
AT2G31460(REMB3)/col-AT2G31460-DAP-Seq(GSE60143)/Homer	WNWARWDGAAATGAT	1e-67	-1.544e+02	0.0000	1629.0	3.68%	3956.8	2.18%
GRF9(GRF)/colamp-GRF9-DAP-Seq(GSE60143)/Homer	NWCTGACANNNNNNN	1e-65	-1.511e+02	0.0000	3824.0	8.64%	11424.1	6.29%
c-Myc(bHLH)/mES-cMyc-ChIP-Seq(GSE11431)/Homer	VVCCACGTGG	1e-65	-1.506e+02	0.0000	1987.0	4.49%	5140.8	2.83%
ETS:E-box(ETS,bHLH)/HPC7-Scl-ChIP-Seq(GSE22178)/Homer	AGGAARCAGCTG	1e-64	-1.491e+02	0.0000	418.0	0.94%	534.2	0.29%
KLF3(Zf)/MEF-Klf3-ChIP-Seq(GSE44748)/Homer	NRGCCCCRCCCHBNN	1e-64	-1.484e+02	0.0000	1783.0	4.03%	4496.1	2.47%
MafA(bZIP)/Islet-MafA-ChIP-Seq(GSE30298)/Homer	TGCTGACTCA	1e-64	-1.480e+02	0.0000	2953.0	6.67%	8419.7	4.63%
HuR(?)/HEK293-HuR-CLIP-Seq(GSE87887)/Homer	BTTTGGTTTG	1e-63	-1.472e+02	0.0000	17289.0	39.06%	63113.2	34.74%
ERRg(NR)/Kidney-ESRRG-ChIP-Seq(GSE104905)/Homer	GTGACCTTGRVN	1e-63	-1.457e+02	0.0000	3099.0	7.00%	8950.5	4.93%
c-Jun-CRE(bZIP)/K562-cJun-ChIP-Seq(GSE31477)/Homer	ATGACGTCATCY	1e-62	-1.442e+02	0.0000	1178.0	2.66%	2631.6	1.45%
Fra1(bZIP)/BT549-Fra1-ChIP-Seq(GSE46166)/Homer	NNATGASTCATH	1e-62	-1.441e+02	0.0000	2496.0	5.64%	6899.8	3.80%
REF6(Zf)/Arabidopsis-REF6-ChIP-Seq(GSE106942)/Homer	TVCTCTGTTT	1e-62	-1.436e+02	0.0000	2333.0	5.27%	6354.9	3.50%
BIM2(bHLH)/col-BIM2-DAP-Seq(GSE60143)/Homer	NNNNCACGTGNN	1e-61	-1.426e+02	0.0000	3623.0	8.18%	10825.8	5.96%
n-Myc(bHLH)/mES-nMyc-ChIP-Seq(GSE11431)/Homer	VRCCACGTGG	1e-60	-1.403e+02	0.0000	2825.0	6.38%	8066.0	4.44%
TEAD2(TEA)/Py2T-Tead2-ChIP-Seq(GSE55709)/Homer	CCWGGAATGY	1e-60	-1.398e+02	0.0000	2068.0	4.67%	5506.6	3.03%
Sox9(HMG)/Limb-SOX9-ChIP-Seq(GSE73225)/Homer	AGGVNCCTTTGT	1e-60	-1.396e+02	0.0000	3433.0	7.76%	10194.3	5.61%
IDD5(C2H2)/colamp-IDD5-DAP-Seq(GSE60143)/Homer	TTTTGTCTTTTTBTK	1e-60	-1.386e+02	0.0000	3471.0	7.84%	10341.0	5.69%
MafK(bZIP)/C2C12-MafK-ChIP-Seq(GSE36030)/Homer	GCTGASTCAGCA	1e-59	-1.361e+02	0.0000	799.0	1.81%	1567.6	0.86%
ZNF519(Zf)/HEK293-ZNF519.GFP-ChIP-Seq(GSE58341)/Homer	GAGSCCGAGC	1e-57	-1.318e+02	0.0000	749.0	1.69%	1448.0	0.80%
FOXA1(Forkhead)/LNCAP-FOXA1-ChIP-Seq(GSE27824)/Homer	WAAGTAAACA	1e-56	-1.310e+02	0.0000	5198.0	11.74%	16688.9	9.19%
TEAD4(TEA)/Tropoblast-Tead4-ChIP-Seq(GSE37350)/Homer	CCWGGAATGY	1e-56	-1.303e+02	0.0000	3442.0	7.78%	10349.9	5.70%
HRE(HSF)/Striatum-HSF1-ChIP-Seq(GSE38000)/Homer	TTCTAGAABNTTCTA	1e-56	-1.302e+02	0.0000	789.0	1.78%	1569.1	0.86%
Klf4(Zf)/mES-Klf4-ChIP-Seq(GSE11431)/Homer	GCCACACCCA	1e-56	-1.294e+02	0.0000	1389.0	3.14%	3390.6	1.87%
bZIP:IRF(bZIP,IRF)/Th17-BatF-ChIP-Seq(GSE39756)/Homer	NAGTTTCABTHTGACTNW	1e-55	-1.282e+02	0.0000	1753.0	3.96%	4575.4	2.52%
AT2G20110(CPP)/colamp-AT2G20110-DAP-Seq(GSE60143)/Homer	ATTYAAATHY	1e-55	-1.271e+02	0.0000	6727.0	15.20%	22447.4	12.35%
Initiator/Drosophila-Promoters/Homer	NTCAGTYG	1e-55	-1.270e+02	0.0000	10261.0	23.18%	35944.2	19.78%
NFAT:AP1(RHD,bZIP)/Jurkat-NFATC1-ChIP-Seq(Jolma_et_al.)/Homer	SARTGGAAAAWRTGAGTCAB	1e-53	-1.229e+02	0.0000	809.0	1.83%	1666.7	0.92%
LRF(Zf)/Erythroblasts-ZBTB7A-ChIP-Seq(GSE74977)/Homer	AAGACCCYYN	1e-53	-1.224e+02	0.0000	5992.0	13.54%	19784.8	10.89%
FOXA1(Forkhead)/MCF7-FOXA1-ChIP-Seq(GSE26831)/Homer	WAAGTAAACA	1e-51	-1.189e+02	0.0000	4221.0	9.54%	13316.7	7.33%
REM19(REM)/colamp-REM19-DAP-Seq(GSE60143)/Homer	AAAAAAAA	1e-51	-1.184e+02	0.0000	3310.0	7.48%	10045.7	5.53%
VIP1(bZIP)/col-VIP1-DAP-Seq(GSE60143)/Homer	NTTGACAGCTGTCAN	1e-51	-1.179e+02	0.0000	717.0	1.62%	1429.6	0.79%
Klf9(Zf)/GBM-Klf9-ChIP-Seq(GSE62211)/Homer	GCCACRCCCACY	1e-49	-1.151e+02	0.0000	1287.0	2.91%	3179.8	1.75%
PRDM1(Zf)/Hela-PRDM1-ChIP-Seq(GSE31477)/Homer	ACTTTCACTTTC	1e-49	-1.144e+02	0.0000	2382.0	5.38%	6841.3	3.77%
Ronin(THAP)/ES-Thap11-ChIP-Seq(GSE51522)/Homer	RACTACAACTCCCAGVAKGC	1e-48	-1.122e+02	0.0000	152.0	0.34%	88.5	0.05%
At2g41835(C2H2)/col-At2g41835-DAP-Seq(GSE60143)/Homer	TTTGAAAA	1e-48	-1.120e+02	0.0000	2386.0	5.39%	6883.9	3.79%
OCT:OCT(POU,Homeobox)/NPC-OCT6-ChIP-Seq(GSE43916)/Homer	YATGCATATRCATRT	1e-48	-1.112e+02	0.0000	403.0	0.91%	616.7	0.34%
ZNF165(Zf)/WHIM12-ZNF165-ChIP-Seq(GSE65937)/Homer	AAGGKGRCGCAGGCA	1e-48	-1.108e+02	0.0000	505.0	1.14%	879.1	0.48%
ZNF768(Zf)/Rajj-ZNF768-ChIP-Seq(GSE111879)/Homer	RHHCAGAGAGGB	1e-47	-1.104e+02	0.0000	216.0	0.49%	201.6	0.11%
HRE(HSF)/HepG2-HSF1-ChIP-Seq(GSE31477)/Homer	BSTTCTRGAABVTTCYAGAA	1e-47	-1.096e+02	0.0000	502.0	1.13%	876.0	0.48%
Rfx1(HTH)/NPC-H3K4me1-ChIP-Seq(GSE16256)/Homer	KGTTGCCATGGCAA	1e-46	-1.077e+02	0.0000	707.0	1.60%	1455.6	0.80%
Oct4(POU,Homeobox)/mES-Oct4-ChIP-Seq(GSE11431)/Homer	ATTTGCATAW	1e-46	-1.063e+02	0.0000	2179.0	4.92%	6237.5	3.43%
GFY-Staf(?,Zf)/Promoter/Homer	RACTACAATTCCCAGAAKGC	1e-46	-1.061e+02	0.0000	244.0	0.55%	266.6	0.15%
Sox10(HMG)/SciaticNerve-Sox3-ChIP-Seq(GSE35132)/Homer	CCWTTGTYYB	1e-45	-1.058e+02	0.0000	6939.0	15.68%	23692.7	13.04%
IDD4(C2H2)/col-IDD4-DAP-Seq(GSE60143)/Homer	TTTGTCTTTWTB	1e-45	-1.051e+02	0.0000	4272.0	9.65%	13733.4	7.56%
CEBP(bZIP)/ThioMac-CEBPb-ChIP-Seq(GSE21512)/Homer	ATTGCGCAAC	1e-45	-1.047e+02	0.0000	4143.0	9.36%	13268.6	7.30%
NLP7(RWPRK)/col-NLP7-DAP-Seq(GSE60143)/Homer	TGRCCYTTCR	1e-44	-1.035e+02	0.0000	7844.0	17.72%	27198.3	14.97%
FoxD3(forkhead)/ZebrafishEmbryo-Foxd3.biotin-ChIP-seq(GSE106676)/Homer	TGTTTAYTTAGC	1e-44	-1.028e+02	0.0000	3625.0	8.19%	11411.6	6.28%
ARE(NR)/LNCAP-AR-ChIP-Seq(GSE27824)/Homer	RGRACASNSTGTYCYB	1e-43	-1.007e+02	0.0000	793.0	1.79%	1751.0	0.96%
NF-E2(bZIP)/K562-NFE2-ChIP-Seq(GSE31477)/Homer	GATGACTCAGCA	1e-43	-1.004e+02	0.0000	291.0	0.66%	383.6	0.21%
Oct2(POU,Homeobox)/Bcell-Oct2-ChIP-Seq(GSE21512)/Homer	ATATGCAAAT	1e-43	-9.936e+01	0.0000	1385.0	3.13%	3632.8	2.00%
HSFC1(HSF)/col-HSFC1-DAP-Seq(GSE60143)/Homer	HTTCTAGAADCTTCT	1e-43	-9.934e+01	0.0000	810.0	1.83%	1810.6	1.00%
TEAD1(TEAD)/HepG2-TEAD1-ChIP-Seq(Encode)/Homer	CYRCATTCCA	1e-42	-9.877e+01	0.0000	4054.0	9.16%	13044.7	7.18%
BPC6(BBRBPC)/col-BPC6-DAP-Seq(GSE60143)/Homer	YTYTCTCTCTCTCTA	1e-42	-9.759e+01	0.0000	195.0	0.44%	187.0	0.10%
EKLF(Zf)/Erythrocyte-Klf1-ChIP-Seq(GSE20478)/Homer	NWGGGTGTGGCY	1e-42	-9.678e+01	0.0000	759.0	1.71%	1673.0	0.92%
FOXM1(Forkhead)/MCF7-FOXM1-ChIP-Seq(GSE72977)/Homer	TRTTTACTTW	1e-41	-9.667e+01	0.0000	4360.0	9.85%	14208.7	7.82%
Nkx2.1(Homeobox)/LungAC-Nkx2.1-ChIP-Seq(GSE43252)/Homer	RSCACTYRAG	1e-40	-9.433e+01	0.0000	12259.0	27.69%	44639.7	24.57%
RBFox2(?)/Heart-RBFox2-CLIP-Seq(GSE57926)/Homer	TGCATGCA	1e-40	-9.405e+01	0.0000	8767.0	19.81%	30991.6	17.06%
ERE(NR),IR3/MCF7-ERa-ChIP-Seq(Unpublished)/Homer	VAGGTCACNSTGACC	1e-40	-9.268e+01	0.0000	836.0	1.89%	1934.4	1.06%
AT3G09735(S1Falike)/col-AT3G09735-DAP-Seq(GSE60143)/Homer	TTCTAGAANMTTCTA	1e-39	-9.207e+01	0.0000	1597.0	3.61%	4411.1	2.43%
HSF6(HSF)/col-HSF6-DAP-Seq(GSE60143)/Homer	TTYTAGAAGCTTCTA	1e-39	-9.058e+01	0.0000	827.0	1.87%	1921.6	1.06%
REST-NRSF(Zf)/Jurkat-NRSF-ChIP-Seq/Homer	GGMGCTGTCCATGGTGCTGA	1e-37	-8.728e+01	0.0000	74.0	0.17%	14.1	0.01%
Atf2(bZIP)/3T3L1-Atf2-ChIP-Seq(GSE56872)/Homer	NRRTGACGTCAT	1e-37	-8.697e+01	0.0000	1205.0	2.72%	3156.6	1.74%
bHLH80(bHLH)/col-bHLH80-DAP-Seq(GSE60143)/Homer	NNNNDCAASTTGHNN	1e-37	-8.697e+01	0.0000	3611.0	8.16%	11628.1	6.40%
ELF1(ETS)/Jurkat-ELF1-ChIP-Seq(SRA014231)/Homer	AVCCGGAAGT	1e-37	-8.637e+01	0.0000	2655.0	6.00%	8174.2	4.50%
Gli2(Zf)/GM2-Gli2-ChIP-Chip(GSE112702)/Homer	YSTGGGTGGTCT	1e-36	-8.511e+01	0.0000	984.0	2.22%	2456.2	1.35%
Nrf2(bZIP)/Lymphoblast-Nrf2-ChIP-Seq(GSE37589)/Homer	HTGCTGAGTCAT	1e-36	-8.505e+01	0.0000	241.0	0.54%	313.1	0.17%
Chop(bZIP)/MEF-Chop-ChIP-Seq(GSE35681)/Homer	ATTGCATCAT	1e-36	-8.501e+01	0.0000	1286.0	2.91%	3442.5	1.89%
HSFA6B(HSF)/colamp-HSFA6B-DAP-Seq(GSE60143)/Homer	NTTCTAGAANHTTCT	1e-36	-8.501e+01	0.0000	2049.0	4.63%	6049.5	3.33%
bZIP69(bZIP)/col-bZIP69-DAP-Seq(GSE60143)/Homer	GACAGCTGKCAW	1e-36	-8.473e+01	0.0000	441.0	1.00%	822.3	0.45%
ZSCAN22(Zf)/HEK293-ZSCAN22.GFP-ChIP-Seq(GSE58341)/Homer	SMCAGTCWGAKGGAGGAGGC	1e-36	-8.408e+01	0.0000	282.0	0.64%	412.8	0.23%
Nkx2.2(Homeobox)/NPC-Nkx2.2-ChIP-Seq(GSE61673)/Homer	BTBRAGTGSN	1e-36	-8.384e+01	0.0000	8437.0	19.06%	29989.6	16.51%
Atf4(bZIP)/MEF-Atf4-ChIP-Seq(GSE35681)/Homer	MTGATGCAAT	1e-36	-8.310e+01	0.0000	1694.0	3.83%	4842.6	2.67%
Oct6(POU,Homeobox)/NPC-Pou3f1-ChIP-Seq(GSE35496)/Homer	WATGCAAATGAG	1e-36	-8.304e+01	0.0000	1826.0	4.13%	5298.1	2.92%
Bach1(bZIP)/K562-Bach1-ChIP-Seq(GSE31477)/Homer	AWWNTGCTGAGTCAT	1e-35	-8.179e+01	0.0000	266.0	0.60%	381.2	0.21%
Tbet(T-box)/CD8-Tbet-ChIP-Seq(GSE33802)/Homer	AGGTGTGAAM	1e-35	-8.118e+01	0.0000	4814.0	10.88%	16207.1	8.92%
TCP16(TCP)/colamp-TCP16-DAP-Seq(GSE60143)/Homer	GTGGDCCYNNNNNNN	1e-35	-8.118e+01	0.0000	2266.0	5.12%	6865.1	3.78%
HSFA1E(HSF)/col-HSFA1E-DAP-Seq(GSE60143)/Homer	TTCTAGAAGCTTCTA	1e-35	-8.095e+01	0.0000	325.0	0.73%	530.9	0.29%
ABF1(bZIP)/Arabidopsis-ABF1-ChIP-Seq(GSE80564)/Homer	CACGTGGC	1e-35	-8.064e+01	0.0000	3348.0	7.56%	10777.2	5.93%
ASL18(LOBAS2)/colamp-ASL18-DAP-Seq(GSE60143)/Homer	CCGGAAAWTCMGGAR	1e-34	-8.007e+01	0.0000	6935.0	15.67%	24294.4	13.37%
ANAC005(NAC)/col-ANAC005-DAP-Seq(GSE60143)/Homer	WVCTTVTWNHABAAG	1e-34	-7.842e+01	0.0000	1737.0	3.92%	5047.6	2.78%
FXR(NR),IR1/Liver-FXR-ChIP-Seq(Chong_et_al.)/Homer	AGGTCANTGACCTB	1e-33	-7.816e+01	0.0000	1423.0	3.21%	3973.4	2.19%
AT5G25475(ABI3VP1)/col-AT5G25475-DAP-Seq(GSE60143)/Homer	RNNRNCAAGCADNDB	1e-33	-7.809e+01	0.0000	4778.0	10.79%	16139.0	8.88%
TCP7(TCP)/col-TCP7-DAP-Seq(GSE60143)/Homer	GTGGGSCCCACHHNN	1e-33	-7.685e+01	0.0000	1896.0	4.28%	5621.5	3.09%
YY1(Zf)/Promoter/Homer	CAAGATGGCGGC	1e-32	-7.581e+01	0.0000	273.0	0.62%	418.6	0.23%
CEBP:CEBP(bZIP)/MEF-Chop-ChIP-Seq(GSE35681)/Homer	NTNATGCAAYMNNHTGMAAY	1e-32	-7.551e+01	0.0000	710.0	1.60%	1668.0	0.92%
Reverb(NR),DR2/RAW-Reverba.biotin-ChIP-Seq(GSE45914)/Homer	GTRGGTCASTGGGTCA	1e-32	-7.420e+01	0.0000	460.0	1.04%	928.9	0.51%
Smad4(MAD)/ESC-SMAD4-ChIP-Seq(GSE29422)/Homer	VBSYGTCTGG	1e-32	-7.379e+01	0.0000	6191.0	13.99%	21604.2	11.89%
Oct11(POU,Homeobox)/NCIH1048-POU2F3-ChIP-seq(GSE115123)/Homer	GATTTGCATA	1e-31	-7.349e+01	0.0000	1488.0	3.36%	4248.4	2.34%
RAV1(RAV)/colamp-RAV1-DAP-Seq(GSE60143)/Homer	TWWTTTCTGTTG	1e-31	-7.338e+01	0.0000	3541.0	8.00%	11623.0	6.40%
IRF1(IRF)/PBMC-IRF1-ChIP-Seq(GSE43036)/Homer	GAAAGTGAAAGT	1e-31	-7.308e+01	0.0000	598.0	1.35%	1341.7	0.74%
Pbx3(Homeobox)/GM12878-PBX3-ChIP-Seq(GSE32465)/Homer	SCTGTCAMTCAN	1e-31	-7.286e+01	0.0000	889.0	2.01%	2254.8	1.24%
Pitx1:Ebox(Homeobox,bHLH)/Hindlimb-Pitx1-ChIP-Seq(GSE41591)/Homer	YTAATTRAWWCCAGATGT	1e-31	-7.248e+01	0.0000	792.0	1.79%	1947.6	1.07%
TCP1(TCP)/col-TCP1-DAP-Seq(GSE60143)/Homer	GGGGGCCCMMCN	1e-30	-7.023e+01	0.0000	1306.0	2.95%	3664.6	2.02%
Hoxa10(Homeobox)/ChickenMSG-Hoxa10.Flag-ChIP-Seq(GSE86088)/Homer	GGYAATGAAA	1e-30	-6.959e+01	0.0000	2851.0	6.44%	9157.0	5.04%
AT5G02460(C2C2dof)/col-AT5G02460-DAP-Seq(GSE60143)/Homer	CHCCTTTT	1e-30	-6.922e+01	0.0000	11137.0	25.16%	41019.2	22.58%
HSFA6A(HSF)/col-HSFA6A-DAP-Seq(GSE60143)/Homer	RGAAGNTTCTAGAAN	1e-30	-6.910e+01	0.0000	167.0	0.38%	192.8	0.11%
NRF1(NRF)/MCF7-NRF1-ChIP-Seq(Unpublished)/Homer	CTGCGCATGCGC	1e-29	-6.893e+01	0.0000	345.0	0.78%	633.8	0.35%
HSF7(HSF)/colamp-HSF7-DAP-Seq(GSE60143)/Homer	TTCTAGAAGCTTCTA	1e-29	-6.885e+01	0.0000	739.0	1.67%	1808.7	1.00%
TEAD3(TEA)/HepG2-TEAD3-ChIP-Seq(Encode)/Homer	TRCATTCCAG	1e-29	-6.857e+01	0.0000	4894.0	11.06%	16794.4	9.24%
Sox3(HMG)/NPC-Sox3-ChIP-Seq(GSE33059)/Homer	CCWTTGTY	1e-29	-6.794e+01	0.0000	7601.0	17.17%	27202.5	14.97%
AT2G33550(Trihelix)/colamp-AT2G33550-DAP-Seq(GSE60143)/Homer	TTTAAGGGCAYTTTT	1e-29	-6.780e+01	0.0000	9773.0	22.08%	35691.7	19.64%
AGL95(ND)/col-AGL95-DAP-Seq(GSE60143)/Homer	TTCTAGAAGCTTCTA	1e-29	-6.697e+01	0.0000	391.0	0.88%	770.5	0.42%
SGR5(C2H2)/colamp-SGR5-DAP-Seq(GSE60143)/Homer	TTTGTCTTTTTT	1e-28	-6.618e+01	0.0000	3173.0	7.17%	10402.6	5.73%
Usf2(bHLH)/C2C12-Usf2-ChIP-Seq(GSE36030)/Homer	GTCACGTGGT	1e-28	-6.587e+01	0.0000	1285.0	2.90%	3642.2	2.00%
USF1(bHLH)/GM12878-Usf1-ChIP-Seq(GSE32465)/Homer	SGTCACGTGR	1e-28	-6.583e+01	0.0000	1826.0	4.13%	5526.8	3.04%
RFX(HTH)/K562-RFX3-ChIP-Seq(SRA012198)/Homer	CGGTTGCCATGGCAAC	1e-28	-6.520e+01	0.0000	267.0	0.60%	442.6	0.24%
Hoxd12(Homeobox)/ChickenMSG-Hoxd12.Flag-ChIP-Seq(GSE86088)/Homer	HDGYAATGAAAN	1e-28	-6.516e+01	0.0000	8998.0	20.33%	32737.5	18.02%
AT2G38300(G2like)/col-AT2G38300-DAP-Seq(GSE60143)/Homer	ADRGAATGTT	1e-28	-6.509e+01	0.0000	6937.0	15.67%	24713.4	13.60%
HSF21(HSF)/col-HSF21-DAP-Seq(GSE60143)/Homer	CTTCTAGAAGMTTYW	1e-28	-6.500e+01	0.0000	414.0	0.94%	846.7	0.47%
Sox4(HMG)/proB-Sox4-ChIP-Seq(GSE50066)/Homer	YCTTTGTTCC	1e-28	-6.470e+01	0.0000	3403.0	7.69%	11283.6	6.21%
PGR(NR)/EndoStromal-PGR-ChIP-Seq(GSE69539)/Homer	AAGAACATWHTGTTC	1e-27	-6.436e+01	0.0000	924.0	2.09%	2445.7	1.35%
ZNF692(Zf)/HEK293-ZNF692.GFP-ChIP-Seq(GSE58341)/Homer	GTGGGCCCCA	1e-27	-6.434e+01	0.0000	574.0	1.30%	1327.5	0.73%
NTM1(NAC)/col-NTM1-DAP-Seq(GSE60143)/Homer	ACTTRTARAASAAGT	1e-27	-6.410e+01	0.0000	1695.0	3.83%	5088.1	2.80%
Tbx21(T-box)/GM12878-TBX21-ChIP-Seq(Encode)/Homer	AGGTGTGAAA	1e-27	-6.306e+01	0.0000	4483.0	10.13%	15370.4	8.46%
X-box(HTH)/NPC-H3K4me1-ChIP-Seq(GSE16256)/Homer	GGTTGCCATGGCAA	1e-27	-6.276e+01	0.0000	351.0	0.79%	679.2	0.37%
p63(p53)/Keratinocyte-p63-ChIP-Seq(GSE17611)/Homer	NNDRCATGYCYNRRCATGYH	1e-27	-6.271e+01	0.0000	1238.0	2.80%	3518.5	1.94%
Rfx2(HTH)/LoVo-RFX2-ChIP-Seq(GSE49402)/Homer	GTTGCCATGGCAACM	1e-27	-6.260e+01	0.0000	296.0	0.67%	529.3	0.29%
Nkx2.5(Homeobox)/HL1-Nkx2.5.biotin-ChIP-Seq(GSE21529)/Homer	RRSCACTYAA	1e-26	-6.189e+01	0.0000	9581.0	21.64%	35136.8	19.34%
Hoxd10(Homeobox)/ChickenMSG-Hoxd10.Flag-ChIP-Seq(GSE86088)/Homer	GGCMATGAAA	1e-26	-6.184e+01	0.0000	5514.0	12.46%	19327.0	10.64%
MafF(bZIP)/HepG2-MafF-ChIP-Seq(GSE31477)/Homer	HWWGTCAGCAWWTTT	1e-26	-6.101e+01	0.0000	1212.0	2.74%	3449.2	1.90%
ZNF7(Zf)/HepG2-ZNF7.Flag-ChIP-Seq(Encode)/Homer	CTGCCWVCTTTTRTA	1e-26	-6.096e+01	0.0000	2236.0	5.05%	7069.8	3.89%
WUS1(Homeobox)/colamp-WUS1-DAP-Seq(GSE60143)/Homer	CAWTCATTCA	1e-26	-6.096e+01	0.0000	2014.0	4.55%	6269.6	3.45%
Mef2c(MADS)/GM12878-Mef2c-ChIP-Seq(GSE32465)/Homer	DCYAAAAATAGM	1e-26	-6.077e+01	0.0000	1867.0	4.22%	5746.7	3.16%
Atf7(bZIP)/3T3L1-Atf7-ChIP-Seq(GSE56872)/Homer	NGRTGACGTCAY	1e-26	-6.041e+01	0.0000	1838.0	4.15%	5648.7	3.11%
Eomes(T-box)/H9-Eomes-ChIP-Seq(GSE26097)/Homer	ATTAACACCT	1e-25	-5.932e+01	0.0000	9832.0	22.21%	36215.1	19.93%
Smad2(MAD)/ES-SMAD2-ChIP-Seq(GSE29422)/Homer	CTGTCTGG	1e-25	-5.930e+01	0.0000	6104.0	13.79%	21664.4	11.92%
AGL63(MADS)/col-AGL63-DAP-Seq(GSE60143)/Homer	TTCCAAWWWTGG	1e-25	-5.924e+01	0.0000	3888.0	8.78%	13215.0	7.27%
Tbx20(T-box)/Heart-Tbx20-ChIP-Seq(GSE29636)/Homer	GGTGYTGACAGS	1e-25	-5.916e+01	0.0000	840.0	1.90%	2219.0	1.22%
Tbox:Smad(T-box,MAD)/ESCd5-Smad2_3-ChIP-Seq(GSE29422)/Homer	AGGTGHCAGACA	1e-25	-5.902e+01	0.0000	700.0	1.58%	1764.6	0.97%
Unknown3/Drosophila-Promoters/Homer	ACVAKCTGGCAGCGC	1e-25	-5.883e+01	0.0000	365.0	0.82%	739.5	0.41%
At5g08330(TCP)/col-At5g08330-DAP-Seq(GSE60143)/Homer	GGRCCCAC	1e-25	-5.848e+01	0.0000	2310.0	5.22%	7380.1	4.06%
HSFB4(HSF)/col-HSFB4-DAP-Seq(GSE60143)/Homer	TTCTAGAAGCTTCTA	1e-25	-5.829e+01	0.0000	147.0	0.33%	176.9	0.10%
Rfx5(HTH)/GM12878-Rfx5-ChIP-Seq(GSE31477)/Homer	SCCTAGCAACAG	1e-24	-5.708e+01	0.0000	1155.0	2.61%	3300.9	1.82%
PABPC1(?)/MEL-PABC1-CLIP-Seq(GSE69755)/Homer	HAATAAAGNN	1e-24	-5.707e+01	0.0000	8989.0	20.31%	32976.4	18.15%
At1g25550(G2like)/colamp-At1g25550-DAP-Seq(GSE60143)/Homer	NAGATTCY	1e-24	-5.700e+01	0.0000	5042.0	11.39%	17650.0	9.71%
At1g72010(TCP)/colamp-At1g72010-DAP-Seq(GSE60143)/Homer	GGDCCCAC	1e-24	-5.689e+01	0.0000	1843.0	4.16%	5720.8	3.15%
NFE2L2(bZIP)/HepG2-NFE2L2-ChIP-Seq(Encode)/Homer	AWWWTGCTGAGTCAT	1e-24	-5.688e+01	0.0000	259.0	0.59%	455.5	0.25%
Brn1(POU,Homeobox)/NPC-Brn1-ChIP-Seq(GSE35496)/Homer	TATGCWAATBAV	1e-24	-5.660e+01	0.0000	1341.0	3.03%	3949.5	2.17%
AARE(HLH)/mES-cMyc-ChIP-Seq/Homer	GATTGCATCA	1e-24	-5.642e+01	0.0000	568.0	1.28%	1366.7	0.75%
TCP20(TCP)/col-TCP20-DAP-Seq(GSE60143)/Homer	GGDCCCAC	1e-24	-5.557e+01	0.0000	1340.0	3.03%	3959.4	2.18%
CELF2(RRM)/JSL1-CELF2-CLIP-Seq(GSE71264)/Homer	RGTGTCAG	1e-23	-5.504e+01	0.0000	1280.0	2.89%	3757.8	2.07%
MITF(bHLH)/MastCells-MITF-ChIP-Seq(GSE48085)/Homer	RTCATGTGAC	1e-23	-5.467e+01	0.0000	3789.0	8.56%	12949.5	7.13%
AT1G23810(Orphan)/col-AT1G23810-DAP-Seq(GSE60143)/Homer	TTCTAGAAGSTTCTA	1e-23	-5.439e+01	0.0000	169.0	0.38%	237.4	0.13%
AT2G40260(G2like)/colamp-AT2G40260-DAP-Seq(GSE60143)/Homer	WAAAYATTCTTT	1e-23	-5.321e+01	0.0000	8084.0	18.26%	29559.7	16.27%
JunD(bZIP)/K562-JunD-ChIP-Seq/Homer	ATGACGTCATCN	1e-22	-5.284e+01	0.0000	331.0	0.75%	674.4	0.37%
Sox15(HMG)/CPA-Sox15-ChIP-Seq(GSE62909)/Homer	RAACAATGGN	1e-22	-5.266e+01	0.0000	4561.0	10.30%	15929.2	8.77%
CLOCK(bHLH)/Liver-Clock-ChIP-Seq(GSE39860)/Homer	GHCACGTG	1e-22	-5.221e+01	0.0000	2112.0	4.77%	6770.9	3.73%
ZBTB12(Zf)/HEK293-ZBTB12.GFP-ChIP-Seq(GSE58341)/Homer	NGNTCTAGAACCNGV	1e-22	-5.207e+01	0.0000	1447.0	3.27%	4383.2	2.41%
ISRE(IRF)/ThioMac-LPS-Expression(GSE23622)/Homer	AGTTTCASTTTC	1e-22	-5.130e+01	0.0000	262.0	0.59%	488.3	0.27%
RAR:RXR(NR),DR5/ES-RAR-ChIP-Seq(GSE56893)/Homer	AGGTCAAGGTCA	1e-22	-5.130e+01	0.0000	415.0	0.94%	931.6	0.51%
ANAC004(NAC)/colamp-ANAC004-DAP-Seq(GSE60143)/Homer	WNCTTVYNNNRBAAG	1e-22	-5.128e+01	0.0000	1199.0	2.71%	3524.5	1.94%
Pknox1(Homeobox)/ES-Prep1-ChIP-Seq(GSE63282)/Homer	SCTGTCAVTCAV	1e-21	-5.051e+01	0.0000	869.0	1.96%	2403.0	1.32%
DAG2(C2C2dof)/col-DAG2-DAP-Seq(GSE60143)/Homer	WWTTHACTTTTT	1e-21	-4.959e+01	0.0000	9002.0	20.34%	33300.2	18.33%
Unknown1(NR/Ini-like)/Drosophila-Promoters/Homer	MYGGTCACACTG	1e-21	-4.935e+01	0.0000	756.0	1.71%	2036.8	1.12%
At1g69690(TCP)/colamp-At1g69690-DAP-Seq(GSE60143)/Homer	NHGTGGGGCCCACHW	1e-21	-4.862e+01	0.0000	870.0	1.97%	2426.1	1.34%
OCT4-SOX2-TCF-NANOG(POU,Homeobox,HMG)/mES-Oct4-ChIP-Seq(GSE11431)/Homer	ATTTGCATAACAATG	1e-20	-4.776e+01	0.0000	719.0	1.62%	1929.8	1.06%
SEP3(MADS)/Arabidoposis-Flower-Sep3-ChIP-Seq/Homer	CCAAAAAGGG	1e-20	-4.745e+01	0.0000	5888.0	13.30%	21189.7	11.66%
Dorsal(RHD)/Embryo-dl-ChIP-Seq(GSE65441)/Homer	GGGAAAAMCCCG	1e-20	-4.729e+01	0.0000	765.0	1.73%	2087.1	1.15%
IRF2(IRF)/Erythroblas-IRF2-ChIP-Seq(GSE36985)/Homer	GAAASYGAAASY	1e-20	-4.727e+01	0.0000	465.0	1.05%	1113.4	0.61%
At1g64620(C2C2dof)/colamp-At1g64620-DAP-Seq(GSE60143)/Homer	CACTTTTT	1e-20	-4.700e+01	0.0000	7790.0	17.60%	28628.4	15.76%
ARF2(ARF)/col-ARF2-DAP-Seq(GSE60143)/Homer	TTGTCGGMWN	1e-20	-4.699e+01	0.0000	11428.0	25.82%	43027.3	23.68%
TR4(NR),DR1/Hela-TR4-ChIP-Seq(GSE24685)/Homer	GAGGTCAAAGGTCA	1e-20	-4.679e+01	0.0000	344.0	0.78%	747.6	0.41%
LXRE(NR),DR4/RAW-LXRb.biotin-ChIP-Seq(GSE21512)/Homer	RGGTTACTANAGGTCA	1e-20	-4.627e+01	0.0000	265.0	0.60%	521.7	0.29%
At3g60580(C2H2)/col-At3g60580-DAP-Seq(GSE60143)/Homer	WTTYTACT	1e-20	-4.624e+01	0.0000	25219.0	56.97%	99071.1	54.53%
GLI3(Zf)/Limb-GLI3-ChIP-Chip(GSE11077)/Homer	CGTGGGTGGTCC	1e-19	-4.602e+01	0.0000	454.0	1.03%	1088.5	0.60%
STOP1(C2H2)/colamp-STOP1-DAP-Seq(GSE60143)/Homer	DTATCTGGKGRAGGT	1e-19	-4.589e+01	0.0000	1723.0	3.89%	5468.8	3.01%
AGL15(MADS)/col-AGL15-DAP-Seq(GSE60143)/Homer	TTTCCHWATWDGGAA	1e-19	-4.586e+01	0.0000	634.0	1.43%	1667.2	0.92%
M1BP(Zf)/S2R+-M1BP-ChIP-Seq(GSE49842)/Homer	CAGTGTGACCGT	1e-19	-4.577e+01	0.0000	894.0	2.02%	2540.2	1.40%
Egr1(Zf)/K562-Egr1-ChIP-Seq(GSE32465)/Homer	TGCGTGGGYG	1e-19	-4.481e+01	0.0000	2458.0	5.55%	8187.2	4.51%
ANAC062(NAC)/colamp-ANAC062-DAP-Seq(GSE60143)/Homer	TACTTANTNWNYAAG	1e-19	-4.427e+01	0.0000	1268.0	2.86%	3863.2	2.13%
SVP(MADS)/col-SVP-DAP-Seq(GSE60143)/Homer	ANTTWCCHAATTTGG	1e-19	-4.401e+01	0.0000	2451.0	5.54%	8178.4	4.50%
bHLH130(bHLH)/col-bHLH130-DAP-Seq(GSE60143)/Homer	GCAACTTG	1e-18	-4.287e+01	0.0000	2760.0	6.24%	9357.2	5.15%
AT1G10720(BSD)/col-AT1G10720-DAP-Seq(GSE60143)/Homer	TTCTAGAAKCTTCTA	1e-18	-4.284e+01	0.0000	114.0	0.26%	144.2	0.08%
GRHL2(CP2)/HBE-GRHL2-ChIP-Seq(GSE46194)/Homer	AAACYKGTTWDACMRGTTTB	1e-18	-4.280e+01	0.0000	1364.0	3.08%	4227.5	2.33%
GFY(?)/Promoter/Homer	ACTACAATTCCC	1e-18	-4.272e+01	0.0000	350.0	0.79%	791.0	0.44%
bHLH122(bHLH)/col100-bHLH122-DAP-Seq(GSE60143)/Homer	NDDCAASTTGHHNWW	1e-18	-4.268e+01	0.0000	3142.0	7.10%	10799.1	5.94%
ZKSCAN1(Zf)/HepG2-ZKSCAN1-ChIP-Seq(Encode)/Homer	GCACAYAGTAGGKCY	1e-18	-4.266e+01	0.0000	180.0	0.41%	306.3	0.17%
Tbx6(T-box)/ESC-Tbx6-ChIP-Seq(GSE93524)/Homer	DAGGTGTBAA	1e-18	-4.175e+01	0.0000	4780.0	10.80%	17084.1	9.40%
AT2G01818(PLATZ)/col-AT2G01818-DAP-Seq(GSE60143)/Homer	TCTAGAABSTTC	1e-17	-4.038e+01	0.0000	581.0	1.31%	1545.4	0.85%
Foxa2(Forkhead)/Liver-Foxa2-ChIP-Seq(GSE25694)/Homer	CYTGTTTACWYW	1e-17	-3.943e+01	0.0000	3306.0	7.47%	11504.1	6.33%
AT4G37180(G2like)/col-AT4G37180-DAP-Seq(GSE60143)/Homer	AGAATCTTNN	1e-16	-3.881e+01	0.0000	5533.0	12.50%	20099.1	11.06%
HSFB3(HSF)/colamp-HSFB3-DAP-Seq(GSE60143)/Homer	TTCTAGAAGMTTHTW	1e-16	-3.851e+01	0.0000	259.0	0.59%	546.9	0.30%
SCRT1(Zf)/HEK293-SCRT1.eGFP-ChIP-Seq(Encode)/Homer	GCAACAGGTG	1e-16	-3.838e+01	0.0000	1236.0	2.79%	3839.7	2.11%
GRE(NR),IR3/RAW264.7-GRE-ChIP-Seq(Unpublished)/Homer	VAGRACAKWCTGTYC	1e-16	-3.828e+01	0.0000	804.0	1.82%	2321.3	1.28%
ZML2(C2C2gata)/col-ZML2-DAP-Seq(GSE60143)/Homer	CATCATCATC	1e-16	-3.823e+01	0.0000	825.0	1.86%	2394.6	1.32%
SeqBias: TA-repeat	TATATATATA	1e-16	-3.797e+01	0.0000	13504.0	30.51%	51765.4	28.49%
ZNF16(Zf)/HEK293-ZNF16.GFP-ChIP-Seq(GSE58341)/Homer	MACCTTCYATGGCTCCCTAKTGCCY	1e-16	-3.774e+01	0.0000	49.0	0.11%	28.2	0.02%
PTF1(TCP)/colamp-PTF1-DAP-Seq(GSE60143)/Homer	RDDGGGACCACA	1e-15	-3.564e+01	0.0000	393.0	0.89%	977.6	0.54%
AGL16(MADS)/col-AGL16-DAP-Seq(GSE60143)/Homer	TWCCHWATWDGGAAA	1e-15	-3.558e+01	0.0000	406.0	0.92%	1019.3	0.56%
ANAC011(NAC)/col-ANAC011-DAP-Seq(GSE60143)/Homer	TDCTTGYRNNDCAAG	1e-15	-3.462e+01	0.0000	1063.0	2.40%	3280.6	1.81%
AGL25(MADS)/colamp-AGL25-DAP-Seq(GSE60143)/Homer	TTTCCATWTWTGGAA	1e-14	-3.406e+01	0.0000	231.0	0.52%	490.5	0.27%
PBX1(Homeobox)/MCF7-PBX1-ChIP-Seq(GSE28007)/Homer	GSCTGTCACTCA	1e-14	-3.376e+01	0.0000	258.0	0.58%	572.3	0.31%
TCP3(TCP)/colamp-TCP3-DAP-Seq(GSE60143)/Homer	WGTGGTCCCAAHWWW	1e-14	-3.351e+01	0.0000	1013.0	2.29%	3119.7	1.72%
NFkB-p50,p52(RHD)/Monocyte-p50-ChIP-Chip(Schreiber_et_al.)/Homer	GGGGGAATCCCC	1e-14	-3.299e+01	0.0000	429.0	0.97%	1116.0	0.61%
Mef2b(MADS)/HEK293-Mef2b.V5-ChIP-Seq(GSE67450)/Homer	GCTATTTTTGGM	1e-14	-3.256e+01	0.0000	3646.0	8.24%	13003.2	7.16%
TGA3(bZIP)/colamp-TGA3-DAP-Seq(GSE60143)/Homer	WTGATGACGTCATCW	1e-14	-3.254e+01	0.0000	190.0	0.43%	380.8	0.21%
At1g14580(C2H2)/colamp-At1g14580-DAP-Seq(GSE60143)/Homer	CASAAAAMGACAAAA	1e-13	-3.204e+01	0.0000	931.0	2.10%	2850.1	1.57%
CDF3(C2C2dof)/colamp-CDF3-DAP-Seq(GSE60143)/Homer	AAAAGTRM	1e-13	-3.197e+01	0.0000	8849.0	19.99%	33441.1	18.41%
IRF4(IRF)/GM12878-IRF4-ChIP-Seq(GSE32465)/Homer	ACTGAAACCA	1e-13	-3.119e+01	0.0000	1807.0	4.08%	6062.7	3.34%
GRE(NR),IR3/A549-GR-ChIP-Seq(GSE32465)/Homer	NRGVACABNVTGTYCY	1e-13	-3.079e+01	0.0000	437.0	0.99%	1163.4	0.64%
TAGL1(MADS)/Tomato-TAGL1-ChIP-Seq(GSE116581)/Homer	CCAAAAATRG	1e-13	-3.078e+01	0.0000	5127.0	11.58%	18809.9	10.35%
FOXK2(Forkhead)/U2OS-FOXK2-ChIP-Seq(E-MTAB-2204)/Homer	SCHTGTTTACAT	1e-13	-3.020e+01	0.0000	2663.0	6.02%	9311.1	5.12%
AT2G28810(C2C2dof)/colamp-AT2G28810-DAP-Seq(GSE60143)/Homer	VAAAAAGTWA	1e-13	-3.015e+01	0.0000	11788.0	26.63%	45283.1	24.92%
TFE3(bHLH)/MEF-TFE3-ChIP-Seq(GSE75757)/Homer	GTCACGTGACYV	1e-12	-2.989e+01	0.0000	322.0	0.73%	798.7	0.44%
LEF1(HMG)/H1-LEF1-ChIP-Seq(GSE64758)/Homer	CCTTTGATST	1e-12	-2.984e+01	0.0000	2763.0	6.24%	9702.2	5.34%
RIN(MADS)/Tomato-RIN-ChIP-Seq(GSE116581)/Homer	CYAAAAWWGG	1e-12	-2.963e+01	0.0000	5898.0	13.32%	21876.7	12.04%
VDR(NR),DR3/GM10855-VDR+vitD-ChIP-Seq(GSE22484)/Homer	ARAGGTCANWGAGTTCANNN	1e-12	-2.950e+01	0.0000	675.0	1.52%	1986.6	1.09%
PIF7(bHLH)/col-PIF7-DAP-Seq(GSE60143)/Homer	CCACGTGGNH	1e-12	-2.879e+01	0.0000	709.0	1.60%	2114.1	1.16%
SOC1(MADS)/Seedling-SOC1-ChIP-Seq(GSE45846)/Homer	TWCCAWWTWTGG	1e-12	-2.876e+01	0.0000	1722.0	3.89%	5800.3	3.19%
Pho4(bHLH)/Yeast-Pho4-ChIP-Seq(GSE29506)/Homer	AAGCACGTGBGD	1e-12	-2.863e+01	0.0000	767.0	1.73%	2320.1	1.28%
At5g62940(C2C2dof)/col-At5g62940-DAP-Seq(GSE60143)/Homer	WHWHHACTTTTT	1e-12	-2.836e+01	0.0000	17156.0	38.76%	67088.5	36.92%
LCL1(MYBrelated)/colamp-LCL1-DAP-Seq(GSE60143)/Homer	NAAAATATCTWHWWN	1e-12	-2.825e+01	0.0000	628.0	1.42%	1839.8	1.01%
Foxo3(Forkhead)/U2OS-Foxo3-ChIP-Seq(E-MTAB-2701)/Homer	DGTAAACA	1e-12	-2.820e+01	0.0000	3340.0	7.55%	11964.8	6.59%
ZNF136(Zf)/HEK293-ZNF136.GFP-ChIP-Seq(GSE58341)/Homer	YTKGATAHAGTATTCTWGGTNGGCA	1e-12	-2.768e+01	0.0000	383.0	0.87%	1015.9	0.56%
GATA(Zf),IR3/iTreg-Gata3-ChIP-Seq(GSE20898)/Homer	NNNNNBAGATAWYATCTVHN	1e-12	-2.766e+01	0.0000	680.0	1.54%	2028.0	1.12%
OBP3(C2C2dof)/col-OBP3-DAP-Seq(GSE60143)/Homer	NYWACTTTTT	1e-11	-2.709e+01	0.0000	15284.0	34.53%	59572.0	32.79%
Brachyury(T-box)/Mesoendoderm-Brachyury-ChIP-exo(GSE54963)/Homer	ANTTMRCASBNNNGTGYKAAN	1e-11	-2.706e+01	0.0000	1004.0	2.27%	3192.9	1.76%
PAX5(Paired,Homeobox)/GM12878-PAX5-ChIP-Seq(GSE32465)/Homer	GCAGCCAAGCRTGACH	1e-11	-2.680e+01	0.0000	1334.0	3.01%	4403.3	2.42%
COG1(C2C2dof)/col-COG1-DAP-Seq(GSE60143)/Homer	DAAAAAGTGA	1e-11	-2.635e+01	0.0000	7607.0	17.19%	28780.7	15.84%
TSO1(CPP)/col-TSO1-DAP-Seq(GSE60143)/Homer	RAATTTRAAW	1e-11	-2.627e+01	0.0000	644.0	1.45%	1921.5	1.06%
At3g45610(C2C2dof)/col-At3g45610-DAP-Seq(GSE60143)/Homer	TWACTTTTTS	1e-11	-2.587e+01	0.0000	8128.0	18.36%	30876.7	16.99%
SFP1/SacCer-Promoters/Homer	DDAAAAATTTTY	1e-10	-2.523e+01	0.0000	370.0	0.84%	996.4	0.55%
FOXA1:AR(Forkhead,NR)/LNCAP-AR-ChIP-Seq(GSE27824)/Homer	AGTAAACAAAAAAGAACAND	1e-10	-2.506e+01	0.0000	253.0	0.57%	618.6	0.34%
E2F6(E2F)/Hela-E2F6-ChIP-Seq(GSE31477)/Homer	GGCGGGAARN	1e-10	-2.498e+01	0.0000	1971.0	4.45%	6828.4	3.76%
HDG7(HB)/col-HDG7-DAP-Seq(GSE60143)/Homer	WGCATTTAATGC	1e-10	-2.435e+01	0.0000	841.0	1.90%	2650.6	1.46%
Tcf7(HMG)/GM12878-TCF7-ChIP-Seq(Encode)/Homer	CTTTGATGTGSB	1e-10	-2.418e+01	0.0000	1319.0	2.98%	4403.5	2.42%
TCP17(TCP)/col-TCP17-DAP-Seq(GSE60143)/Homer	GTGGTCCCCA	1e-10	-2.372e+01	0.0000	178.0	0.40%	396.3	0.22%
RARg(NR)/ES-RARg-ChIP-Seq(GSE30538)/Homer	AGGTCAAGGTCA	1e-10	-2.348e+01	0.0000	99.0	0.22%	173.0	0.10%
Foxf1(Forkhead)/Lung-Foxf1-ChIP-Seq(GSE77951)/Homer	WWATRTAAACAN	1e-10	-2.309e+01	0.0000	3946.0	8.91%	14498.7	7.98%
DMRT1(DM)/Testis-DMRT1-ChIP-Seq(GSE64892)/Homer	TWGHWACAWTGTWDC	1e-09	-2.302e+01	0.0000	1009.0	2.28%	3284.4	1.81%
Srebp2(bHLH)/HepG2-Srebp2-ChIP-Seq(GSE31477)/Homer	CGGTCACSCCAC	1e-09	-2.295e+01	0.0000	516.0	1.17%	1519.6	0.84%
HAP3(CCAATHAP3)/col-HAP3-DAP-Seq(GSE60143)/Homer	TGATGGAW	1e-09	-2.259e+01	0.0000	1341.0	3.03%	4521.0	2.49%
Sox17(HMG)/Endoderm-Sox17-ChIP-Seq(GSE61475)/Homer	CCATTGTTYB	1e-09	-2.230e+01	0.0000	3093.0	6.99%	11211.7	6.17%
Sox2(HMG)/mES-Sox2-ChIP-Seq(GSE11431)/Homer	BCCATTGTTC	1e-09	-2.211e+01	0.0000	3670.0	8.29%	13460.5	7.41%
bHLH74(bHLH)/col-bHLH74-DAP-Seq(GSE60143)/Homer	DRATCACGTGAB	1e-09	-2.210e+01	0.0000	876.0	1.98%	2816.9	1.55%
HLF(bZIP)/HSC-HLF.Flag-ChIP-Seq(GSE69817)/Homer	RTTATGYAAB	1e-09	-2.127e+01	0.0000	4588.0	10.36%	17089.9	9.41%
Hoxa13(Homeobox)/ChickenMSG-Hoxa13.Flag-ChIP-Seq(GSE86088)/Homer	CYHATAAAAN	1e-09	-2.106e+01	0.0000	12134.0	27.41%	47230.0	25.99%
SHN3(AP2EREBP)/col-SHN3-DAP-Seq(GSE60143)/Homer	CCGCCGCC	1e-09	-2.105e+01	0.0000	883.0	1.99%	2861.8	1.58%
At5g52660(MYBrelated)/colamp-At5g52660-DAP-Seq(GSE60143)/Homer	HAAAAATATCTW	1e-09	-2.100e+01	0.0000	2051.0	4.63%	7244.4	3.99%
FoxL2(Forkhead)/Ovary-FoxL2-ChIP-Seq(GSE60858)/Homer	WWTRTAAACAVG	1e-08	-2.057e+01	0.0000	3573.0	8.07%	13143.6	7.23%
Six4(Homeobox)/MCF7-SIX4-ChIP-Seq(Encode)/Homer	TGWAAYCTGABACCB	1e-08	-2.009e+01	0.0000	208.0	0.47%	515.3	0.28%
AT5G63260(C3H)/col-AT5G63260-DAP-Seq(GSE60143)/Homer	RAAAAAGTRA	1e-08	-1.999e+01	0.0000	12146.0	27.44%	47352.3	26.06%
p53(p53)/Saos-p53-ChIP-Seq(GSE15780)/Homer	RRCATGYCYRGRCATGYYYN	1e-08	-1.978e+01	0.0000	305.0	0.69%	835.8	0.46%
p53(p53)/Saos-p53-ChIP-Seq/Homer	RRCATGYCYRGRCATGYYYN	1e-08	-1.978e+01	0.0000	305.0	0.69%	835.8	0.46%
AGL6(MADS)/col-AGL6-DAP-Seq(GSE60143)/Homer	TTWCCWWAWWDGGWA	1e-08	-1.945e+01	0.0000	508.0	1.15%	1539.2	0.85%
Mef2a(MADS)/HL1-Mef2a.biotin-ChIP-Seq(GSE21529)/Homer	CYAAAAATAG	1e-08	-1.886e+01	0.0000	1799.0	4.06%	6346.2	3.49%
GATA:SCL(Zf,bHLH)/Ter119-SCL-ChIP-Seq(GSE18720)/Homer	CRGCTGBNGNSNNSAGATAA	1e-08	-1.842e+01	0.0000	451.0	1.02%	1353.3	0.74%
Hoxa9(Homeobox)/ChickenMSG-Hoxa9.Flag-ChIP-Seq(GSE86088)/Homer	RGCAATNAAA	1e-07	-1.831e+01	0.0000	12902.0	29.15%	50529.5	27.81%
NF1:FOXA1(CTF,Forkhead)/LNCAP-FOXA1-ChIP-Seq(GSE27824)/Homer	WNTGTTTRYTTTGGCA	1e-07	-1.817e+01	0.0000	194.0	0.44%	486.1	0.27%
AT2G28920(ND)/col-AT2G28920-DAP-Seq(GSE60143)/Homer	WAGATATTTWTW	1e-07	-1.813e+01	0.0000	1213.0	2.74%	4147.1	2.28%
DMRT6(DM)/Testis-DMRT6-ChIP-Seq(GSE60440)/Homer	YDGHTACAWTGTADC	1e-07	-1.794e+01	0.0000	810.0	1.83%	2654.1	1.46%
Zelda(Zf)/Embryo-zld-ChIP-Seq(GSE65441)/Homer	KBCTACCTGW	1e-07	-1.786e+01	0.0000	1785.0	4.03%	6323.6	3.48%
ZNF317(Zf)/HEK293-ZNF317.GFP-ChIP-Seq(GSE58341)/Homer	GTCWGCTGTYYCTCT	1e-07	-1.761e+01	0.0000	316.0	0.71%	896.7	0.49%
NFkB-p65-Rel(RHD)/ThioMac-LPS-Expression(GSE23622)/Homer	GGAAATTCCC	1e-07	-1.740e+01	0.0000	209.0	0.47%	541.5	0.30%
OCT:OCT-short(POU,Homeobox)/NPC-OCT6-ChIP-Seq(GSE43916)/Homer	ATGCATWATGCATRW	1e-07	-1.730e+01	0.0000	3286.0	7.42%	12157.5	6.69%
AT3G12130(C3H)/colamp-AT3G12130-DAP-Seq(GSE60143)/Homer	TMACTTTTTV	1e-07	-1.708e+01	0.0000	12222.0	27.61%	47871.9	26.35%
Mef2d(MADS)/Retina-Mef2d-ChIP-Seq(GSE61391)/Homer	GCTATTTTTAGC	1e-07	-1.705e+01	0.0000	742.0	1.68%	2422.8	1.33%
At2g45680(TCP)/colamp-At2g45680-DAP-Seq(GSE60143)/Homer	GTGGGNCCCACNDND	1e-07	-1.673e+01	0.0000	242.0	0.55%	656.0	0.36%
GBF3(bZIP)/Arabidopsis-GBF3-ChIP-Seq(GSE80564)/Homer	TGCCACGTSAYC	1e-07	-1.649e+01	0.0000	1467.0	3.31%	5151.3	2.84%
RAR:RXR(NR),DR5/ES-RAR-ChIP-Seq(GSE56893)/Homer	RGGTCADNNAGAGGTCAV	1e-07	-1.641e+01	0.0000	85.0	0.19%	166.3	0.09%
Tbr1(T-box)/Cortex-Tbr1-ChIP-Seq(GSE71384)/Homer	AAGGTGTKAA	1e-06	-1.610e+01	0.0000	6233.0	14.08%	23872.2	13.14%
Foxa3(Forkhead)/Liver-Foxa3-ChIP-Seq(GSE77670)/Homer	BSNTGTTTACWYWGN	1e-06	-1.606e+01	0.0000	1277.0	2.88%	4442.5	2.45%
Tcf3(HMG)/mES-Tcf3-ChIP-Seq(GSE11724)/Homer	ASWTCAAAGG	1e-06	-1.604e+01	0.0000	928.0	2.10%	3131.8	1.72%
ZNF675(Zf)/HEK293-ZNF675.GFP-ChIP-Seq(GSE58341)/Homer	ARGAGGMCAAAATGW	1e-06	-1.553e+01	0.0000	601.0	1.36%	1936.2	1.07%
ZNF528(Zf)/HEK293-ZNF528.GFP-ChIP-Seq(GSE58341)/Homer	AGAAATGACTTCCCT	1e-06	-1.541e+01	0.0000	30.0	0.07%	31.4	0.02%
Oct4:Sox17(POU,Homeobox,HMG)/F9-Sox17-ChIP-Seq(GSE44553)/Homer	CCATTGTATGCAAAT	1e-06	-1.521e+01	0.0000	557.0	1.26%	1782.7	0.98%
Mouse_Recombination_Hotspot(Zf)/Testis-DMC1-ChIP-Seq(GSE24438)/Homer	ACTYKNATTCGTGNTACTTC	1e-06	-1.519e+01	0.0000	291.0	0.66%	839.2	0.46%
At1g68670(G2like)/colamp-At1g68670-DAP-Seq(GSE60143)/Homer	WNWWHNRAAGATTCT	1e-06	-1.506e+01	0.0000	2170.0	4.90%	7900.6	4.35%
E-box(bHLH)/Promoter/Homer	SSGGTCACGTGA	1e-06	-1.486e+01	0.0000	258.0	0.58%	730.5	0.40%
Srebp1a(bHLH)/HepG2-Srebp1a-ChIP-Seq(GSE31477)/Homer	RTCACSCCAY	1e-06	-1.472e+01	0.0000	834.0	1.88%	2811.2	1.55%
Pit1(Homeobox)/GCrat-Pit1-ChIP-Seq(GSE58009)/Homer	ATGMATATDC	1e-06	-1.462e+01	0.0000	4647.0	10.50%	17651.5	9.71%
ZFP3(Zf)/HEK293-ZFP3.GFP-ChIP-Seq(GSE58341)/Homer	GGGTTTTGAAGGATGARTAGGAGTT	1e-06	-1.447e+01	0.0000	14.0	0.03%	5.8	0.00%
At3g04030(G2like)/col-At3g04030-DAP-Seq(GSE60143)/Homer	DRGAATCT	1e-06	-1.434e+01	0.0000	4424.0	9.99%	16783.3	9.24%
Tcf4(HMG)/Hct116-Tcf4-ChIP-Seq(SRA012054)/Homer	ASATCAAAGGVA	1e-06	-1.424e+01	0.0000	1710.0	3.86%	6152.8	3.39%
Six1(Homeobox)/Myoblast-Six1-ChIP-Chip(GSE20150)/Homer	GKVTCADRTTWC	1e-06	-1.418e+01	0.0000	991.0	2.24%	3412.4	1.88%
AT1G47655(C2C2dof)/colamp-AT1G47655-DAP-Seq(GSE60143)/Homer	YHACTTTTTS	1e-06	-1.387e+01	0.0000	17586.0	39.73%	69945.9	38.50%
AGL13(MADS)/col-AGL13-DAP-Seq(GSE60143)/Homer	TWCCAWWTWTGGWAA	1e-06	-1.386e+01	0.0000	184.0	0.42%	493.0	0.27%
Nur77(NR)/K562-NR4A1-ChIP-Seq(GSE31363)/Homer	TGACCTTTNCNT	1e-05	-1.349e+01	0.0000	655.0	1.48%	2174.5	1.20%
RORa(NR)/Liver-Rora-ChIP-Seq(GSE101115)/Homer	AAWCTAGGTCARDNN	1e-05	-1.343e+01	0.0000	500.0	1.13%	1607.0	0.88%
FOXK1(Forkhead)/HEK293-FOXK1-ChIP-Seq(GSE51673)/Homer	NVWTGTTTAC	1e-05	-1.329e+01	0.0000	4623.0	10.44%	17632.2	9.70%
NRF(NRF)/Promoter/Homer	STGCGCATGCGC	1e-05	-1.328e+01	0.0000	502.0	1.13%	1617.1	0.89%
IRF:BATF(IRF:bZIP)/pDC-Irf8-ChIP-Seq(GSE66899)/Homer	CTTTCANTATGACTV	1e-05	-1.309e+01	0.0000	465.0	1.05%	1486.1	0.82%
Brn2(POU,Homeobox)/NPC-Brn2-ChIP-Seq(GSE35496)/Homer	ATGAATATTC	1e-05	-1.251e+01	0.0000	447.0	1.01%	1431.0	0.79%
TGA5(bZIP)/col-TGA5-DAP-Seq(GSE60143)/Homer	NNGATGACGTCATCN	1e-05	-1.246e+01	0.0000	306.0	0.69%	927.1	0.51%
PAX5(Paired,Homeobox),condensed/GM12878-PAX5-ChIP-Seq(GSE32465)/Homer	GTCACGCTCSCTGM	1e-05	-1.232e+01	0.0000	355.0	0.80%	1103.8	0.61%
FOXP1(Forkhead)/H9-FOXP1-ChIP-Seq(GSE31006)/Homer	NYYTGTTTACHN	1e-05	-1.203e+01	0.0000	1820.0	4.11%	6658.0	3.66%
HDG1(Homeobox)/col100-HDG1-DAP-Seq(GSE60143)/Homer	DDYAATTAATGH	1e-05	-1.193e+01	0.0000	2562.0	5.79%	9560.1	5.26%
At3g09600(MYBrelated)/colamp-At3g09600-DAP-Seq(GSE60143)/Homer	AAAATATCTT	1e-05	-1.183e+01	0.0000	2041.0	4.61%	7526.0	4.14%
Pit1+1bp(Homeobox)/GCrat-Pit1-ChIP-Seq(GSE58009)/Homer	ATGCATAATTCA	1e-05	-1.171e+01	0.0000	1468.0	3.32%	5307.7	2.92%
ANL2(HB)/col-ANL2-DAP-Seq(GSE60143)/Homer	CATTAATTGC	1e-05	-1.154e+01	0.0000	2565.0	5.79%	9590.0	5.28%
TATA-Box(TBP)/Promoter/Homer	CCTTTTAWAGSC	1e-05	-1.154e+01	0.0000	5532.0	12.50%	21366.5	11.76%
OBP1(C2C2dof)/col-OBP1-DAP-Seq(GSE60143)/Homer	NHHACTTTWT	0.0001	-1.128e+01	0.0000	14547.0	32.86%	57812.7	31.82%
Cbf1(bHLH)/Yeast-Cbf1-ChIP-Seq(GSE29506)/Homer	TCACGTGAYH	0.0001	-1.123e+01	0.0000	995.0	2.25%	3509.0	1.93%
Adof1(C2C2dof)/col-Adof1-DAP-Seq(GSE60143)/Homer	NRWAAAGYDV	0.0001	-1.066e+01	0.0000	13981.0	31.58%	55574.0	30.59%
At4g38000(C2C2dof)/col-At4g38000-DAP-Seq(GSE60143)/Homer	WWWTWACTTTTT	0.0001	-1.048e+01	0.0001	6064.0	13.70%	23573.3	12.97%
Egr2(Zf)/Thymocytes-Egr2-ChIP-Seq(GSE34254)/Homer	NGCGTGGGCGGR	0.0001	-1.034e+01	0.0001	572.0	1.29%	1935.3	1.07%
AT3G52440(C2C2dof)/colamp-AT3G52440-DAP-Seq(GSE60143)/Homer	DTHACTTTTT	0.0001	-1.027e+01	0.0001	11866.0	26.81%	47018.1	25.88%
p53(p53)/mES-cMyc-ChIP-Seq(GSE11431)/Homer	ACATGCCCGGGCAT	0.0001	-9.405e+00	0.0002	60.0	0.14%	132.8	0.07%
dof24(C2C2dof)/col-dof24-DAP-Seq(GSE60143)/Homer	TWMCTTTTTG	0.0001	-9.349e+00	0.0002	9965.0	22.51%	39403.2	21.69%
At4g01280(MYBrelated)/colamp-At4g01280-DAP-Seq(GSE60143)/Homer	AAATATCT	0.0001	-9.292e+00	0.0002	2506.0	5.66%	9471.9	5.21%
Sox6(HMG)/Myotubes-Sox6-ChIP-Seq(GSE32627)/Homer	CCATTGTTNY	0.001	-9.123e+00	0.0002	7000.0	15.81%	27446.6	15.11%
CArG(MADS)/PUER-Srf-ChIP-Seq(Sullivan_et_al.)/Homer	CCATATATGGNM	0.001	-9.032e+00	0.0002	1220.0	2.76%	4446.2	2.45%
OBP4(C2C2dof)/col-OBP4-DAP-Seq(GSE60143)/Homer	WTTHACTTTTTB	0.001	-8.642e+00	0.0004	7578.0	17.12%	29820.2	16.41%
Unknown4/Arabidopsis-Promoters/Homer	CKTCKTCTTY	0.001	-8.413e+00	0.0004	3898.0	8.81%	15055.9	8.29%
AT5G66940(C2C2dof)/col-AT5G66940-DAP-Seq(GSE60143)/Homer	NNHACTTTWT	0.001	-7.865e+00	0.0008	10170.0	22.98%	40389.8	22.23%
HOXD13(Homeobox)/Chicken-Hoxd13-ChIP-Seq(GSE38910)/Homer	NCYAATAAAA	0.001	-7.833e+00	0.0008	5074.0	11.46%	19809.6	10.90%
ZNF41(Zf)/HEK293-ZNF41.GFP-ChIP-Seq(GSE58341)/Homer	CCTCATGGTGYCYTWYTCCCTTGTG	0.001	-7.394e+00	0.0012	90.0	0.20%	243.6	0.13%
At5g22890(C2H2)/col-At5g22890-DAP-Seq(GSE60143)/Homer	NSAGGTKWTATCTGD	0.001	-7.185e+00	0.0015	155.0	0.35%	469.8	0.26%
EBNA1(EBV-virus)/Raji-EBNA1-ChIP-Seq(GSE30709)/Homer	GGYAGCAYDTGCTDCCCNNN	0.001	-7.175e+00	0.0015	35.0	0.08%	71.6	0.04%
p73(p53)/Trachea-p73-ChIP-Seq(PRJNA310161)/Homer	NRRRCAWGTCCDGRCATGYY	0.01	-6.873e+00	0.0021	127.0	0.29%	375.0	0.21%
KAN2(G2like)/colamp-KAN2-DAP-Seq(GSE60143)/Homer	ATATTCTY	0.01	-6.853e+00	0.0021	6663.0	15.05%	26299.2	14.47%
ANAC013(NAC)/col-ANAC013-DAP-Seq(GSE60143)/Homer	CTTGNNNNNCAAGNA	0.01	-6.756e+00	0.0023	1232.0	2.78%	4586.1	2.52%
GATA3(Zf),DR8/iTreg-Gata3-ChIP-Seq(GSE20898)/Homer	AGATSTNDNNDSAGATAASN	0.01	-6.720e+00	0.0024	295.0	0.67%	985.7	0.54%
Elk1(ETS)/Hela-Elk1-ChIP-Seq(GSE31477)/Homer	HACTTCCGGY	0.01	-6.617e+00	0.0027	2815.0	6.36%	10859.1	5.98%
Unknown(Homeobox)/Limb-p300-ChIP-Seq/Homer	SSCMATWAAA	0.01	-6.501e+00	0.0030	3057.0	6.91%	11833.9	6.51%
Pho2(bHLH)/Yeast-Pho2-ChIP-Seq(GSE29506)/Homer	CCCACGTGCT	0.01	-6.444e+00	0.0031	1428.0	3.23%	5370.6	2.96%
NFIL3(bZIP)/HepG2-NFIL3-ChIP-Seq(Encode)/Homer	VTTACGTAAYNNNNN	0.01	-6.317e+00	0.0036	3512.0	7.93%	13667.7	7.52%
bHLHE40(bHLH)/HepG2-BHLHE40-ChIP-Seq(GSE31477)/Homer	KCACGTGMCN	0.01	-6.265e+00	0.0037	1094.0	2.47%	4068.9	2.24%
TRP2(MYBrelated)/colamp-TRP2-DAP-Seq(GSE60143)/Homer	TAAACCCT	0.01	-6.095e+00	0.0044	664.0	1.50%	2403.8	1.32%
MYNN(Zf)/HEK293-MYNN.eGFP-ChIP-Seq(Encode)/Homer	TTCAAAWTAAAAGTC	0.01	-6.068e+00	0.0045	991.0	2.24%	3674.5	2.02%
OCT:OCT(POU,Homeobox)/NPC-Brn1-ChIP-Seq(GSE35496)/Homer	ATGAATATTCATGAG	0.01	-5.761e+00	0.0062	33.0	0.07%	74.0	0.04%
NTM2(NAC)/col-NTM2-DAP-Seq(GSE60143)/Homer	CTTRTNNNAYAAGBH	0.01	-5.699e+00	0.0065	1800.0	4.07%	6881.9	3.79%
EPR1(MYBrelated)/colamp-EPR1-DAP-Seq(GSE60143)/Homer	AAATATCT	0.01	-5.615e+00	0.0071	1713.0	3.87%	6541.4	3.60%
LHY1(MYBrelated)/col-LHY1-DAP-Seq(GSE60143)/Homer	AAATATCT	0.01	-5.615e+00	0.0071	1713.0	3.87%	6541.4	3.60%
dof45(C2C2dof)/col-dof45-DAP-Seq(GSE60143)/Homer	NVAWAAAGTN	0.01	-5.146e+00	0.0113	13086.0	29.56%	52607.3	28.95%
TCFL2(HMG)/K562-TCF7L2-ChIP-Seq(GSE29196)/Homer	ACWTCAAAGG	0.01	-5.038e+00	0.0126	263.0	0.59%	903.3	0.50%
bHLH34(bHLH)/colamp-bHLH34-DAP-Seq(GSE60143)/Homer	HGWGRHWGACACGTG	0.01	-4.879e+00	0.0147	984.0	2.22%	3701.0	2.04%
RORgt(NR)/EL4-RORgt.Flag-ChIP-Seq(GSE56019)/Homer	AAYTAGGTCA	0.1	-4.264e+00	0.0271	452.0	1.02%	1648.1	0.91%
RORgt(NR)/EL4-RORgt.Flag-ChIP-Seq(GSE56019)/Homer	AAYTAGGTCA	0.1	-4.264e+00	0.0271	452.0	1.02%	1648.1	0.91%
Unknown4/Drosophila-Promoters/Homer	AAAAATACCRMA	0.1	-4.157e+00	0.0301	558.0	1.26%	2064.9	1.14%
dof42(C2C2dof)/col-dof42-DAP-Seq(GSE60143)/Homer	AAAAAGGC	0.1	-4.013e+00	0.0347	2810.0	6.35%	11046.7	6.08%
BZR1(BZR)/col-BZR1-DAP-Seq(GSE60143)/Homer	NNCRCACGTGCG	0.1	-3.753e+00	0.0449	309.0	0.70%	1113.4	0.61%
ERF5(AP2EREBP)/colamp-ERF5-DAP-Seq(GSE60143)/Homer	DCMGCCGCCA	0.1	-3.706e+00	0.0470	1227.0	2.77%	4730.0	2.60%
CRE(bZIP)/Promoter/Homer	CSGTGACGTCAC	0.1	-3.633e+00	0.0504	758.0	1.71%	2873.2	1.58%
AtGRF6(GRF)/col-AtGRF6-DAP-Seq(GSE60143)/Homer	NTGTCAGADNNNNNN	0.1	-3.597e+00	0.0522	4588.0	10.36%	18271.1	10.06%
Atf1(bZIP)/K562-ATF1-ChIP-Seq(GSE31477)/Homer	GATGACGTCA	0.1	-3.566e+00	0.0537	2805.0	6.34%	11069.4	6.09%
Tcfcp2l1(CP2)/mES-Tcfcp2l1-ChIP-Seq(GSE11431)/Homer	NRAACCRGTTYRAACCRGYT	0.1	-3.430e+00	0.0614	427.0	0.96%	1582.3	0.87%
ERF1(AP2EREBP)/colamp-ERF1-DAP-Seq(GSE60143)/Homer	GGCGGCTR	0.1	-3.340e+00	0.0671	1676.0	3.79%	6550.6	3.61%
ANAC096(NAC)/colamp-ANAC096-DAP-Seq(GSE60143)/Homer	TACTTGWNNNWCAAG	0.1	-3.293e+00	0.0702	2064.0	4.66%	8112.9	4.47%
ZNF264(Zf)/HEK293-ZNF264.GFP-ChIP-Seq(GSE58341)/Homer	RGGGCACTAACY	0.1	-3.205e+00	0.0765	2530.0	5.72%	9997.3	5.50%
PHV(HB)/col-PHV-DAP-Seq(GSE60143)/Homer	RTAATSATTA	0.1	-3.199e+00	0.0768	1772.0	4.00%	6947.2	3.82%
At4g18890(BZR)/col-At4g18890-DAP-Seq(GSE60143)/Homer	NDBRCACGTGYR	0.1	-3.134e+00	0.0818	575.0	1.30%	2176.2	1.20%
ERF2(AP2EREBP)/colamp-ERF2-DAP-Seq(GSE60143)/Homer	GGCGGCTG	0.1	-3.073e+00	0.0868	1875.0	4.24%	7372.9	4.06%
REM16(ABI3VP1)/col-REM16-DAP-Seq(GSE60143)/Homer	DTTTTTSCCGSMAAA	0.1	-2.945e+00	0.0984	4.0	0.01%	4.4	0.00%
OCT:OCT(POU,Homeobox,IR1)/NPC-Brn2-ChIP-Seq(GSE35496)/Homer	ATGAATWATTCATGA	0.1	-2.923e+00	0.1004	53.0	0.12%	166.8	0.09%
At1g78700(BZR)/col-At1g78700-DAP-Seq(GSE60143)/Homer	NNNNCACGTGNNNNN	0.1	-2.780e+00	0.1157	1013.0	2.29%	3938.4	2.17%
LIN-39(Homeobox)/cElegans.L3-LIN39-ChIP-Seq(modEncode)/Homer	ATGATTRATG	0.1	-2.576e+00	0.1416	5456.0	12.33%	21942.2	12.08%
HOXA2(Homeobox)/mES-Hoxa2-ChIP-Seq(Donaldson_et_al.)/Homer	GYCATCMATCAT	0.1	-2.559e+00	0.1438	387.0	0.87%	1462.8	0.81%
ERF73(AP2EREBP)/col-ERF73-DAP-Seq(GSE60143)/Homer	CCGCCGCC	0.1	-2.501e+00	0.1520	1876.0	4.24%	7431.0	4.09%
At4g36780(BZR)/col-At4g36780-DAP-Seq(GSE60143)/Homer	NNNNNNCACGTGNNN	0.1	-2.404e+00	0.1672	1024.0	2.31%	4010.1	2.21%
PCF/Arabidopsis-Promoters/Homer	NNWWWTGGGCYTDDN	1	-2.212e+00	0.2024	943.0	2.13%	3700.3	2.04%
ZNF382(Zf)/HEK293-ZNF382.GFP-ChIP-Seq(GSE58341)/Homer	GNCTGTASTRNTGBCTCHTT	1	-2.178e+00	0.2088	86.0	0.19%	302.5	0.17%
AT5G45580(G2like)/colamp-AT5G45580-DAP-Seq(GSE60143)/Homer	ADRGAATCTH	1	-2.119e+00	0.2212	7619.0	17.21%	30846.2	16.98%
BBX31(Orphan)/col-BBX31-DAP-Seq(GSE60143)/Homer	NAAAAAGTDA	1	-2.076e+00	0.2304	8060.0	18.21%	32656.6	17.97%
EIN3(EIL)/col-EIN3-DAP-Seq(GSE60143)/Homer	ARATTCAATGWATYT	1	-1.998e+00	0.2486	532.0	1.20%	2068.4	1.14%
NAC2(NAC)/colamp-NAC2-DAP-Seq(GSE60143)/Homer	TDCTTGNNNNNCAAG	1	-1.994e+00	0.2493	2086.0	4.71%	8338.3	4.59%
FEA4(bZIP)/Corn-FEA4-ChIP-Seq(GSE61954)/Homer	TGACGTCACS	1	-1.956e+00	0.2585	3991.0	9.02%	16085.9	8.85%
SeqBias: GCW-triplet	GCWGCWGCWGCW	1	-1.886e+00	0.2766	44209.0	99.87%	181424.2	99.85%
RORg(NR)/Liver-Rorc-ChIP-Seq(GSE101115)/Homer	WAABTAGGTCAV	1	-1.836e+00	0.2902	306.0	0.69%	1176.9	0.65%
IDD2(C2H2)/colamp-IDD2-DAP-Seq(GSE60143)/Homer	HAVAAAAMGACAAAA	1	-1.797e+00	0.3013	595.0	1.34%	2335.0	1.29%
WRKY21(WRKY)/colamp-WRKY21-DAP-Seq(GSE60143)/Homer	DCGTTGACTTTT	1	-1.591e+00	0.3695	349.0	0.79%	1361.8	0.75%
Six2(Homeobox)/NephronProgenitor-Six2-ChIP-Seq(GSE39837)/Homer	GWAAYHTGAKMC	1	-1.535e+00	0.3900	4064.0	9.18%	16461.4	9.06%
At5g29000(G2like)/col-At5g29000-DAP-Seq(GSE60143)/Homer	RGAATATTCYHH	1	-1.524e+00	0.3937	1116.0	2.52%	4462.7	2.46%
BAM8(BES1)/col-BAM8-DAP-Seq(GSE60143)/Homer	NNWSACACGTGTSWN	1	-1.508e+00	0.3995	496.0	1.12%	1957.8	1.08%
dHNF4(NR)/Fly-HNF4-ChIP-Seq(GSE73675)/Homer	GGTCCAAAGTCCAMT	1	-1.459e+00	0.4186	116.0	0.26%	440.0	0.24%
IDD7(C2H2)/col-IDD7-DAP-Seq(GSE60143)/Homer	TTTGTCKTTTTN	1	-1.431e+00	0.4296	1710.0	3.86%	6886.1	3.79%
GT3a(Trihelix)/col-GT3a-DAP-Seq(GSE60143)/Homer	WNACACGTGTYWWAW	1	-1.381e+00	0.4510	649.0	1.47%	2585.0	1.42%
PRDM14(Zf)/H1-PRDM14-ChIP-Seq(GSE22767)/Homer	RGGTCTCTAACY	1	-1.341e+00	0.4687	1067.0	2.41%	4284.1	2.36%
WRKY8(WRKY)/colamp-WRKY8-DAP-Seq(GSE60143)/Homer	CGTTGACTTT	1	-1.316e+00	0.4793	368.0	0.83%	1455.3	0.80%
At2g03500(G2like)/col-At2g03500-DAP-Seq(GSE60143)/Homer	WWAGAATATTCT	1	-1.290e+00	0.4913	988.0	2.23%	3969.1	2.18%
dof43(C2C2dof)/colamp-dof43-DAP-Seq(GSE60143)/Homer	NAAAAAGTDA	1	-1.192e+00	0.5406	7422.0	16.77%	30278.5	16.66%
Hoxa11(Homeobox)/ChickenMSG-Hoxa11.Flag-ChIP-Seq(GSE86088)/Homer	TTTTATGGCM	1	-1.172e+00	0.5506	11460.0	25.89%	46828.8	25.77%
BIM3(bHLH)/col-BIM3-DAP-Seq(GSE60143)/Homer	TWVTCACGTGAB	1	-1.113e+00	0.5834	423.0	0.96%	1694.0	0.93%
AT4G12670(MYBrelated)/col-AT4G12670-DAP-Seq(GSE60143)/Homer	AGGGTTTAGGGTTTA	1	-1.095e+00	0.5928	2.0	0.00%	4.6	0.00%
Pax7(Paired,Homeobox),longest/Myoblast-Pax7-ChIP-Seq(GSE25064)/Homer	NTAATTDGCYAATTANNWWD	1	-1.074e+00	0.6041	94.0	0.21%	366.7	0.20%
AT1G69570(C2C2dof)/col-AT1G69570-DAP-Seq(GSE60143)/Homer	WAAAAGTGHH	1	-1.069e+00	0.6060	6010.0	13.58%	24534.7	13.50%
Duxbl(Homeobox)/NIH3T3-Duxbl.HA-ChIP-Seq(GSE119782)/Homer	TAAYCYAATCAA	1	-1.042e+00	0.6219	322.0	0.73%	1289.6	0.71%
EIL4(EIL)/Tomato-EIL4-ChIP-Seq(GSE116581)/Homer	GATTCAWTGAAT	1	-9.189e-01	0.7019	392.0	0.89%	1584.3	0.87%
ATHB15(HB)/col-ATHB15-DAP-Seq(GSE60143)/Homer	GYAATSATTA	1	-8.946e-01	0.7178	1480.0	3.34%	6033.1	3.32%
AT1G49560(G2like)/colamp-AT1G49560-DAP-Seq(GSE60143)/Homer	GAWTCTNWDA	1	-8.710e-01	0.7337	5918.0	13.37%	24222.6	13.33%
Cdx2(Homeobox)/mES-Cdx2-ChIP-Seq(GSE14586)/Homer	GYMATAAAAH	1	-8.525e-01	0.7461	3214.0	7.26%	13144.5	7.23%
PSE(SNAPc)/K562-mStart-Seq/Homer	WAVTCACCMTAASYDAAAAG	1	-8.158e-01	0.7727	2242.0	5.06%	9170.2	5.05%
AT4G18450(AP2EREBP)/col-AT4G18450-DAP-Seq(GSE60143)/Homer	ATGGCGGCKG	1	-6.911e-01	0.8737	1105.0	2.50%	4534.9	2.50%
AtIDD11(C2H2)/colamp-AtIDD11-DAP-Seq(GSE60143)/Homer	TTTGTCGTTT	1	-6.823e-01	0.8799	1601.0	3.62%	6572.1	3.62%
TOD6?/SacCer-Promoters/Homer	GCGATGAGMT	1	-6.653e-01	0.8934	612.0	1.38%	2514.2	1.38%
NUC(C2H2)/col-NUC-DAP-Seq(GSE60143)/Homer	HAVAAAACGACAAAA	1	-6.581e-01	0.8983	410.0	0.93%	1685.2	0.93%
Ik-1	NHTTGGGAATRCC	1	-6.541e-01	0.9003	44265.0	100.00%	181691.0	100.00%
ANAC103(NAC)/col-ANAC103-DAP-Seq(GSE60143)/Homer	AACTTGNWNWNCAAG	1	-6.457e-01	0.9064	1107.0	2.50%	4551.6	2.51%
Hoxd13(Homeobox)/ChickenMSG-Hoxd13.Flag-ChIP-Seq(GSE86088)/Homer	NCYAATAAAA	1	-5.784e-01	0.9677	7721.0	17.44%	31746.6	17.47%
GT1(Trihelix)/col-GT1-DAP-Seq(GSE60143)/Homer	TTAACCATGGTTAAD	1	-5.270e-01	1.0000	41.0	0.09%	173.1	0.10%
Foxh1(Forkhead)/hESC-FOXH1-ChIP-Seq(GSE29422)/Homer	NNTGTGGATTSS	1	-5.163e-01	1.0000	2673.0	6.04%	11026.2	6.07%
SeqBias: C/A-bias	MMMMMMMMMM	1	-4.861e-01	1.0000	44209.0	99.87%	181471.9	99.88%
GATA(Zf),IR4/iTreg-Gata3-ChIP-Seq(GSE20898)/Homer	NAGATWNBNATCTNN	1	-4.850e-01	1.0000	323.0	0.73%	1348.1	0.74%
RKD2(RWPRK)/colamp-RKD2-DAP-Seq(GSE60143)/Homer	GACKTTTCRDCTTCC	1	-4.728e-01	1.0000	2597.0	5.87%	10729.9	5.91%
bZIP44(bZIP)/colamp-bZIP44-DAP-Seq(GSE60143)/Homer	NDTGCCACGTCAGCH	1	-4.230e-01	1.0000	53.0	0.12%	229.6	0.13%
bHLH18(bHLH)/col-bHLH18-DAP-Seq(GSE60143)/Homer	CACGTGTTYCACGTG	1	-4.153e-01	1.0000	51.0	0.12%	221.8	0.12%
WRKY45(WRKY)/col-WRKY45-DAP-Seq(GSE60143)/Homer	HNNNKTTGACTWWNH	1	-4.147e-01	1.0000	1474.0	3.33%	6120.9	3.37%
WRKY17(WRKY)/colamp-WRKY17-DAP-Seq(GSE60143)/Homer	GCGTTGACTTTT	1	-3.934e-01	1.0000	31.0	0.07%	137.8	0.08%
LEP(AP2EREBP)/col-LEP-DAP-Seq(GSE60143)/Homer	CDCCGCCGTC	1	-3.846e-01	1.0000	721.0	1.63%	3015.5	1.66%
c-Myc(bHLH)/LNCAP-cMyc-ChIP-Seq(Unpublished)/Homer	VCCACGTG	1	-3.631e-01	1.0000	1693.0	3.82%	7042.7	3.88%
SPCH(bHLH)/Seedling-SPCH-ChIP-Seq(GSE57497)/Homer	WNBCACGTGA	1	-3.523e-01	1.0000	4147.0	9.37%	17170.5	9.45%
ANAC028(NAC)/col-ANAC028-DAP-Seq(GSE60143)/Homer	WRCTTGNNNNNCAAG	1	-3.512e-01	1.0000	2187.0	4.94%	9087.9	5.00%
DEL1(E2FDP)/colamp-DEL1-DAP-Seq(GSE60143)/Homer	TTCCCGCCAA	1	-3.372e-01	1.0000	13.0	0.03%	61.9	0.03%
ESE1(AP2EREBP)/col-ESE1-DAP-Seq(GSE60143)/Homer	GGCGGCGG	1	-3.253e-01	1.0000	2123.0	4.80%	8834.6	4.86%
PAX6(Paired,Homeobox)/Forebrain-Pax6-ChIP-Seq(GSE66961)/Homer	NGTGTTCAVTSAAGCGKAAA	1	-3.196e-01	1.0000	303.0	0.68%	1290.6	0.71%
Prop1(Homeobox)/GHFT1-PROP1.biotin-ChIP-Seq(GSE77302)/Homer	NTAATBNAATTA	1	-3.037e-01	1.0000	3025.0	6.83%	12570.9	6.92%
WRKY7(WRKY)/colamp-WRKY7-DAP-Seq(GSE60143)/Homer	AAAAGTCAACGSHWD	1	-2.988e-01	1.0000	7.0	0.02%	35.2	0.02%
E2F3(E2F)/MEF-E2F3-ChIP-Seq(GSE71376)/Homer	BTKGGCGGGAAA	1	-2.927e-01	1.0000	2196.0	4.96%	9151.4	5.04%
WRKY50(WRKY)/col-WRKY50-DAP-Seq(GSE60143)/Homer	NNTTGACTWNNGNNN	1	-2.694e-01	1.0000	3689.0	8.33%	15332.6	8.44%
AT1G19040(NAC)/col-AT1G19040-DAP-Seq(GSE60143)/Homer	CTTGNDNHNCAAGYW	1	-2.682e-01	1.0000	255.0	0.58%	1098.2	0.60%
AT3G10113(MYBrelated)/col-AT3G10113-DAP-Seq(GSE60143)/Homer	WNAAATATCWWN	1	-2.648e-01	1.0000	2057.0	4.65%	8590.8	4.73%
ATHB13(Homeobox)/col-ATHB13-DAP-Seq(GSE60143)/Homer	CAATAATT	1	-2.500e-01	1.0000	5368.0	12.13%	22274.5	12.26%
T1ISRE(IRF)/ThioMac-Ifnb-Expression/Homer	ACTTTCGTTTCT	1	-2.476e-01	1.0000	34.0	0.08%	159.3	0.09%
BIM1(bHLH)/colamp-BIM1-DAP-Seq(GSE60143)/Homer	NNNNNNVTCACGTGM	1	-2.447e-01	1.0000	344.0	0.78%	1477.5	0.81%
CRF4(AP2EREBP)/colamp-CRF4-DAP-Seq(GSE60143)/Homer	CGCCGCCA	1	-2.386e-01	1.0000	1628.0	3.68%	6826.9	3.76%
Pdx1(Homeobox)/Islet-Pdx1-ChIP-Seq(SRA008281)/Homer	YCATYAATCA	1	-2.376e-01	1.0000	4313.0	9.74%	17931.8	9.87%
Hoxd11(Homeobox)/ChickenMSG-Hoxd11.Flag-ChIP-Seq(GSE86088)/Homer	VGCCATAAAA	1	-2.300e-01	1.0000	11514.0	26.01%	47607.0	26.20%
GATA3(Zf),DR4/iTreg-Gata3-ChIP-Seq(GSE20898)/Homer	AGATGKDGAGATAAG	1	-2.227e-01	1.0000	333.0	0.75%	1436.4	0.79%
GATA11(C2C2gata)/col-GATA11-DAP-Seq(GSE60143)/Homer	DDHYYAGATCTR	1	-2.201e-01	1.0000	1486.0	3.36%	6246.3	3.44%
E2F1(E2F)/Hela-E2F1-ChIP-Seq(GSE22478)/Homer	CWGGCGGGAA	1	-2.183e-01	1.0000	885.0	2.00%	3747.3	2.06%
WRKY22(WRKY)/colamp-WRKY22-DAP-Seq(GSE60143)/Homer	WWAAAGTCAACK	1	-2.067e-01	1.0000	2127.0	4.81%	8914.0	4.91%
bZIP42(bZIP)/colamp-bZIP42-DAP-Seq(GSE60143)/Homer	GCCACGTCAGCA	1	-1.941e-01	1.0000	7.0	0.02%	39.9	0.02%
AT1G76870(Trihelix)/col-AT1G76870-DAP-Seq(GSE60143)/Homer	AAAACCRGWW	1	-1.894e-01	1.0000	1753.0	3.96%	7372.6	4.06%
O2(bZIP)/Corn-O2-ChIP-Seq(GSE63991)/Homer	GCTGACGTGGCA	1	-1.854e-01	1.0000	417.0	0.94%	1800.6	0.99%
EGL-5(Homeobox)/cElegans-L3-EGL5-ChIP-Seq(modEncode)/Homer	ATTTAATGGG	1	-1.735e-01	1.0000	7280.0	16.45%	30237.5	16.64%
E2F7(E2F)/Hela-E2F7-ChIP-Seq(GSE32673)/Homer	VDTTTCCCGCCA	1	-1.666e-01	1.0000	458.0	1.03%	1979.1	1.09%
ANAC053(NAC)/colamp-ANAC053-DAP-Seq(GSE60143)/Homer	TDCTTGNNNNNCAAG	1	-1.170e-01	1.0000	1544.0	3.49%	6554.4	3.61%
At3g12730(G2like)/colamp-At3g12730-DAP-Seq(GSE60143)/Homer	AAGATTCT	1	-1.153e-01	1.0000	6983.0	15.78%	29095.5	16.01%
At1g13300(G2like)/col-At1g13300-DAP-Seq(GSE60143)/Homer	GAATCTWAGATTCYN	1	-1.097e-01	1.0000	27.0	0.06%	141.4	0.08%
GFX(?)/Promoter/Homer	ATTCTCGCGAGA	1	-1.034e-01	1.0000	35.0	0.08%	179.2	0.10%
E-box/Arabidopsis-Promoters/Homer	GCCACGTG	1	-9.490e-02	1.0000	1536.0	3.47%	6541.0	3.60%
WRKY27(WRKY)/colamp-WRKY27-DAP-Seq(GSE60143)/Homer	NHGTTGACYTWD	1	-9.172e-02	1.0000	3296.0	7.45%	13872.2	7.63%
CES-1(Homeobox)/cElegans-L1-CES1-ChIP-Seq(modEncode)/Homer	AAATTSAATTTN	1	-8.655e-02	1.0000	2529.0	5.71%	10691.3	5.88%
LMI1(HB)/colamp-LMI1-DAP-Seq(GSE60143)/Homer	AATTATTG	1	-8.293e-02	1.0000	3456.0	7.81%	14550.1	8.01%
LBD19(LOBAS2)/colamp-LBD19-DAP-Seq(GSE60143)/Homer	CCKGAAWTTCMGGAW	1	-6.719e-02	1.0000	7942.0	17.94%	33159.7	18.25%
GATA6(C2C2gata)/col200-GATA6-DAP-Seq(GSE60143)/Homer	TAGATCTARAHH	1	-6.347e-02	1.0000	459.0	1.04%	2036.6	1.12%
TGA1(bZIP)/colamp-TGA1-DAP-Seq(GSE60143)/Homer	TGACGTCAKC	1	-5.582e-02	1.0000	1287.0	2.91%	5544.3	3.05%
Hoxb4(Homeobox)/ES-Hoxb4-ChIP-Seq(GSE34014)/Homer	TGATTRATGGCY	1	-4.769e-02	1.0000	724.0	1.64%	3179.5	1.75%
DUX(Homeobox)/C2C12-Dux-ChIP-Seq(GSE87279)/Homer	BCWGATTCAATCAAN	1	-4.764e-02	1.0000	7.0	0.02%	51.7	0.03%
At5g66730(C2H2)/colamp-At5g66730-DAP-Seq(GSE60143)/Homer	TTTGTCKTTTTK	1	-4.157e-02	1.0000	1147.0	2.59%	4977.7	2.74%
HAT1(Homeobox)/col-HAT1-DAP-Seq(GSE60143)/Homer	SCAATCATTGNN	1	-4.019e-02	1.0000	712.0	1.61%	3138.6	1.73%
MYB30(MYB)/colamp-MYB30-DAP-Seq(GSE60143)/Homer	AGGTAGTTGG	1	-2.639e-02	1.0000	4476.0	10.11%	18939.7	10.42%
Phox2a(Homeobox)/Neuron-Phox2a-ChIP-Seq(GSE31456)/Homer	YTAATYNRATTA	1	-2.558e-02	1.0000	1831.0	4.14%	7894.2	4.34%
Pitx1(Homeobox)/Chicken-Pitx1-ChIP-Seq(GSE38910)/Homer	TAATCCCN	1	-2.182e-02	1.0000	19697.0	44.50%	81816.7	45.03%
JKD(C2H2)/col-JKD-DAP-Seq(GSE60143)/Homer	TTTTGTCGTTTT	1	-1.779e-02	1.0000	810.0	1.83%	3601.7	1.98%
IBL1(bHLH)/Seedling-IBL1-ChIP-Seq(GSE51120)/Homer	CACGTGCC	1	-1.456e-02	1.0000	6512.0	14.71%	27478.3	15.12%
ANAC017(NAC)/colamp-ANAC017-DAP-Seq(GSE60143)/Homer	TMCTTGNNNNNCAAG	1	-1.398e-02	1.0000	259.0	0.59%	1230.1	0.68%
HOXA1(Homeobox)/mES-Hoxa1-ChIP-Seq(SRP084292)/Homer	TGATKGATGR	1	-1.384e-02	1.0000	1007.0	2.27%	4455.4	2.45%
ANAC075(NAC)/col-ANAC075-DAP-Seq(GSE60143)/Homer	CTTSWWNWWSAAGYT	1	-1.329e-02	1.0000	994.0	2.25%	4402.8	2.42%
ATHB53(HB)/col-ATHB53-DAP-Seq(GSE60143)/Homer	CAATAATT	1	-1.182e-02	1.0000	2429.0	5.49%	10472.6	5.76%
bZIP3(bZIP)/col-bZIP3-DAP-Seq(GSE60143)/Homer	DWKNHSACGTGGCAD	1	-9.072e-03	1.0000	1646.0	3.72%	7193.8	3.96%
GBF5(bZIP)/colamp-GBF5-DAP-Seq(GSE60143)/Homer	WKNWSACGTGGCAWN	1	-7.255e-03	1.0000	959.0	2.17%	4286.8	2.36%
GATA1(C2C2gata)/colamp-GATA1-DAP-Seq(GSE60143)/Homer	DDWWYYAGATCTRRW	1	-7.163e-03	1.0000	1276.0	2.88%	5639.0	3.10%
At3g24120(G2like)/col-At3g24120-DAP-Seq(GSE60143)/Homer	NWWAGMATMW	1	-7.112e-03	1.0000	15320.0	34.61%	64008.0	35.23%
ANAC045(NAC)/col-ANAC045-DAP-Seq(GSE60143)/Homer	DNCKTVNNNNNNAMG	1	-6.941e-03	1.0000	7098.0	16.04%	30009.8	16.52%
ANAC050(NAC)/colamp-ANAC050-DAP-Seq(GSE60143)/Homer	WNCTTGNNNNNCAAG	1	-4.622e-03	1.0000	1616.0	3.65%	7111.8	3.91%
ZNF669(Zf)/HEK293-ZNF669.GFP-ChIP-Seq(GSE58341)/Homer	GARTGGTCATCGCCC	1	-4.459e-03	1.0000	215.0	0.49%	1066.9	0.59%
Pax7(Paired,Homeobox)/Myoblast-Pax7-ChIP-Seq(GSE25064)/Homer	TAATCAATTA	1	-3.859e-03	1.0000	419.0	0.95%	1977.5	1.09%
DUX4(Homeobox)/Myoblasts-DUX4.V5-ChIP-Seq(GSE75791)/Homer	NWTAAYCYAATCAWN	1	-3.564e-03	1.0000	184.0	0.42%	931.3	0.51%
HAT5(Homeobox)/colamp-HAT5-DAP-Seq(GSE60143)/Homer	DCAATWATTG	1	-3.498e-03	1.0000	652.0	1.47%	2998.1	1.65%
WRKY14(WRKY)/colamp-WRKY14-DAP-Seq(GSE60143)/Homer	NCGTTGACTTTN	1	-3.485e-03	1.0000	1685.0	3.81%	7422.4	4.09%
WRKY43(WRKY)/colamp-WRKY43-DAP-Seq(GSE60143)/Homer	NCGTTGACTTTT	1	-3.108e-03	1.0000	1159.0	2.62%	5187.6	2.86%
ATHB18(Homeobox)/colamp-ATHB18-DAP-Seq(GSE60143)/Homer	YCAATSATTG	1	-2.876e-03	1.0000	762.0	1.72%	3483.6	1.92%
GT2(Trihelix)/colamp-GT2-DAP-Seq(GSE60143)/Homer	AMGGTAAAWWWN	1	-2.785e-03	1.0000	5070.0	11.45%	21668.7	11.93%
AT1G76880(Trihelix)/col-AT1G76880-DAP-Seq(GSE60143)/Homer	ACGGTAAAAW	1	-2.561e-03	1.0000	1640.0	3.70%	7250.1	3.99%
EFL-1(E2F)/cElegans-L1-EFL1-ChIP-Seq(modEncode)/Homer	TGCAARYGCGCTCYA	1	-1.730e-03	1.0000	59.0	0.13%	356.9	0.20%
GTL1(Trihelix)/colamp-GTL1-DAP-Seq(GSE60143)/Homer	WWTTTACCKY	1	-1.708e-03	1.0000	5266.0	11.90%	22536.1	12.40%
Nanog(Homeobox)/mES-Nanog-ChIP-Seq(GSE11724)/Homer	RGCCATTAAC	1	-1.046e-03	1.0000	19298.0	43.60%	80681.1	44.40%
WRKY31(WRKY)/colamp-WRKY31-DAP-Seq(GSE60143)/Homer	NCGTTGACTWWK	1	-8.740e-04	1.0000	2349.0	5.31%	10329.4	5.69%
MYB40(MYB)/col-MYB40-DAP-Seq(GSE60143)/Homer	TGGTAGGTRARA	1	-7.840e-04	1.0000	1387.0	3.13%	6236.4	3.43%
ERF9(AP2EREBP)/colamp-ERF9-DAP-Seq(GSE60143)/Homer	AWATGGCGGCGG	1	-7.760e-04	1.0000	659.0	1.49%	3087.7	1.70%
ZNF652/HepG2-ZNF652.Flag-ChIP-Seq(Encode)/Homer	TTAACCCTTTVNKKN	1	-7.410e-04	1.0000	1030.0	2.33%	4702.9	2.59%
TGA4(bZIP)/colamp-TGA4-DAP-Seq(GSE60143)/Homer	RTGACGTCAKCW	1	-7.130e-04	1.0000	904.0	2.04%	4158.7	2.29%
LIN-15B(Zf)/cElegans-L3-LIN15B-ChIP-Seq(modEncode)/Homer	CARTGGAGCGCRYTTGCATT	1	-7.110e-04	1.0000	10.0	0.02%	101.8	0.06%
AT1G04880(ARID)/colamp-AT1G04880-DAP-Seq(GSE60143)/Homer	AAACTATATADTATA	1	-7.100e-04	1.0000	469.0	1.06%	2253.5	1.24%
Unknown2/Arabidopsis-Promoters/Homer	AAACGACGTCGTTTT	1	-6.120e-04	1.0000	17.0	0.04%	145.4	0.08%
Pax7(Paired,Homeobox),long/Myoblast-Pax7-ChIP-Seq(GSE25064)/Homer	TAATCHGATTAC	1	-6.060e-04	1.0000	89.0	0.20%	519.7	0.29%
AT2G20400(G2like)/colamp-AT2G20400-DAP-Seq(GSE60143)/Homer	DNVGAATATTCBNHN	1	-5.140e-04	1.0000	567.0	1.28%	2697.8	1.48%
HOXB13(Homeobox)/ProstateTumor-HOXB13-ChIP-Seq(GSE56288)/Homer	TTTTATKRGG	1	-4.680e-04	1.0000	4995.0	11.28%	21522.1	11.85%
MYB94(MYB)/col-MYB94-DAP-Seq(GSE60143)/Homer	WGGTRGTTGGKA	1	-4.410e-04	1.0000	1537.0	3.47%	6909.4	3.80%
WRKY26(WRKY)/colamp-WRKY26-DAP-Seq(GSE60143)/Homer	CGTTGACTWDKN	1	-3.470e-04	1.0000	1718.0	3.88%	7697.1	4.24%
CCA(Myb)/Arabidopsis-CCA.GFP-ChIP-Seq(GSE70533)/Homer	AGATATYTTT	1	-3.410e-04	1.0000	3597.0	8.13%	15671.3	8.63%
GEI-11(Myb?)/cElegans-L4-GEI11-ChIP-Seq(modEncode)/Homer	CCGACAYYTYACGGG	1	-3.130e-04	1.0000	168.0	0.38%	908.5	0.50%
WRKY28(WRKY)/col-WRKY28-DAP-Seq(GSE60143)/Homer	BGTTGACTWH	1	-2.250e-04	1.0000	4622.0	10.44%	20018.4	11.02%
VND3(NAC)/colamp-VND3-DAP-Seq(GSE60143)/Homer	TRCTTGWDNHWCAAG	1	-2.060e-04	1.0000	2077.0	4.69%	9260.9	5.10%
Hnf1(Homeobox)/Liver-Foxa2-Chip-Seq(GSE25694)/Homer	GGTTAAWCATTAA	1	-1.690e-04	1.0000	428.0	0.97%	2113.0	1.16%
Barx1(Homeobox)/Stomach-Barx1.3xFlag-ChIP-Seq(GSE69483)/Homer	AAACMATTAN	1	-1.680e-04	1.0000	2251.0	5.09%	10014.0	5.51%
WRKY40(WRKY)/colamp-WRKY40-DAP-Seq(GSE60143)/Homer	AHWAGTCAAC	1	-1.590e-04	1.0000	1955.0	4.42%	8753.5	4.82%
WRKY11(WRKY)/col-WRKY11-DAP-Seq(GSE60143)/Homer	SCGTTGACTTTN	1	-1.530e-04	1.0000	342.0	0.77%	1727.0	0.95%
SND3(NAC)/col-SND3-DAP-Seq(GSE60143)/Homer	CTTNHNNNDNAAGNH	1	-1.500e-04	1.0000	2260.0	5.11%	10059.3	5.54%
RVE1(MYBrelated)/col-RVE1-DAP-Seq(GSE60143)/Homer	AAATATCT	1	-1.260e-04	1.0000	2599.0	5.87%	11513.7	6.34%
ERF13(AP2EREBP)/colamp-ERF13-DAP-Seq(GSE60143)/Homer	TYAGCCGCCATT	1	-9.900e-05	1.0000	3305.0	7.47%	14524.8	7.99%
HOXA9(Homeobox)/HSC-Hoxa9-ChIP-Seq(GSE33509)/Homer	GGCCATAAATCA	1	-9.100e-05	1.0000	2883.0	6.51%	12740.1	7.01%
bZIP48(bZIP)/colamp-bZIP48-DAP-Seq(GSE60143)/Homer	DDWWKVTSACGTGGC	1	-4.000e-05	1.0000	1045.0	2.36%	4887.9	2.69%
WRKY55(WRKY)/col-WRKY55-DAP-Seq(GSE60143)/Homer	NCGTTGACTT	1	-3.300e-05	1.0000	4081.0	9.22%	17880.6	9.84%
ERF105(AP2EREBP)/colamp-ERF105-DAP-Seq(GSE60143)/Homer	TGGCGGCT	1	-3.300e-05	1.0000	3957.0	8.94%	17357.6	9.55%
MYB39(MYB)/col-MYB39-DAP-Seq(GSE60143)/Homer	WWAARKTAGGTGRAA	1	-3.200e-05	1.0000	645.0	1.46%	3131.9	1.72%
SeqBias: polyA-repeat	AAAAAAAAAA	1	-3.100e-05	1.0000	43809.0	98.97%	180185.1	99.17%
ANAC058(NAC)/col-ANAC058-DAP-Seq(GSE60143)/Homer	TWCTTGTDNNACAAG	1	-2.400e-05	1.0000	1673.0	3.78%	7635.6	4.20%
ABF2(bZIP)/col-ABF2-DAP-Seq(GSE60143)/Homer	KGMCACGTGDCMHHH	1	-1.500e-05	1.0000	590.0	1.33%	2907.5	1.60%
Unknown1/Arabidopsis-Promoters/Homer	RGGGTAWWWTHGTAA	1	-1.000e-05	1.0000	348.0	0.79%	1816.5	1.00%
MYB41(MYB)/col-MYB41-DAP-Seq(GSE60143)/Homer	BYTYACCTAA	1	-9.000e-06	1.0000	1424.0	3.22%	6599.1	3.63%
WRKY6(WRKY)/colamp-WRKY6-DAP-Seq(GSE60143)/Homer	NCGTTGACTWWD	1	-8.000e-06	1.0000	2948.0	6.66%	13160.4	7.24%
WRKY20(WRKY)/col-WRKY20-DAP-Seq(GSE60143)/Homer	CKTTGACYWD	1	-8.000e-06	1.0000	2539.0	5.74%	11413.5	6.28%
WRKY71(WRKY)/col-WRKY71-DAP-Seq(GSE60143)/Homer	CKTTGACYWW	1	-8.000e-06	1.0000	2546.0	5.75%	11443.2	6.30%
ATHB5(HB)/colamp-ATHB5-DAP-Seq(GSE60143)/Homer	AATGATTG	1	-7.000e-06	1.0000	4434.0	10.02%	19473.4	10.72%
Hoxc9(Homeobox)/Ainv15-Hoxc9-ChIP-Seq(GSE21812)/Homer	GGCCATAAATCA	1	-6.000e-06	1.0000	2095.0	4.73%	9516.6	5.24%
GATA12(C2C2gata)/col-GATA12-DAP-Seq(GSE60143)/Homer	YAGATCTRAW	1	-6.000e-06	1.0000	2021.0	4.57%	9202.9	5.07%
AT4G27900(C2C2COlike)/col-AT4G27900-DAP-Seq(GSE60143)/Homer	TCTCVACCGTTSATT	1	-5.000e-06	1.0000	15.0	0.03%	169.9	0.09%
SND2(NAC)/colamp-SND2-DAP-Seq(GSE60143)/Homer	CTTVWNNNWBAAGNW	1	-4.000e-06	1.0000	1629.0	3.68%	7525.8	4.14%
WRKY3(WRKY)/col-WRKY3-DAP-Seq(GSE60143)/Homer	NCKTTGACYDDN	1	-4.000e-06	1.0000	2109.0	4.76%	9603.7	5.29%
PAX3:FKHR-fusion(Paired,Homeobox)/Rh4-PAX3:FKHR-ChIP-Seq(GSE19063)/Homer	ACCRTGACTAATTNN	1	-1.000e-06	1.0000	802.0	1.81%	3924.1	2.16%
WRKY65(WRKY)/colamp-WRKY65-DAP-Seq(GSE60143)/Homer	AWWWAGTCAACG	1	-1.000e-06	1.0000	1609.0	3.63%	7478.8	4.12%
At1g76110(ARID)/colamp-At1g76110-DAP-Seq(GSE60143)/Homer	ATTTAATG	1	-1.000e-06	1.0000	2839.0	6.41%	12786.5	7.04%
AS2(LOBAS2)/col-AS2-DAP-Seq(GSE60143)/Homer	CCGDAAWWHMCGSCG	1	-1.000e-06	1.0000	171.0	0.39%	1015.2	0.56%
ATHB20(Homeobox)/colamp-ATHB20-DAP-Seq(GSE60143)/Homer	CAATHATT	1	-1.000e-06	1.0000	1843.0	4.16%	8502.2	4.68%
AIL7(AP2EREBP)/colamp-AIL7-DAP-Seq(GSE60143)/Homer	KCACRAWTYYCGAGG	1	-1.000e-06	1.0000	1545.0	3.49%	7217.1	3.97%
GATA14(C2C2gata)/col-GATA14-DAP-Seq(GSE60143)/Homer	AYCAGATCTG	1	-1.000e-06	1.0000	2318.0	5.24%	10586.7	5.83%
ANAC016(NAC)/col-ANAC016-DAP-Seq(GSE60143)/Homer	WNCTTGNNNNNCAMG	1	-0.000e+00	1.0000	2434.0	5.50%	11109.7	6.11%
SeqBias: G/A bias	RRRRRRRRRR	1	-0.000e+00	1.0000	44187.0	99.82%	181537.5	99.91%
WRKY75(WRKY)/col-WRKY75-DAP-Seq(GSE60143)/Homer	CGTTGACTWW	1	-0.000e+00	1.0000	3302.0	7.46%	14851.5	8.17%
ANAC020(NAC)/col-ANAC020-DAP-Seq(GSE60143)/Homer	DVCKTGHNNNDCAAG	1	-0.000e+00	1.0000	1810.0	4.09%	8423.5	4.64%
ERF10(AP2EREBP)/col-ERF10-DAP-Seq(GSE60143)/Homer	RTGGCGGCGG	1	-0.000e+00	1.0000	1898.0	4.29%	8828.7	4.86%
MYB13(MYB)/col-MYB13-DAP-Seq(GSE60143)/Homer	HYCACCWACCHH	1	-0.000e+00	1.0000	2627.0	5.93%	12011.2	6.61%
WRKY29(WRKY)/colamp-WRKY29-DAP-Seq(GSE60143)/Homer	MGTTGACTTT	1	-0.000e+00	1.0000	3707.0	8.37%	16657.2	9.17%
ZBTB33(Zf)/GM12878-ZBTB33-ChIP-Seq(GSE32465)/Homer	GGVTCTCGCGAGAAC	1	-0.000e+00	1.0000	120.0	0.27%	799.0	0.44%
ATHB40(HB)/col-ATHB40-DAP-Seq(GSE60143)/Homer	HCAATWATTG	1	-0.000e+00	1.0000	3856.0	8.71%	17309.8	9.53%
MYB44(MYB)/colamp-MYB44-DAP-Seq(GSE60143)/Homer	CVGTTWWKTCNGTTA	1	-0.000e+00	1.0000	292.0	0.66%	1656.6	0.91%
ATHB6(Homeobox)/Arabidopsis-HB6-ChIP-Seq(GSE80564)/Homer	CAATNATTBN	1	-0.000e+00	1.0000	3474.0	7.85%	15711.4	8.65%
AT5G47660(Trihelix)/colamp-AT5G47660-DAP-Seq(GSE60143)/Homer	AWTTTTACCG	1	-0.000e+00	1.0000	6719.0	15.18%	29504.4	16.24%
Elk4(ETS)/Hela-Elk4-ChIP-Seq(GSE31477)/Homer	NRYTTCCGGY	1	-0.000e+00	1.0000	2800.0	6.33%	12826.1	7.06%
HNF1b(Homeobox)/PDAC-HNF1B-ChIP-Seq(GSE64557)/Homer	GTTAATNATTAA	1	-0.000e+00	1.0000	519.0	1.17%	2750.9	1.51%
AT3G57600(AP2EREBP)/col-AT3G57600-DAP-Seq(GSE60143)/Homer	GGCGGTGG	1	-0.000e+00	1.0000	2074.0	4.69%	9683.9	5.33%
WRKY18(WRKY)/col-WRKY18-DAP-Seq(GSE60143)/Homer	NNNTTGACYWNNNNN	1	-0.000e+00	1.0000	5975.0	13.50%	26416.9	14.54%
ELT-3(Gata)/cElegans-L1-ELT3-ChIP-Seq(modEncode)/Homer	AWTGATAAGA	1	-0.000e+00	1.0000	1986.0	4.49%	9318.7	5.13%
ATY19(MYB)/col-ATY19-DAP-Seq(GSE60143)/Homer	YYCACCWACCAT	1	-0.000e+00	1.0000	2961.0	6.69%	13554.3	7.46%
HAT2(Homeobox)/colamp-HAT2-DAP-Seq(GSE60143)/Homer	CYAATSATTR	1	-0.000e+00	1.0000	3887.0	8.78%	17537.3	9.65%
E2F(E2F)/Hela-CellCycle-Expression/Homer	TTSGCGCGAAAA	1	-0.000e+00	1.0000	187.0	0.42%	1174.4	0.65%
AMYB(HTH)/Testes-AMYB-ChIP-Seq(GSE44588)/Homer	TGGCAGTTGG	1	-0.000e+00	1.0000	7063.0	15.96%	31059.4	17.09%
SeqBias: polyC-repeat	CCCCCCCCCC	1	-0.000e+00	1.0000	42844.0	96.79%	176793.5	97.30%
CDX4(Homeobox)/ZebrafishEmbryos-Cdx4.Myc-ChIP-Seq(GSE48254)/Homer	NGYCATAAAWCH	1	-0.000e+00	1.0000	4108.0	9.28%	18523.8	10.20%
AT1G24250(Orphan)/col-AT1G24250-DAP-Seq(GSE60143)/Homer	KTDGTTGGTDGTTGG	1	-0.000e+00	1.0000	1283.0	2.90%	6265.8	3.45%
WRKY15(WRKY)/col-WRKY15-DAP-Seq(GSE60143)/Homer	VGTTGACTWW	1	-0.000e+00	1.0000	3391.0	7.66%	15474.2	8.52%
TATA-box/Drosophila-Promoters/Homer	CTATAAAAGCSV	1	-0.000e+00	1.0000	238.0	0.54%	1447.1	0.80%
GATA4(C2C2gata)/col-GATA4-DAP-Seq(GSE60143)/Homer	DDWTYAGATCTR	1	-0.000e+00	1.0000	2653.0	5.99%	13173.5	7.25%
ARF16(ARF)/col-ARF16-DAP-Seq(GSE60143)/Homer	ATTTTACGAT	1	-0.000e+00	1.0000	458.0	1.03%	6427.0	3.54%
MYB55(MYB)/colamp-MYB55-DAP-Seq(GSE60143)/Homer	YACCWAMC	1	-0.000e+00	1.0000	4439.0	10.03%	22356.1	12.30%
DDF2(AP2EREBP)/col-DDF2-DAP-Seq(GSE60143)/Homer	GATGTCGRCR	1	-0.000e+00	1.0000	69.0	0.16%	1065.8	0.59%
AT1G20910(ARID)/col-AT1G20910-DAP-Seq(GSE60143)/Homer	THAATTRAWN	1	-0.000e+00	1.0000	6995.0	15.80%	35438.1	19.50%
ATHB23(ZFHD)/col-ATHB23-DAP-Seq(GSE60143)/Homer	HTAATTARNN	1	-0.000e+00	1.0000	4034.0	9.11%	21335.6	11.74%
At5g08750(C3H)/col-At5g08750-DAP-Seq(GSE60143)/Homer	NWDTTGCGGCTR	1	-0.000e+00	1.0000	1421.0	3.21%	15568.0	8.57%
WRKY47(WRKY)/colamp-WRKY47-DAP-Seq(GSE60143)/Homer	WAAGTCAACGBT	1	-0.000e+00	1.0000	779.0	1.76%	4104.5	2.26%
MYB10(MYB)/col-MYB10-DAP-Seq(GSE60143)/Homer	YCCACCTACCHH	1	-0.000e+00	1.0000	1647.0	3.72%	8087.1	4.45%
ABI5(bZIP)/col-ABI5-DAP-Seq(GSE60143)/Homer	GCCACGTG	1	-0.000e+00	1.0000	1220.0	2.76%	6146.0	3.38%
AT5G05550(Trihelix)/col-AT5G05550-DAP-Seq(GSE60143)/Homer	HDNHDTCKCCGGMGA	1	-0.000e+00	1.0000	4604.0	10.40%	28069.2	15.45%
MYB65(MYB)/colamp-MYB65-DAP-Seq(GSE60143)/Homer	RACNGTTA	1	-0.000e+00	1.0000	4988.0	11.27%	28659.8	15.77%
ANAC094(NAC)/col-ANAC094-DAP-Seq(GSE60143)/Homer	DVCGTRNNNNNYACG	1	-0.000e+00	1.0000	752.0	1.70%	8626.4	4.75%
FAR1(FAR1)/col-FAR1-DAP-Seq(GSE60143)/Homer	TKNNNYYCACGCGCY	1	-0.000e+00	1.0000	311.0	0.70%	2299.0	1.27%
Cux2(Homeobox)/Liver-Cux2-ChIP-Seq(GSE35985)/Homer	HNRAATCAAT	1	-0.000e+00	1.0000	1877.0	4.24%	12524.8	6.89%
ANAC042(NAC)/col-ANAC042-DAP-Seq(GSE60143)/Homer	CGTNDHNDHNACGKY	1	-0.000e+00	1.0000	1362.0	3.08%	13199.3	7.26%
AREB3(bZIP)/col-AREB3-DAP-Seq(GSE60143)/Homer	NKGMCACGTGDCMNN	1	-0.000e+00	1.0000	852.0	1.92%	4782.8	2.63%
CRF10(AP2EREBP)/col100-CRF10-DAP-Seq(GSE60143)/Homer	DCCGCCGYHA	1	-0.000e+00	1.0000	3126.0	7.06%	21440.8	11.80%
ERF7(AP2EREBP)/col-ERF7-DAP-Seq(GSE60143)/Homer	ATGRCGGCGG	1	-0.000e+00	1.0000	3735.0	8.44%	20692.5	11.39%
GATA3(Zf)/iTreg-Gata3-ChIP-Seq(GSE20898)/Homer	AGATAASR	1	-0.000e+00	1.0000	6962.0	15.73%	34855.6	19.18%
SPL14(SBP)/col-SPL14-DAP-Seq(GSE60143)/Homer	NNWHTGTACGGAHNH	1	-0.000e+00	1.0000	335.0	0.76%	5669.0	3.12%
At5g18450(AP2EREBP)/col-At5g18450-DAP-Seq(GSE60143)/Homer	CACCGCTT	1	-0.000e+00	1.0000	4743.0	10.72%	26685.5	14.69%
Otx2(Homeobox)/EpiLC-Otx2-ChIP-Seq(GSE56098)/Homer	NYTAATCCYB	1	-0.000e+00	1.0000	3470.0	7.84%	16873.8	9.29%
At2g33710(AP2EREBP)/colamp-At2g33710-DAP-Seq(GSE60143)/Homer	WTKGCGGCKR	1	-0.000e+00	1.0000	5106.0	11.54%	31242.2	17.19%
MYB57(MYB)/col-MYB57-DAP-Seq(GSE60143)/Homer	TTACCTAACT	1	-0.000e+00	1.0000	1965.0	4.44%	10083.5	5.55%
MYB105(MYB)/colamp-MYB105-DAP-Seq(GSE60143)/Homer	RATWCCGTTA	1	-0.000e+00	1.0000	2717.0	6.14%	18313.6	10.08%
At5g05790(MYBrelated)/col-At5g05790-DAP-Seq(GSE60143)/Homer	AYCTTATC	1	-0.000e+00	1.0000	4107.0	9.28%	23433.3	12.90%
CUC1(NAC)/col-CUC1-DAP-Seq(GSE60143)/Homer	TACTTGTNNNACAAG	1	-0.000e+00	1.0000	1200.0	2.71%	6183.8	3.40%
ATHB34(ZFHD)/colamp-ATHB34-DAP-Seq(GSE60143)/Homer	TRATTARS	1	-0.000e+00	1.0000	3438.0	7.77%	19157.5	10.54%
MYB33(MYB)/col-MYB33-DAP-Seq(GSE60143)/Homer	DDTYNGTTAN	1	-0.000e+00	1.0000	8357.0	18.88%	40598.1	22.34%
DEL2(E2FDP)/col-DEL2-DAP-Seq(GSE60143)/Homer	WTTTCSCGCC	1	-0.000e+00	1.0000	1396.0	3.15%	7471.6	4.11%
bZIP28(bZIP)/col-bZIP28-DAP-Seq(GSE60143)/Homer	TGCCACGTSABH	1	-0.000e+00	1.0000	747.0	1.69%	4027.6	2.22%
SeqBias: CG-repeat	CGCGCGCGCG	1	-0.000e+00	1.0000	4600.0	10.39%	22946.1	12.63%
AT1G77200(AP2EREBP)/colamp-AT1G77200-DAP-Seq(GSE60143)/Homer	ACCGACAHWD	1	-0.000e+00	1.0000	1561.0	3.53%	18312.0	10.08%
RAP212(AP2EREBP)/col-RAP212-DAP-Seq(GSE60143)/Homer	CGCCGCCATTTT	1	-0.000e+00	1.0000	1796.0	4.06%	11379.3	6.26%
AT3G10030(Trihelix)/colamp-AT3G10030-DAP-Seq(GSE60143)/Homer	GCCGTTAA	1	-0.000e+00	1.0000	2108.0	4.76%	18979.3	10.45%
Lhx2(Homeobox)/HFSC-Lhx2-ChIP-Seq(GSE48068)/Homer	TAATTAGN	1	-0.000e+00	1.0000	4809.0	10.86%	24746.8	13.62%
bcd(Homeobox)/Embryo-Bcd-ChIP-Seq(GSE86966)/Homer	VNNGGATTADNN	1	-0.000e+00	1.0000	5051.0	11.41%	24593.9	13.54%
MYB4(MYB)/col200-MYB4-DAP-Seq(GSE60143)/Homer	WAGKTAGGTARR	1	-0.000e+00	1.0000	2708.0	6.12%	12743.0	7.01%
ATHB21(HB)/colamp-ATHB21-DAP-Seq(GSE60143)/Homer	YCAATWAT	1	-0.000e+00	1.0000	2312.0	5.22%	11820.3	6.51%
MYB81(MYB)/col-MYB81-DAP-Seq(GSE60143)/Homer	NWAACSGWTWNN	1	-0.000e+00	1.0000	6868.0	15.52%	36592.1	20.14%
WRKY33(WRKY)/col-WRKY33-DAP-Seq(GSE60143)/Homer	CGTTGACYAW	1	-0.000e+00	1.0000	2626.0	5.93%	12639.1	6.96%
ANAC038(NAC)/col-ANAC038-DAP-Seq(GSE60143)/Homer	ACACGTWAYC	1	-0.000e+00	1.0000	8723.0	19.71%	45770.0	25.19%
CEJ1(AP2EREBP)/col-CEJ1-DAP-Seq(GSE60143)/Homer	WWTGTCGGTG	1	-0.000e+00	1.0000	2117.0	4.78%	21121.0	11.62%
ATHB24(ZFHD)/colamp-ATHB24-DAP-Seq(GSE60143)/Homer	TAATTAAS	1	-0.000e+00	1.0000	3212.0	7.26%	17918.9	9.86%
TRPS1(Zf)/MCF7-TRPS1-ChIP-Seq(GSE107013)/Homer	AGATAAGANN	1	-0.000e+00	1.0000	9419.0	21.28%	44865.7	24.69%
MYB83(MYB)/colamp-MYB83-DAP-Seq(GSE60143)/Homer	CACCAACCWH	1	-0.000e+00	1.0000	7262.0	16.41%	32108.2	17.67%
Dlx3(Homeobox)/Kerainocytes-Dlx3-ChIP-Seq(GSE89884)/Homer	NDGTAATTAC	1	-0.000e+00	1.0000	3012.0	6.80%	16081.1	8.85%
At4g16750(AP2EREBP)/col-At4g16750-DAP-Seq(GSE60143)/Homer	HACCGACAHA	1	-0.000e+00	1.0000	1521.0	3.44%	17731.2	9.76%
NST1(NAC)/colamp-NST1-DAP-Seq(GSE60143)/Homer	WRCTTRWWNWWYAAG	1	-0.000e+00	1.0000	2887.0	6.52%	13671.6	7.52%
ATHB33(ZFHD)/col-ATHB33-DAP-Seq(GSE60143)/Homer	NGTRATTAAK	1	-0.000e+00	1.0000	5918.0	13.37%	30836.8	16.97%
At4g31060(AP2EREBP)/colamp-At4g31060-DAP-Seq(GSE60143)/Homer	CACCGACAAW	1	-0.000e+00	1.0000	757.0	1.71%	9027.7	4.97%
EMB1789(C3H)/col-EMB1789-DAP-Seq(GSE60143)/Homer	TWTTTACCGYND	1	-0.000e+00	1.0000	1672.0	3.78%	8961.9	4.93%
AT5G22990(C2H2)/col-AT5G22990-DAP-Seq(GSE60143)/Homer	WCGAHDTCGWHN	1	-0.000e+00	1.0000	160.0	0.36%	4655.3	2.56%
CUC3(NAC)/col-CUC3-DAP-Seq(GSE60143)/Homer	TRCKTGWNNNACAMG	1	-0.000e+00	1.0000	906.0	2.05%	5378.0	2.96%
At5g58900(MYBrelated)/colamp-At5g58900-DAP-Seq(GSE60143)/Homer	WWWTYTTATCTWWWW	1	-0.000e+00	1.0000	7156.0	16.17%	32921.3	18.12%
At1g22810(AP2EREBP)/colamp-At1g22810-DAP-Seq(GSE60143)/Homer	BCACCGACANNN	1	-0.000e+00	1.0000	815.0	1.84%	8578.0	4.72%
ERF8(AP2EREBP)/colamp-ERF8-DAP-Seq(GSE60143)/Homer	CGCCGYCATW	1	-0.000e+00	1.0000	2653.0	5.99%	19756.8	10.87%
VND2(NAC)/col-VND2-DAP-Seq(GSE60143)/Homer	DNCKTNNNNNNNAAG	1	-0.000e+00	1.0000	2935.0	6.63%	13822.6	7.61%
TBP3(MYBrelated)/col-TBP3-DAP-Seq(GSE60143)/Homer	VYTAGGGCAN	1	-0.000e+00	1.0000	3205.0	7.24%	14738.6	8.11%
bHLH28(bHLH)/col-bHLH28-DAP-Seq(GSE60143)/Homer	NHHTGTACGGAH	1	-0.000e+00	1.0000	558.0	1.26%	10306.0	5.67%
MYB70(MYB)/col-MYB70-DAP-Seq(GSE60143)/Homer	WTAACNGTTA	1	-0.000e+00	1.0000	7106.0	16.05%	35331.0	19.45%
Phox2b(Homeobox)/CLBGA-PHOX2B-ChIP-Seq(GSE90683)/Homer	TTAATTNAATTA	1	-0.000e+00	1.0000	874.0	1.97%	4621.1	2.54%
ANAC087(NAC)/col-ANAC087-DAP-Seq(GSE60143)/Homer	WVCKTGHNNNWCAMG	1	-0.000e+00	1.0000	735.0	1.66%	4794.3	2.64%
At1g49010(MYBrelated)/col-At1g49010-DAP-Seq(GSE60143)/Homer	RGATAASNTT	1	-0.000e+00	1.0000	8536.0	19.28%	42698.1	23.50%
DREB26(AP2EREBP)/col-DREB26-DAP-Seq(GSE60143)/Homer	CCACCGACAH	1	-0.000e+00	1.0000	479.0	1.08%	3306.4	1.82%
CAMTA1(CAMTA)/col-CAMTA1-DAP-Seq(GSE60143)/Homer	WWAACGCGTT	1	-0.000e+00	1.0000	1334.0	3.01%	14095.6	7.76%
AT1G71450(AP2EREBP)/col-AT1G71450-DAP-Seq(GSE60143)/Homer	DHDWTGTCGGTG	1	-0.000e+00	1.0000	3740.0	8.45%	32047.6	17.64%
At3g11280(MYBrelated)/col-At3g11280-DAP-Seq(GSE60143)/Homer	GATAAGRT	1	-0.000e+00	1.0000	3937.0	8.89%	22285.0	12.27%
ERF4(AP2EREBP)/colamp-ERF4-DAP-Seq(GSE60143)/Homer	WDWTGGCGGCGG	1	-0.000e+00	1.0000	2670.0	6.03%	17705.7	9.74%
ERF11(AP2EREBP)/col-ERF11-DAP-Seq(GSE60143)/Homer	RTGGCGGCGG	1	-0.000e+00	1.0000	2239.0	5.06%	13799.4	7.59%
LBD13(LOBAS2)/colamp-LBD13-DAP-Seq(GSE60143)/Homer	KCCGTNWTTTBCGGC	1	-0.000e+00	1.0000	2450.0	5.53%	15079.5	8.30%
SPL9(SBP)/colamp-SPL9-DAP-Seq(GSE60143)/Homer	BTGTACTT	1	-0.000e+00	1.0000	7965.0	17.99%	46852.4	25.79%
MYB3R4(MYB)/col-MYB3R4-DAP-Seq(GSE60143)/Homer	AWWTAACCGTTR	1	-0.000e+00	1.0000	485.0	1.10%	5978.2	3.29%
At4g28140(AP2EREBP)/colamp-At4g28140-DAP-Seq(GSE60143)/Homer	DCCACCGACCAW	1	-0.000e+00	1.0000	619.0	1.40%	5837.2	3.21%
At5g47390(MYBrelated)/col-At5g47390-DAP-Seq(GSE60143)/Homer	CTTATCCA	1	-0.000e+00	1.0000	5654.0	12.77%	28997.5	15.96%
DREF/Drosophila-Promoters/Homer	AVYTATCGATAD	1	-0.000e+00	1.0000	35.0	0.08%	829.2	0.46%
RAP21(AP2EREBP)/colamp-RAP21-DAP-Seq(GSE60143)/Homer	BCACCGACAHNN	1	-0.000e+00	1.0000	300.0	0.68%	4096.6	2.25%
LBD23(LOBAS2)/colamp-LBD23-DAP-Seq(GSE60143)/Homer	GCGNAWWWTNCGCYW	1	-0.000e+00	1.0000	2979.0	6.73%	19301.1	10.62%
ANAC092(NAC)/colamp-ANAC092-DAP-Seq(GSE60143)/Homer	WRCKTGWNNNWCAMG	1	-0.000e+00	1.0000	1090.0	2.46%	6168.2	3.39%
HINFP(Zf)/K562-HINFP.eGFP-ChIP-Seq(Encode)/Homer	TWVGGTCCGC	1	-0.000e+00	1.0000	929.0	2.10%	7621.7	4.19%
MYB67(MYB)/col-MYB67-DAP-Seq(GSE60143)/Homer	YYYACCTAAC	1	-0.000e+00	1.0000	3871.0	8.75%	19043.5	10.48%
NAM(NAC)/col-NAM-DAP-Seq(GSE60143)/Homer	RGTTRCGTRW	1	-0.000e+00	1.0000	3479.0	7.86%	31417.8	17.29%
TINY(AP2EREBP)/col-TINY-DAP-Seq(GSE60143)/Homer	NNCACCGACA	1	-0.000e+00	1.0000	518.0	1.17%	5642.2	3.11%
DREB2(AP2EREBP)/col-DREB2-DAP-Seq(GSE60143)/Homer	TMACCGACATWA	1	-0.000e+00	1.0000	941.0	2.13%	9303.1	5.12%
ERF38(AP2EREBP)/col-ERF38-DAP-Seq(GSE60143)/Homer	CACCGACA	1	-0.000e+00	1.0000	908.0	2.05%	9729.6	5.35%
MYB93(MYB)/colamp-MYB93-DAP-Seq(GSE60143)/Homer	GGTAGGTGRD	1	-0.000e+00	1.0000	4603.0	10.40%	21674.0	11.93%
WRKY24(WRKY)/colamp-WRKY24-DAP-Seq(GSE60143)/Homer	CGTTGACTWW	1	-0.000e+00	1.0000	2907.0	6.57%	13588.9	7.48%
ERF115(AP2EREBP)/colamp-ERF115-DAP-Seq(GSE60143)/Homer	WTKRCGGCGB	1	-0.000e+00	1.0000	3973.0	8.98%	27845.1	15.33%
GATA15(C2C2gata)/col-GATA15-DAP-Seq(GSE60143)/Homer	KATGATCA	1	-0.000e+00	1.0000	5846.0	13.21%	29806.6	16.40%
ATAF1(NAC)/col-ATAF1-DAP-Seq(GSE60143)/Homer	YACGTMAY	1	-0.000e+00	1.0000	7817.0	17.66%	64986.3	35.77%
MS188(MYB)/colamp-MS188-DAP-Seq(GSE60143)/Homer	WARKTAGGTRRA	1	-0.000e+00	1.0000	3343.0	7.55%	16412.4	9.03%
MYB121(MYB)/col-MYB121-DAP-Seq(GSE60143)/Homer	YNTACCTAACWW	1	-0.000e+00	1.0000	1491.0	3.37%	7735.9	4.26%
DREB19(AP2EREBP)/colamp-DREB19-DAP-Seq(GSE60143)/Homer	AATGTCGGTK	1	-0.000e+00	1.0000	1133.0	2.56%	11218.8	6.17%
At2g44940(AP2EREBP)/colamp-At2g44940-DAP-Seq(GSE60143)/Homer	NYACCGACAHNNNNN	1	-0.000e+00	1.0000	422.0	0.95%	4971.6	2.74%
PBX2(Homeobox)/K562-PBX2-ChIP-Seq(Encode)/Homer	RTGATTKATRGN	1	-0.000e+00	1.0000	3563.0	8.05%	16585.6	9.13%
At1g19210(AP2EREBP)/colamp-At1g19210-DAP-Seq(GSE60143)/Homer	HCACCGACCAHN	1	-0.000e+00	1.0000	3083.0	6.96%	30419.0	16.74%
bZIP16(bZIP)/colamp-bZIP16-DAP-Seq(GSE60143)/Homer	TGCCACGTGD	1	-0.000e+00	1.0000	789.0	1.78%	4355.0	2.40%
MYB3R1(MYB)/col-MYB3R1-DAP-Seq(GSE60143)/Homer	WWDTDACCGTTR	1	-0.000e+00	1.0000	952.0	2.15%	10193.7	5.61%
E2F4(E2F)/K562-E2F4-ChIP-Seq(GSE31477)/Homer	GGCGGGAAAH	1	-0.000e+00	1.0000	1765.0	3.99%	10502.0	5.78%
Gata6(Zf)/HUG1N-GATA6-ChIP-Seq(GSE51936)/Homer	YCTTATCTBN	1	-0.000e+00	1.0000	4103.0	9.27%	20338.9	11.19%
PUCHI(AP2EREBP)/colamp-PUCHI-DAP-Seq(GSE60143)/Homer	GCGCCGTY	1	-0.000e+00	1.0000	1812.0	4.09%	10807.6	5.95%
MYB27(MYB)/colamp-MYB27-DAP-Seq(GSE60143)/Homer	TACCTAACWT	1	-0.000e+00	1.0000	730.0	1.65%	3813.0	2.10%
Hnf6b(Homeobox)/LNCaP-Hnf6b-ChIP-Seq(GSE106305)/Homer	TATTGAYY	1	-0.000e+00	1.0000	3984.0	9.00%	22190.4	12.21%
Knotted(Homeobox)/Corn-KN1-ChIP-Seq(GSE39161)/Homer	GAYGNGACRGGN	1	-0.000e+00	1.0000	5526.0	12.48%	25992.3	14.31%
NFY(CCAAT)/Promoter/Homer	RGCCAATSRG	1	-0.000e+00	1.0000	3399.0	7.68%	16525.1	9.09%
MYB63(MYB)/col-MYB63-DAP-Seq(GSE60143)/Homer	BHYACCWACCHH	1	-0.000e+00	1.0000	1787.0	4.04%	9132.7	5.03%
GATA19(C2C2gata)/colamp-GATA19-DAP-Seq(GSE60143)/Homer	ATCSGATCVG	1	-0.000e+00	1.0000	209.0	0.47%	1760.6	0.97%
bHLH10(bHLH)/colamp-bHLH10-DAP-Seq(GSE60143)/Homer	YACCGACA	1	-0.000e+00	1.0000	581.0	1.31%	6308.9	3.47%
CRX(Homeobox)/Retina-Crx-ChIP-Seq(GSE20012)/Homer	GCTAATCC	1	-0.000e+00	1.0000	10842.0	24.49%	51685.8	28.45%
SUT1?/SacCer-Promoters/Homer	CCCCGCGC	1	-0.000e+00	1.0000	21557.0	48.70%	99194.4	54.59%
ERF104(AP2EREBP)/col-ERF104-DAP-Seq(GSE60143)/Homer	GGCGGCGG	1	-0.000e+00	1.0000	2730.0	6.17%	13124.2	7.22%
AT1G12630(AP2EREBP)/colamp-AT1G12630-DAP-Seq(GSE60143)/Homer	TGTCGGCA	1	-0.000e+00	1.0000	1071.0	2.42%	10389.0	5.72%
CBF4(AP2EREBP)/colamp-CBF4-DAP-Seq(GSE60143)/Homer	NRCCGACDWNNNNNN	1	-0.000e+00	1.0000	1323.0	2.99%	15884.1	8.74%
ANAC046(NAC)/colamp-ANAC046-DAP-Seq(GSE60143)/Homer	ACACGYWAYC	1	-0.000e+00	1.0000	8022.0	18.12%	44543.2	24.52%
AT4G00250(GeBP)/col-AT4G00250-DAP-Seq(GSE60143)/Homer	WDTGGATAAKRT	1	-0.000e+00	1.0000	2607.0	5.89%	13741.5	7.56%
MYB77(MYB)/col-MYB77-DAP-Seq(GSE60143)/Homer	NYAACBGYMC	1	-0.000e+00	1.0000	5617.0	12.69%	31117.4	17.13%
DEAR3(AP2EREBP)/colamp-DEAR3-DAP-Seq(GSE60143)/Homer	BCACCGACAWNNNNN	1	-0.000e+00	1.0000	593.0	1.34%	7447.7	4.10%
Gata1(Zf)/K562-GATA1-ChIP-Seq(GSE18829)/Homer	SAGATAAGRV	1	-0.000e+00	1.0000	2635.0	5.95%	13075.5	7.20%
Rap210(AP2EREBP)/col-Rap210-DAP-Seq(GSE60143)/Homer	TGTCGGCA	1	-0.000e+00	1.0000	1198.0	2.71%	13628.2	7.50%
AT3G51470(DBP)/col-AT3G51470-DAP-Seq(GSE60143)/Homer	TTWHGGTGCACC	1	-0.000e+00	1.0000	5991.0	13.53%	29318.8	16.14%
GSC(Homeobox)/FrogEmbryos-GSC-ChIP-Seq(DRA000576)/Homer	RGGATTAR	1	-0.000e+00	1.0000	5703.0	12.88%	26826.8	14.76%
SeqBias: A/T bias	WWWWWWWWWW	1	-0.000e+00	1.0000	37869.0	85.55%	162057.7	89.19%
CBF3(AP2EREBP)/colamp-CBF3-DAP-Seq(GSE60143)/Homer	YNRCCGACATNN	1	-0.000e+00	1.0000	909.0	2.05%	10347.1	5.69%
LBD2(LOBAS2)/colamp-LBD2-DAP-Seq(GSE60143)/Homer	TCCGAWTTTTTCGGN	1	-0.000e+00	1.0000	870.0	1.97%	8937.2	4.92%
MYB49(MYB)/col-MYB49-DAP-Seq(GSE60143)/Homer	ARKTAGGTRR	1	-0.000e+00	1.0000	4431.0	10.01%	21163.9	11.65%
HIF-1b(HLH)/T47D-HIF1b-ChIP-Seq(GSE59937)/Homer	RTACGTGC	1	-0.000e+00	1.0000	4032.0	9.11%	27079.9	14.90%
Lhx3(Homeobox)/Neuron-Lhx3-ChIP-Seq(GSE31456)/Homer	ADBTAATTAR	1	-0.000e+00	1.0000	7842.0	17.72%	38093.0	20.97%
MYB61(MYB)/colamp-MYB61-DAP-Seq(GSE60143)/Homer	HCYACCTACC	1	-0.000e+00	1.0000	5977.0	13.50%	28793.5	15.85%
AT3G58630(Trihelix)/col-AT3G58630-DAP-Seq(GSE60143)/Homer	TCTCCGGCGA	1	-0.000e+00	1.0000	417.0	0.94%	2915.2	1.60%
AT5G59990(C2C2COlike)/colamp-AT5G59990-DAP-Seq(GSE60143)/Homer	TCTCAACCGTTCATT	1	-0.000e+00	1.0000	68.0	0.15%	573.6	0.32%
SPL3(SBP)/colamp-SPL3-DAP-Seq(GSE60143)/Homer	WDTTGTACGGAH	1	-0.000e+00	1.0000	79.0	0.18%	1744.2	0.96%
ESE3(AP2EREBP)/col-ESE3-DAP-Seq(GSE60143)/Homer	GACGGTGG	1	-0.000e+00	1.0000	3256.0	7.36%	21169.1	11.65%
MYB119(MYB)/colamp-MYB119-DAP-Seq(GSE60143)/Homer	YRACCGTTACDD	1	-0.000e+00	1.0000	1093.0	2.47%	9935.2	5.47%
AT4G26030(C2H2)/col-AT4G26030-DAP-Seq(GSE60143)/Homer	BYYACCWACY	1	-0.000e+00	1.0000	3986.0	9.00%	19506.9	10.74%
SPL15(SBP)/colamp-SPL15-DAP-Seq(GSE60143)/Homer	WDWMMGTACADW	1	-0.000e+00	1.0000	5082.0	11.48%	35236.5	19.39%
LHY(Myb)/Seedling-LHY-ChIP-Seq(GSE52175)/Homer	ADAAATATCT	1	-0.000e+00	1.0000	4475.0	10.11%	20333.8	11.19%
ERF3(AP2EREBP)/colamp-ERF3-DAP-Seq(GSE60143)/Homer	ATGGCGGCGG	1	-0.000e+00	1.0000	1752.0	3.96%	9144.9	5.03%
SeqBias: CG bias	SSSSSSSSSS	1	-0.000e+00	1.0000	27359.0	61.81%	129514.4	71.28%
At1g75490(AP2EREBP)/colamp-At1g75490-DAP-Seq(GSE60143)/Homer	CACCGMCT	1	-0.000e+00	1.0000	4867.0	11.00%	42792.2	23.55%
MYB58(MYB)/colamp-MYB58-DAP-Seq(GSE60143)/Homer	YYYACCWACC	1	-0.000e+00	1.0000	3817.0	8.62%	19352.7	10.65%
AT3G10580(MYBrelated)/colamp-AT3G10580-DAP-Seq(GSE60143)/Homer	TACCTAACWNHW	1	-0.000e+00	1.0000	1825.0	4.12%	9053.5	4.98%
GATA20(C2C2gata)/colamp-GATA20-DAP-Seq(GSE60143)/Homer	TNGATCNDNM	1	-0.000e+00	1.0000	8302.0	18.76%	48510.0	26.70%
HIF-1a(bHLH)/MCF7-HIF1a-ChIP-Seq(GSE28352)/Homer	TACGTGCV	1	-0.000e+00	1.0000	880.0	1.99%	7338.2	4.04%
SPL13(SBP)/col-SPL13-DAP-Seq(GSE60143)/Homer	WAHTGTACGGAH	1	-0.000e+00	1.0000	181.0	0.41%	3709.6	2.04%
MYB101(MYB)/colamp-MYB101-DAP-Seq(GSE60143)/Homer	TAACNRMY	1	-0.000e+00	1.0000	9092.0	20.54%	46277.2	25.47%
AT1G28160(AP2EREBP)/colamp-AT1G28160-DAP-Seq(GSE60143)/Homer	GGCGGCGG	1	-0.000e+00	1.0000	4869.0	11.00%	26736.1	14.71%
ANAC079(NAC)/colamp-ANAC079-DAP-Seq(GSE60143)/Homer	TACACGCAACCT	1	-0.000e+00	1.0000	1328.0	3.00%	10137.1	5.58%
WRKY30(WRKY)/colamp-WRKY30-DAP-Seq(GSE60143)/Homer	CGTTGACTTN	1	-0.000e+00	1.0000	832.0	1.88%	4570.5	2.52%
CBF2(AP2EREBP)/colamp-CBF2-DAP-Seq(GSE60143)/Homer	YBRCCGACATNNNNN	1	-0.000e+00	1.0000	852.0	1.92%	10570.2	5.82%
MYB96(MYB)/colamp-MYB96-DAP-Seq(GSE60143)/Homer	WGGTRGTTGG	1	-0.000e+00	1.0000	3568.0	8.06%	16890.7	9.30%
Unknown5/Drosophila-Promoters/Homer	GCTGATAASV	1	-0.000e+00	1.0000	2303.0	5.20%	12305.3	6.77%
Gata4(Zf)/Heart-Gata4-ChIP-Seq(GSE35151)/Homer	NBWGATAAGR	1	-0.000e+00	1.0000	4540.0	10.26%	23393.3	12.88%
GBF6(bZIP)/colamp-GBF6-DAP-Seq(GSE60143)/Homer	WWTGMCACGTCABCW	1	-0.000e+00	1.0000	586.0	1.32%	3234.6	1.78%
bZIP68(bZIP)/col-bZIP68-DAP-Seq(GSE60143)/Homer	WGCCACGTGK	1	-0.000e+00	1.0000	975.0	2.20%	5425.1	2.99%
CDM1(C3H)/colamp-CDM1-DAP-Seq(GSE60143)/Homer	CCGAWAWTWTCGGAN	1	-0.000e+00	1.0000	230.0	0.52%	3553.1	1.96%
MYB118(MYB)/colamp-MYB118-DAP-Seq(GSE60143)/Homer	TAWCCGTTAC	1	-0.000e+00	1.0000	1105.0	2.50%	8482.0	4.67%
ANAC047(NAC)/colamp-ANAC047-DAP-Seq(GSE60143)/Homer	WACACGTAACTT	1	-0.000e+00	1.0000	2072.0	4.68%	18225.6	10.03%
LOB(LOBAS2)/col-LOB-DAP-Seq(GSE60143)/Homer	CGCCGKAWWTTHCGS	1	-0.000e+00	1.0000	541.0	1.22%	4031.5	2.22%
SPL1(SBP)/colamp-SPL1-DAP-Seq(GSE60143)/Homer	HYGTACDTWH	1	-0.000e+00	1.0000	6818.0	15.40%	43170.6	23.76%
VND6(NAC)/col-VND6-DAP-Seq(GSE60143)/Homer	DCTTNHTTTTYAMGY	1	-0.000e+00	1.0000	3440.0	7.77%	17055.0	9.39%
MYB(HTH)/ERMYB-Myb-ChIPSeq(GSE22095)/Homer	GGCVGTTR	1	-0.000e+00	1.0000	8009.0	18.09%	43272.7	23.82%
MYB3(MYB)/Arabidopsis-MYB3-ChIP-Seq(GSE80564)/Homer	GKTAGGTRGG	1	-0.000e+00	1.0000	6942.0	15.68%	32202.7	17.72%
RAP211(AP2EREBP)/colamp-RAP211-DAP-Seq(GSE60143)/Homer	RGCCGGCYWW	1	-0.000e+00	1.0000	6790.0	15.34%	32722.8	18.01%
SRS7(SRS)/colamp-SRS7-DAP-Seq(GSE60143)/Homer	HATAGGTTTH	1	-0.000e+00	1.0000	14350.0	32.42%	69254.8	38.12%
ABR1(AP2EREBP)/colamp-ABR1-DAP-Seq(GSE60143)/Homer	AAATGGCGGCGG	1	-0.000e+00	1.0000	2449.0	5.53%	17342.5	9.54%
Lhx1(Homeobox)/EmbryoCarcinoma-Lhx1-ChIP-Seq(GSE70957)/Homer	NNYTAATTAR	1	-0.000e+00	1.0000	5207.0	11.76%	25162.9	13.85%
CUX1(Homeobox)/K562-CUX1-ChIP-Seq(GSE92882)/Homer	TATCGATNAN	1	-0.000e+00	1.0000	2851.0	6.44%	19808.1	10.90%
ATY13(MYB)/col-ATY13-DAP-Seq(GSE60143)/Homer	YYYAACYRHH	1	-0.000e+00	1.0000	14231.0	32.15%	67437.0	37.12%
WRKY25(WRKY)/colamp-WRKY25-DAP-Seq(GSE60143)/Homer	NNNNHRGTCAAMNNN	1	-0.000e+00	1.0000	4040.0	9.13%	18428.7	10.14%
MYB107(MYB)/col-MYB107-DAP-Seq(GSE60143)/Homer	RGTWGGTRRR	1	-0.000e+00	1.0000	6553.0	14.80%	30452.8	16.76%
TGA2(bZIP)/colamp-TGA2-DAP-Seq(GSE60143)/Homer	ACGTCAYCHH	1	-0.000e+00	1.0000	1656.0	3.74%	13064.3	7.19%
ATHB6(Homeobox)/col-ATHB6-DAP-Seq(GSE60143)/Homer	AATGATTG	1	-0.000e+00	1.0000	6007.0	13.57%	27166.9	14.95%
BMYB(HTH)/Hela-BMYB-ChIP-Seq(GSE27030)/Homer	NHAACBGYYV	1	-0.000e+00	1.0000	6931.0	15.66%	33050.1	18.19%
Isl1(Homeobox)/Neuron-Isl1-ChIP-Seq(GSE31456)/Homer	CTAATKGV	1	-0.000e+00	1.0000	8904.0	20.12%	40881.0	22.50%
DDF1(AP2EREBP)/col-DDF1-DAP-Seq(GSE60143)/Homer	GCCGACAT	1	-0.000e+00	1.0000	824.0	1.86%	9994.4	5.50%
ANAC071(NAC)/col-ANAC071-DAP-Seq(GSE60143)/Homer	DNCKTNDNNNHNAAG	1	-0.000e+00	1.0000	2624.0	5.93%	12868.2	7.08%
At1g36060(AP2EREBP)/colamp-At1g36060-DAP-Seq(GSE60143)/Homer	NNWWKGTCGGTG	1	-0.000e+00	1.0000	1351.0	3.05%	13466.1	7.41%
NAP(NAC)/col-NAP-DAP-Seq(GSE60143)/Homer	ARGTTACGTRTN	1	-0.000e+00	1.0000	2821.0	6.37%	26886.4	14.80%
DEAR2(AP2EREBP)/colamp-DEAR2-DAP-Seq(GSE60143)/Homer	HCACCGACAWHD	1	-0.000e+00	1.0000	2304.0	5.21%	22164.9	12.20%
bHLHE41(bHLH)/proB-Bhlhe41-ChIP-Seq(GSE93764)/Homer	KCACGTGMCN	1	-0.000e+00	1.0000	4021.0	9.08%	19764.8	10.88%
Zfp57(Zf)/H1-ZFP57.HA-ChIP-Seq(GSE115387)/Homer	NANTGCSGCA	1	-0.000e+00	1.0000	1304.0	2.95%	9877.8	5.44%
PLT1(AP2EREBP)/colamp-PLT1-DAP-Seq(GSE60143)/Homer	GCACGAWTYCCGAGG	1	-0.000e+00	1.0000	174.0	0.39%	1228.0	0.68%
TGA10(bZIP)/colamp-TGA10-DAP-Seq(GSE60143)/Homer	ATGACGTC	1	0.000e+00	1.0000	1952.0	4.41%	10763.7	5.92%
AT5G56840(MYBrelated)/colamp-AT5G56840-DAP-Seq(GSE60143)/Homer	TGGATAAGGT	1	0.000e+00	1.0000	5803.0	13.11%	28409.9	15.64%
AtHB32(ZFHD)/col200-AtHB32-DAP-Seq(GSE60143)/Homer	CGAATTAT	1	0.000e+00	1.0000	6237.0	14.09%	34267.3	18.86%
MYB116(MYB)/colamp-MYB116-DAP-Seq(GSE60143)/Homer	AGTTAGGCAN	1	0.000e+00	1.0000	2789.0	6.30%	13408.3	7.38%
ZIM(C2C2gata)/col-ZIM-DAP-Seq(GSE60143)/Homer	ATCSRACGGTYRAGA	1	0.000e+00	1.0000	23.0	0.05%	325.1	0.18%
MYB17(MYB)/colamp-MYB17-DAP-Seq(GSE60143)/Homer	GGTAGGTGRG	1	0.000e+00	1.0000	2111.0	4.77%	10328.6	5.68%
PLT3(AP2EREBP)/col-PLT3-DAP-Seq(GSE60143)/Homer	GCACGNWTHYCGAGG	1	0.000e+00	1.0000	132.0	0.30%	976.9	0.54%
MYB56(MYB)/colamp-MYB56-DAP-Seq(GSE60143)/Homer	HTAACGRMHY	1	0.000e+00	1.0000	3374.0	7.62%	23871.1	13.14%
E2FA(E2FDP)/colamp-E2FA-DAP-Seq(GSE60143)/Homer	WWTGGCGCCAWWWNN	1	0.000e+00	1.0000	1558.0	3.52%	14379.1	7.91%
At1g77640(AP2EREBP)/col-At1g77640-DAP-Seq(GSE60143)/Homer	TGTCGGTGGA	1	0.000e+00	1.0000	390.0	0.88%	2773.4	1.53%
TGA9(bZIP)/colamp-TGA9-DAP-Seq(GSE60143)/Homer	VTGACGTC	1	0.000e+00	1.0000	4432.0	10.01%	22594.2	12.44%
ATHB7(Homeobox)/col-ATHB7-DAP-Seq(GSE60143)/Homer	AATGATTG	1	0.000e+00	1.0000	3344.0	7.55%	15552.7	8.56%
REB1/SacCer-Promoters/Homer	KCCGGGTAAYRR	1	0.000e+00	1.0000	610.0	1.38%	3823.7	2.10%
ATHB25(ZFHD)/colamp-ATHB25-DAP-Seq(GSE60143)/Homer	TAATTAVB	1	0.000e+00	1.0000	5198.0	11.74%	26990.7	14.85%
MYB99(MYB)/colamp-MYB99-DAP-Seq(GSE60143)/Homer	GGTAGGTG	1	0.000e+00	1.0000	3673.0	8.30%	18996.8	10.46%
AT1G72740(MYBrelated)/colamp-AT1G72740-DAP-Seq(GSE60143)/Homer	NNWWAMCCTAAHWNN	1	0.000e+00	1.0000	4491.0	10.15%	20902.5	11.50%
At5g65130(AP2EREBP)/colamp-At5g65130-DAP-Seq(GSE60143)/Homer	CCRCCGACAWTN	1	0.000e+00	1.0000	491.0	1.11%	3562.0	1.96%
PQM-1(?)/cElegans-L3-ChIP-Seq(modEncode)/Homer	ACTGATAAGA	1	0.000e+00	1.0000	1657.0	3.74%	7980.5	4.39%
HIF2a(bHLH)/785_O-HIF2a-ChIP-Seq(GSE34871)/Homer	GCACGTACCC	1	0.000e+00	1.0000	1223.0	2.76%	9908.9	5.45%
Nkx6.1(Homeobox)/Islet-Nkx6.1-ChIP-Seq(GSE40975)/Homer	GKTAATGR	1	0.000e+00	1.0000	12627.0	28.53%	63728.6	35.07%
AT3G60490(AP2EREBP)/colamp-AT3G60490-DAP-Seq(GSE60143)/Homer	NNRCCGACANNNNNN	1	0.000e+00	1.0000	572.0	1.29%	6285.8	3.46%
AT1G44830(AP2EREBP)/col-AT1G44830-DAP-Seq(GSE60143)/Homer	NCCACCGACA	1	0.000e+00	1.0000	675.0	1.52%	4688.5	2.58%
MYB98(MYB)/col-MYB98-DAP-Seq(GSE60143)/Homer	NWDCCGTTAC	1	0.000e+00	1.0000	1056.0	2.39%	6585.6	3.62%
HY5(bZIP)/colamp-HY5-DAP-Seq(GSE60143)/Homer	RRTSACGTSD	1	0.000e+00	1.0000	2458.0	5.55%	18391.0	10.12%
LXH9(Homeobox)/Hct116-LXH9.V5-ChIP-Seq(GSE116822)/Homer	NGCTAATTAG	1	0.000e+00	1.0000	6587.0	14.88%	32257.0	17.75%
DEAR5(AP2EREBP)/col-DEAR5-DAP-Seq(GSE60143)/Homer	NDWTGTCGGTGRWDN	1	0.000e+00	1.0000	250.0	0.56%	3267.8	1.80%
AT3G25990(Trihelix)/colamp-AT3G25990-DAP-Seq(GSE60143)/Homer	TTAACCATAG	1	0.000e+00	1.0000	2806.0	6.34%	13407.3	7.38%
CUC2(NAC)/colamp-CUC2-DAP-Seq(GSE60143)/Homer	TRCKTGTNNNWCAMG	1	0.000e+00	1.0000	843.0	1.90%	5100.8	2.81%
MYB73(MYB)/col-MYB73-DAP-Seq(GSE60143)/Homer	NNNNHAACNGHHDHN	1	0.000e+00	1.0000	9334.0	21.09%	41367.1	22.77%
HNF6(Homeobox)/Liver-Hnf6-ChIP-Seq(ERP000394)/Homer	NTATYGATCH	1	0.000e+00	1.0000	2259.0	5.10%	16193.2	8.91%
RRTF1(AP2EREBP)/colamp-RRTF1-DAP-Seq(GSE60143)/Homer	CCGCCGCHATTT	1	0.000e+00	1.0000	534.0	1.21%	5172.4	2.85%
AT5G61620(MYBrelated)/colamp-AT5G61620-DAP-Seq(GSE60143)/Homer	CTTATCCA	1	0.000e+00	1.0000	6482.0	14.64%	33454.9	18.41%
ANAC070(NAC)/colamp-ANAC070-DAP-Seq(GSE60143)/Homer	CTTRHDNHNBAAGHW	1	0.000e+00	1.0000	3931.0	8.88%	18501.0	10.18%
Unknown3/Arabidopsis-Promoters/Homer	AYTAAACCGG	1	0.000e+00	1.0000	428.0	0.97%	5882.5	3.24%
SMB(NAC)/colamp-SMB-DAP-Seq(GSE60143)/Homer	CTTVNNNNDBAAGHW	1	0.000e+00	1.0000	2972.0	6.71%	13795.0	7.59%
At1g74840(MYBrelated)/col100-At1g74840-DAP-Seq(GSE60143)/Homer	YHTTATCCAWWT	1	0.000e+00	1.0000	3533.0	7.98%	17529.3	9.65%
At1g19000(MYBrelated)/colamp-At1g19000-DAP-Seq(GSE60143)/Homer	WWTGGATAADDT	1	0.000e+00	1.0000	3886.0	8.78%	19272.3	10.61%
ZML1(C2C2gata)/colamp-ZML1-DAP-Seq(GSE60143)/Homer	ATCWYRACCGTTSRW	1	0.000e+00	1.0000	27.0	0.06%	394.9	0.22%
VND4(NAC)/colamp-VND4-DAP-Seq(GSE60143)/Homer	WRCTTGWANWWCAAG	1	0.000e+00	1.0000	2209.0	4.99%	10894.5	6.00%
bZIP50(bZIP)/colamp-bZIP50-DAP-Seq(GSE60143)/Homer	GATGACGTCA	1	0.000e+00	1.0000	3408.0	7.70%	20493.9	11.28%
AT3G16280(AP2EREBP)/colamp-AT3G16280-DAP-Seq(GSE60143)/Homer	HCACCGACAHHDHHN	1	0.000e+00	1.0000	683.0	1.54%	8596.8	4.73%
TATA-box/SacCer-Promoters/Homer	BBHWTATATA	1	0.000e+00	1.0000	2001.0	4.52%	10630.7	5.85%
At5g08520(MYBrelated)/colamp-At5g08520-DAP-Seq(GSE60143)/Homer	ADBSTTATCY	1	0.000e+00	1.0000	4584.0	10.36%	25725.1	14.16%
ANAC057(NAC)/colamp-ANAC057-DAP-Seq(GSE60143)/Homer	DVCKTGNNNNNCAMG	1	0.000e+00	1.0000	2186.0	4.94%	10585.4	5.83%
ANAC083(NAC)/col-ANAC083-DAP-Seq(GSE60143)/Homer	CKTRWNNNWYAMGTA	1	0.000e+00	1.0000	2232.0	5.04%	12682.1	6.98%
ABF1/SacCer-Promoters/Homer	CGTRNAAARTGA	1	0.000e+00	1.0000	570.0	1.29%	6937.8	3.82%
RAP26(AP2EREBP)/colamp-RAP26-DAP-Seq(GSE60143)/Homer	HDATGGCGGCGG	1	0.000e+00	1.0000	2994.0	6.76%	21017.6	11.57%
CRC(C2C2YABBY)/col-CRC-DAP-Seq(GSE60143)/Homer	TWATSATA	1	0.000e+00	1.0000	6132.0	13.85%	28655.1	15.77%
AT1G01250(AP2EREBP)/col-AT1G01250-DAP-Seq(GSE60143)/Homer	YCACCGACAHTW	1	0.000e+00	1.0000	130.0	0.29%	1552.0	0.85%
caudal(Homeobox)/Drosophila-Embryos-ChIP-Chip(modEncode)/Homer	GGYCATAAAW	1	0.000e+00	1.0000	3695.0	8.35%	17033.6	9.37%
LBD18(LOBAS2)/colamp-LBD18-DAP-Seq(GSE60143)/Homer	CKGAWWTTCHGS	1	0.000e+00	1.0000	11125.0	25.13%	50809.7	27.96%
Replumless(BLH)/Arabidopsis-RPL.GFP-ChIP-Seq(GSE78727)/Homer	HGTCWHATCA	1	0.000e+00	1.0000	4382.0	9.90%	20052.4	11.04%
TGA6(bZIP)/colamp-TGA6-DAP-Seq(GSE60143)/Homer	TGACGTCABC	1	0.000e+00	1.0000	1883.0	4.25%	10784.0	5.94%
MYB62(MYB)/colamp-MYB62-DAP-Seq(GSE60143)/Homer	NTACCTAACT	1	0.000e+00	1.0000	5448.0	12.31%	28867.7	15.89%
BOS1(MYB)/col-BOS1-DAP-Seq(GSE60143)/Homer	NNRCCTAACT	1	0.000e+00	1.0000	3541.0	8.00%	18040.0	9.93%
CBF1(AP2EREBP)/colamp-CBF1-DAP-Seq(GSE60143)/Homer	YRCCGACATN	1	0.000e+00	1.0000	1322.0	2.99%	14588.3	8.03%
bHLH157(bHLH)/col-bHLH157-DAP-Seq(GSE60143)/Homer	KACACGTCTCTY	1	0.000e+00	1.0000	628.0	1.42%	4407.3	2.43%
At2g01060(G2like)/colamp-At2g01060-DAP-Seq(GSE60143)/Homer	AGATKCBNWW	1	0.000e+00	1.0000	14835.0	33.51%	64030.5	35.24%
FHY3(FAR1)/Arabidopsis-FHY3-ChIP-Seq(GSE30711)/Homer	HHCACGCGCBTN	1	0.000e+00	1.0000	911.0	2.06%	7091.4	3.90%
SPL11(SBP)/col100-SPL11-DAP-Seq(GSE60143)/Homer	YTGTACTTBH	1	0.000e+00	1.0000	2389.0	5.40%	11735.5	6.46%
DPL-1(E2F)/cElegans-Adult-ChIP-Seq(modEncode)/Homer	TAGCGCGC	1	0.000e+00	1.0000	2286.0	5.16%	17013.4	9.36%
CAMTA5(CAMTA)/col-CAMTA5-DAP-Seq(GSE60143)/Homer	ACGCGTTTTANACRC	1	0.000e+00	1.0000	812.0	1.83%	7152.4	3.94%
VND1(NAC)/col-VND1-DAP-Seq(GSE60143)/Homer	CTTRWDNHWYAAGYW	1	0.000e+00	1.0000	2505.0	5.66%	11984.5	6.60%
bZIP53(bZIP)/colamp-bZIP53-DAP-Seq(GSE60143)/Homer	NDNHSACGTGKMNNN	1	0.000e+00	1.0000	885.0	2.00%	5196.3	2.86%
SPL5(SBP)/colamp-SPL5-DAP-Seq(GSE60143)/Homer	NNHGTACGGHNN	1	0.000e+00	1.0000	995.0	2.25%	17851.0	9.82%
AT2G15740(C2H2)/col-AT2G15740-DAP-Seq(GSE60143)/Homer	DHNDWATCGATD	1	0.000e+00	1.0000	2548.0	5.76%	35631.0	19.61%
MYB51(MYB)/col-MYB51-DAP-Seq(GSE60143)/Homer	GGTAGGTG	1	0.000e+00	1.0000	3435.0	7.76%	16613.3	9.14%
At4g32800(AP2EREBP)/colamp-At4g32800-DAP-Seq(GSE60143)/Homer	DYCACCGACAHWWWH	1	0.000e+00	1.0000	210.0	0.47%	2757.2	1.52%
Gata2(Zf)/K562-GATA2-ChIP-Seq(GSE18829)/Homer	BBCTTATCTS	1	0.000e+00	1.0000	2954.0	6.67%	14292.2	7.87%
WRKY46(WRKY)/colamp-WRKY46-DAP-Seq(GSE60143)/Homer	AAAGTCAACGSN	1	0.000e+00	1.0000	152.0	0.34%	1139.5	0.63%
MYB113(MYB)/col-MYB113-DAP-Seq(GSE60143)/Homer	HNDAWTCMGTTAYWN	1	0.000e+00	1.0000	2433.0	5.50%	13900.7	7.65%
WRKY42(WRKY)/colamp-WRKY42-DAP-Seq(GSE60143)/Homer	NAAAGTCAACGN	1	0.000e+00	1.0000	1075.0	2.43%	5684.7	3.13%
MYB74(MYB)/colamp-MYB74-DAP-Seq(GSE60143)/Homer	YYYACCTACCWH	1	0.000e+00	1.0000	2544.0	5.75%	12542.0	6.90%
MGP(C2H2)/colamp-MGP-DAP-Seq(GSE60143)/Homer	TTTTGTCGTTTW	1	0.000e+00	1.0000	977.0	2.21%	5061.3	2.79%
KANADI1(Myb)/Seedling-KAN1-ChIP-Seq(GSE48081)/Homer	ARGAATAWWN	1	0.000e+00	1.0000	5717.0	12.92%	28823.0	15.86%
Arnt:Ahr(bHLH)/MCF7-Arnt-ChIP-Seq(Lo_et_al.)/Homer	TBGCACGCAA	1	0.000e+00	1.0000	2342.0	5.29%	16231.4	8.93%
MYB3R5(MYB)/col-MYB3R5-DAP-Seq(GSE60143)/Homer	THYAACGGTHAWAWT	1	0.000e+00	1.0000	219.0	0.49%	2839.4	1.56%
AT3G42860(zfGRF)/col-AT3G42860-DAP-Seq(GSE60143)/Homer	CGTTGACTTN	1	0.000e+00	1.0000	771.0	1.74%	4128.5	2.27%
MYB88(MYB)/col-MYB88-DAP-Seq(GSE60143)/Homer	HNACGCTCCT	1	0.000e+00	1.0000	6337.0	14.32%	28934.9	15.93%
MYB92(MYB)/colamp-MYB92-DAP-Seq(GSE60143)/Homer	GGTAGGTR	1	0.000e+00	1.0000	3821.0	8.63%	17942.0	9.87%
